# Supplementary material for: Transcriptome-(phospho)proteome characterization of brain of a germline model of cytoplasmic-predominant Pten expression with autism-like phenotypes
Source: NPJ Genom Med. 2021 Jun 2;6:42. doi: 10.1038/s41525-021-00201-z (PMC8173008; doi:10.1038/s41525-021-00201-z)
Supplement: Supplementary file 2 — Supplementary Data 1 [file 41525_2021_201_MOESM2_ESM.xlsx]

## Sheet: ReadMe
Table ID	File Names	File Identity
Table 1	P14-PROT	P14 hemibrain proteomic scan data MUT vs WT (N = 3)
Table 2	P40-PROT	P40 cortical proteomic scan data MUT vs WT (N = 3)
Table 3	P14-pSpT	P14 hemibrain pSpT phosphoproteomic scan data MUT vs WT (N = 3)
Table 4	P40-pSpT	P40 cortical pSpT phosphoproteomic scan data MUT vs WT (N = 3)
Table 5	P14-P40-pY	P14 and P40 pY phosphoproteomic scan data MUT vs WT (N = 3)
Table 6	P14-RNA	P14 hemibrain transcriptome data from Tilot et al., 2016
Table 7	P40-RNA	P40 cortical transcriptome data from Tilot et al., 2016

## Sheet: P14-PROT
T: Protein names	T: Majority protein IDs	T: Gene names	LFQ intensity lane 1	LFQ intensity lane 2	LFQ intensity lane 3	LFQ intensity lane 4	LFQ intensity lane 5	LFQ intensity lane 6
Protein	accession	Gene		WT			Mutant		Average LFQ		LFQ ratio	T test
		ID	1	2	3	4	5	6	WT	Mut	Mut/WT	p-value
UPF0587 protein C1orf123 homolog	Q8BHG2	0610037L13Rik	12538000	7949000	8649100	12501000	8532000	9395300	9.71203e+06	1.01428e+07	1.04435	0.828959
Uncharacterized protein C6orf203 homolog	Q9CQF4	1700021F05Rik	0	4201000	5340800	4213900	3822500	4915900	3180600	4.31743e+06	1.35743	0.529935
UPF0687 protein C20orf27 homolog	Q9D1K7	1700037H04Rik	4316300	10065000	5971200	5888900	7270300	4564600	6.78417e+06	5.90793e+06	0.870841	0.665187
LisH domain and HEAT repeat-containing protein KIAA1468	A0A087WSS1	2310035C23Rik	8487200	5259100	5865400	6631000	6776100	5408500	6.53723e+06	6.27187e+06	0.959407	0.818222
RIKEN cDNA 2310061I04 gene	F6W3U3	2310061I04Rik	0	0	0	201740	0	0	0	67246.7	Mut only	0.373901
2410002F23Rik protein	Q3TE80	2410002F23Rik	775440	727790	742710	764780	583850	734510	748647	694380	0.927514	0.400168
Protein C8orf37 homolog	Q3UJP5	2610301B20Rik	0	388050	0	0	388540	0	129350	129513	1.00126	0.999331
UPF0568 protein C14orf166 homolog	Q4VA29	2700060E02Rik	1035800	2418200	1488000	1737700	773390	1836200	1.64733e+06	1.4491e+06	0.879662	0.727204
Uncharacterized protein C16orf45 homolog	Q8R1Y2	2900011O08Rik	2299100	1719700	1075900	2017700	1821500	1761100	1.69823e+06	1.86677e+06	1.09924	0.665462
UPF0505 protein C16orf62 homolog	D3YW20	9030624J02Rik	82540	0	207140	0	113010	117680	96560	76896.7	0.796362	0.796785
Alpha-2-macroglobulin	Q61838	A2m	3081100	5547200	4156400	5949900	12550000	31661000	4.26157e+06	16720300	3.92351	0.182869
Acetoacetyl-CoA synthetase	Q9D2R0	Aacs	3041500	2789700	2908200	4033800	3571600	3998100	2.91313e+06	3.86783e+06	1.32772	0.00446586
AP2-associated protein kinase 1	Q3UHJ0-2	Aak1	3096800	4918500	5348800	5973900	8057000	8980400	4454700	7.67043e+06	1.72187	0.0460753
Alanine--tRNA ligase, cytoplasmic	Q3UD67	Aars	24841000	22118000	22643000	23490000	24801000	27242000	2.32007e+07	2.51777e+07	1.08521	0.225231
Alanyl-tRNA editing protein Aarsd1	A2A4P3	Aarsd1	290840	203640	0	0	262620	0	164827	87540	0.531103	0.563375
4-aminobutyrate aminotransferase, mitochondrial	P61922	Abat	17432000	18846000	18149000	19707000	27535000	20312000	1.81423e+07	22518000	1.24119	0.160994
ATP-binding cassette sub-family A member 2	A2AJ26	Abca2	0	539430	0	498390	638530	338760	179810	491893	2.73563	0.192924
ATP-binding cassette sub-family A member 3	Q6AXE3	Abca3	0	341660	0	279200	336590	322060	113887	312617	2.74498	0.159547
ATP-binding cassette sub-family A member 5	Q8K448	Abca5	0	0	0	0	0	974320	0	324773	Mut only	0.373901
Multidrug resistance protein 1A	B2RUR3	Abcb1b	370250	399880	392170	407480	101920	197860	387433	235753	0.6085	0.169611
ATP-binding cassette sub-family B member 6, mitochondrial	Q9DC29	Abcb6	0	0	164720	0	0	0	54906.7	0	0	0.373901
ATP-binding cassette sub-family B member 9	Q9JJ59-2	Abcb9	0	0	0	246290	274590	459910	0	326930	Mut only	0.00815896
ATP-binding cassette sub-family D member 2	Q3TU16	Abcd2	0	0	0	0	191450	0	0	63816.7	Mut only	0.373901
ATP-binding cassette sub-family D member 3	Q91VT3	Abcd3	4526600	4535200	6301900	4694900	5298600	5276200	5.12123e+06	5089900	0.993882	0.962271
ATP-binding cassette sub-family E member 1	Q6NXX7	Abce1	2512400	2466600	3810100	3661800	2518800	2028000	2929700	2736200	0.933952	0.782173
ATP-binding cassette sub-family F member 1	Q3U6P1	Abcf1	193890	101990	108830	175300	134260	135550	134903	148370	1.09982	0.699729
ATP-binding cassette sub-family F member 2	Q3UVI9	Abcf2	763500	823310	670060	888100	935270	862280	752290	895217	1.18999	0.0445448
ATP-binding cassette sub-family F member 3	Q8K268	Abcf3	271680	331180	813340	499880	0	0	472067	166627	0.352973	0.270575
Monoacylglycerol lipase ABHD12	Q99LR1	Abhd12	1743100	1656200	1349600	2073900	2330100	2134200	1.58297e+06	2179400	1.37678	0.0137632
Abhydrolase domain-containing protein 16A	Q9Z1Q2	Abhd16a	254000	0	189530	323870	426920	336580	147843	362457	2.45163	0.0606473
Monoacylglycerol lipase ABHD6	Q9D375	Abhd6	4014600	4128200	4362300	3955100	5684900	5219000	4.16837e+06	4953000	1.18824	0.210613
Abl interactor 1	B7ZCU2	Abi1	944510	582380	680820	1151500	965330	933150	735903	1016660	1.38151	0.0928791
Abl interactor 2	A0A087WPP8	Abi2	1848200	2078800	2537200	1559400	2875900	1712400	2.15473e+06	2.04923e+06	0.951038	0.830706
Actin-binding LIM protein 1	Q3UP03	Ablim1	939970	970230	869730	1410500	801380	929840	926643	1047240	1.13014	0.555629
Actin-binding LIM protein 2	E9Q0W6	Ablim2	1427300	2677700	2188800	2468500	2502200	2063400	2.09793e+06	2344700	1.11762	0.561436
Actin-binding LIM protein 3	Q69ZX8	Ablim3	0	0	133960	89574	94902	0	44653.3	61492	1.3771	0.77171
Active breakpoint cluster region-related protein	E9PUE7	Abr	7032600	9834300	6433900	8765000	8754200	6493200	7.76693e+06	8.00413e+06	1.03054	0.863259
Costars family protein ABRACL	E9QMV2	Abracl	358120	278610	254980	700490	622650	0	297237	441047	1.48382	0.555559
3-ketoacyl-CoA thiolase A, peroxisomal	Q921H8	Acaa1a	4396200	3263100	4161800	5535700	5114600	4777100	3.94037e+06	5.14247e+06	1.30507	0.042471
3-ketoacyl-CoA thiolase, mitochondrial	Q8BWT1	Acaa2	7981900	7946800	7706600	7484700	6928900	6609400	7.87843e+06	7.00767e+06	0.889475	0.0321131
Acetyl-CoA carboxylase 1	Q5SWU9	Acaca	16271000	13476000	13711000	14040000	12059000	13247000	14486000	1.31153e+07	0.90538	0.267213
Isobutyryl-CoA dehydrogenase, mitochondrial	D3YTT4	Acad8	745290	548390	0	631480	628610	714360	431227	658150	1.52623	0.369761
Acyl-CoA dehydrogenase family member 9, mitochondrial	Q8JZN5	Acad9	2208400	2399500	2389600	1947500	2697200	2254300	2332500	2.29967e+06	0.985924	0.891658
Long-chain specific acyl-CoA dehydrogenase, mitochondrial	A0A0R4J083	Acadl	7380700	6586100	6584400	7424900	6818000	5372700	6850400	6.53853e+06	0.954475	0.663008
Medium-chain specific acyl-CoA dehydrogenase, mitochondrial	Q91WS8	Acadm	6266000	5340900	6007900	6062200	5057800	5856300	5871600	5.65877e+06	0.963752	0.632732
Short-chain specific acyl-CoA dehydrogenase, mitochondrial	Q07417	Acads	730240	692660	804780	578440	656160	790790	742560	675130	0.909193	0.391402
Short/branched chain specific acyl-CoA dehydrogenase, mitochondrial	Q7TMY2	Acadsb	882460	989610	1008100	757020	1067800	887200	960057	904007	0.941618	0.598869
Very long-chain specific acyl-CoA dehydrogenase, mitochondrial	P50544	Acadvl	1541500	2430200	1716800	2800900	2560500	3863400	1.89617e+06	3.07493e+06	1.62166	0.0714926
ArfGAP with coiled-coil, ankyrin repeat and PH domains 3	A2ADA6	Acap3	0	0	0	0	136190	0	0	45396.7	Mut only	0.373901
Acetyl-CoA acetyltransferase, mitochondrial	Q8QZT1	Acat1	65874000	52465000	54974000	61343000	53275000	53973000	57771000	56197000	0.972754	0.762171
Acetyl-CoA acetyltransferase, cytosolic	Q8CAY6	Acat2	22263000	16901000	18407000	25960000	17419000	20485000	1.91903e+07	21288000	1.10931	0.518275
Golgi resident protein GCP60	Q6P9T6	Acbd3	1039400	1277900	1387100	1307700	1644000	1308500	1234800	1.42007e+06	1.15004	0.289606
Acyl-CoA-binding domain-containing protein 6	Q14BV7	Acbd6	1338000	1374400	1246600	1480800	1080700	1071300	1.31967e+06	1.21093e+06	0.917605	0.481345
Angiotensin-converting enzyme	Q8K233	Ace	743210	179270	0	381750	86446	142590	307493	203595	0.662113	0.68924
Carboxylic ester hydrolase	A0A0G2JDM6	Ache	103250	210000	348350	175260	223290	220730	220533	206427	0.936034	0.855493
ATP-citrate synthase	Q3V117	Acly	36114000	36724000	41810000	43897000	44092000	36735000	38216000	4.15747e+07	1.08789	0.328378
Aconitate hydratase	Q8VDC3	aco1	4429000	4347400	3780900	5420400	6862700	6556100	4.18577e+06	6.27973e+06	1.50026	0.0123602
Aconitate hydratase, mitochondrial	Q99KI0	Aco2	138850000	137860000	128330000	133130000	154870000	154930000	1.35013e+08	1.47643e+08	1.09355	0.189283
Acyl-coenzyme A thioesterase 1	Q99L15	Acot1	4702800	2816000	1145300	2865300	2809900	2253600	2.88803e+06	2.64293e+06	0.915133	0.826239
Acyl-coenzyme A thioesterase 13	Q4VA32	Acot13	657350	508100	871320	980220	923820	0	678923	634680	0.934833	0.901243
Acyl-coenzyme A thioesterase 2, mitochondrial	Q6P2K2	Acot2	150500	130050	0	0	0	188570	93516.7	62856.7	0.672144	0.716236
Cytosolic acyl coenzyme A thioester hydrolase	Q91V12-2	Acot7	128380000	111500000	124800000	154520000	138890000	138450000	121560000	1.43953e+08	1.18422	0.0384416
Acyl-coenzyme A thioesterase 9, mitochondrial	Q9R0X4	Acot9	377620	765220	1020400	809480	557370	674740	721080	680530	0.943765	0.849637
Peroxisomal acyl-coenzyme A oxidase 1	Q9R0H0-2	Acox1	1529300	1383100	1798500	1814000	1836400	2295200	1570300	1.98187e+06	1.26209	0.106769
Long-chain-fatty-acid--CoA ligase ACSBG1	Q99PU5	Acsbg1	22799000	25848000	18436000	22749000	28774000	29022000	22361000	2.68483e+07	1.20068	0.20558
Acyl-CoA synthetase family member 2, mitochondrial	Q8VCW8	Acsf2	1678300	1737400	1629800	1466400	1444800	1478700	1.68183e+06	1463300	0.870062	0.00259215
Acyl-CoA synthetase family member 3, mitochondrial	Q3URE1	Acsf3	150110	135640	110860	168110	163380	139680	132203	157057	1.18799	0.160467
Long-chain-fatty-acid--CoA ligase 1	D3Z041	Acsl1	1851600	2568800	2580200	2807500	2838700	3657900	2.33353e+06	3.10137e+06	1.32904	0.105397
Long-chain-fatty-acid--CoA ligase 3	Q9CZW4	Acsl3	828920	363060	229730	698160	665890	240460	473903	534837	1.12858	0.807387
Long-chain-fatty-acid--CoA ligase 4	Q91YN3	Acsl4	535660	142770	0	255930	349990	65542	226143	223821	0.989729	0.99036
Long-chain-fatty-acid--CoA ligase 6	Q5ICG4	Acsl6	8200700	10210000	9389000	7807700	11988000	11133000	9.26657e+06	1.03096e+07	1.11256	0.498275
Acetyl-coenzyme A synthetase	Q3TZ45	Acss1	550950	0	535860	713050	771460	419710	362270	634740	1.75212	0.26685
Acetyl-coenzyme A synthetase, cytoplasmic	Q8N9U3	Acss2	469470	1298600	752000	1095200	1710200	1462300	840023	1.42257e+06	1.69348	0.125867
Actin-like protein 6A	D3YVN1	Actl6a	0	0	0	152030	286910	359210	0	266050	Mut only	0.0118538
Actin-like protein 6B	Q99MR0	Actl6b	945130	813360	815520	641410	772460	771830	858003	728567	0.849142	0.103595
Alpha-actinin-2	Q9JI91	Actn2	1190700	1417200	822680	1353000	1575500	1295600	1.14353e+06	1.40803e+06	1.23131	0.242658
Alpha-actinin-4	Q3ULT2	Actn4	47498000	55941000	48946000	50034000	44409000	45596000	50795000	4.66797e+07	0.918982	0.257419
Actin-related protein 10	Q9QZB7	Actr10	1317400	1190800	1200200	1608700	2957000	1852600	1.23613e+06	2.13943e+06	1.73075	0.0961062
Alpha-centractin	P61164	Actr1a	14614000	19809000	22121000	22416000	16780000	16558000	18848000	1.85847e+07	0.986029	0.93277
Beta-centractin	Q8R5C5	Actr1b	816180	1784100	1536300	1839500	2089200	1798400	1378860	1.90903e+06	1.3845	0.156296
Actin-related protein 2	Q5SW83	Actr2	53031000	52545000	51012000	49175000	45532000	52404000	52196000	49037000	0.939478	0.202763
Actin-related protein 3	Q3ULF7	Actr3	22762000	20134000	21013000	26828000	25734000	22415000	21303000	2.49923e+07	1.17318	0.0741066
Actin-related protein 3B	Q641P0	Actr3b	1083100	1341800	1662700	1895600	1426600	1451500	1.36253e+06	1.59123e+06	1.16785	0.369799
Aminoacylase-1	Q99JW2	Acy1	0	423310	430230	0	500570	460470	284513	320347	1.12595	0.875459
Acylphosphatase	Q4VAF0	Acyp1	455470	519870	793620	927350	911080	840480	589653	892970	1.5144	0.047166
Disintegrin and metalloproteinase domain-containing protein 22	A4FUT9	Adam22	3842200	3949600	3466800	4087700	3529600	4108500	3.75287e+06	3908600	1.0415	0.551012
Disintegrin and metalloproteinase domain-containing protein 23	Q5SRA0	Adam23	1321700	1142700	1251000	1128300	2128500	1778900	1.23847e+06	1.67857e+06	1.35536	0.213326
ArfGAP with dual PH domains 1	E9PY16	Adap1	5923600	5744000	4480400	6686400	5994700	5865400	5.38267e+06	6.18217e+06	1.14853	0.199499
Adenylate cyclase type 1	O88444	Adcy1	993230	1044200	996540	943320	1437900	1361600	1.01132e+06	1.24761e+06	1.23364	0.20117
Adenylate cyclase type 2	Q3V1Q3	Adcy2	0	723860	283580	443870	0	431400	335813	291757	0.868806	0.871818
Adenylate cyclase type 5	P84309	Adcy5	1977900	2387200	1879700	1401600	2792700	2744100	2081600	2312800	1.11107	0.65624
Adenylate cyclase type 9	E9Q706	Adcy9	706280	0	546740	0	928460	2487100	417673	1138520	2.72586	0.394594
Pituitary adenylate cyclase-activating polypeptide type I receptor	E9Q3E8	Adcyap1r1	1527800	2266300	1715700	1728900	3143200	2942300	1836600	2604800	1.41827	0.195076
Alpha-adducin	F8WHZ9	Add1	24899000	24735000	20187000	25998000	19573000	20014000	2.32737e+07	2.18617e+07	0.939331	0.613829
Beta-adducin	Q8C0Y2	Add2	7821100	10810000	10679000	9005700	11081000	9540500	9.77003e+06	9.87573e+06	1.01082	0.931585
Gamma-adducin	Q8BM29	Add3	5819200	7264200	5983700	8429000	7501600	8194800	6355700	8041800	1.26529	0.0344427
Brain-specific angiogenesis inhibitor 1	A0A087WQV8	Adgrb1	900550	468670	0	482950	0	0	456407	160983	0.352719	0.388768
Latrophilin-1	H7BX15	Adgrl1	2199400	1254500	1578900	1253000	2578200	1332000	1677600	1.72107e+06	1.02591	0.936288
Latrophilin-3	D3YU23	Adgrl3	1232600	1751100	1514400	2531400	2035600	1189200	1.49937e+06	1.91873e+06	1.2797	0.374061
S-(hydroxymethyl)glutathione dehydrogenase	Q6P5I3	Adh5	4021600	4321700	3755100	6019400	3729300	4455900	4032800	4.73487e+06	1.17409	0.369674
1,2-dihydroxy-3-keto-5-methylthiopentene dioxygenase	Q99JT9	Adi1	1683800	1442700	2196800	3452200	4037400	3924500	1.77443e+06	3804700	2.14418	0.00206899
Adenosine kinase	P55264	Adk	806920	1144000	896850	1055200	1149700	1069400	949257	1.09143e+06	1.14978	0.247085
Activity-dependent neuroprotector homeobox protein	Q6ZQ47	Adnp	779600	0	0	0	0	0	259867	0	0	0.373901
2-aminoethanethiol dioxygenase	Q6PDY2	Ado	0	1151100	0	0	1405600	1006000	383700	803867	2.09504	0.500188
[Protein ADP-ribosylarginine] hydrolase	Q3U5N4	Adprh	3819200	2929100	4032600	4891600	3363300	3319800	3.59363e+06	3.85823e+06	1.07363	0.690356
Poly(ADP-ribose) glycohydrolase ARH3	Q8CG72	Adprhl2	1261700	998630	1162300	904680	657340	1013700	1.14088e+06	858573	0.752556	0.0963027
Beta-adrenergic receptor kinase 1	Q3U1V3	Adrbk1	4037000	4696100	4518700	4121900	4329100	3584000	4.41727e+06	4.01167e+06	0.908179	0.243501
Proteasomal ubiquitin receptor ADRM1	Q9JKV1	Adrm1	851800	489600	481190	785980	650300	726790	607530	721023	1.18681	0.426401
Adenylosuccinate lyase	Q3TMB8	Adsl	861700	868180	684270	965430	818450	927400	804717	903760	1.12308	0.255176
Adenylosuccinate synthetase isozyme 2	B9EIE9	Adss	662010	1395000	1002700	1607600	1546700	1115600	1.0199e+06	1423300	1.39552	0.198954
Adenylosuccinate synthetase isozyme 1	Q3UBP0	Adssl1	0	0	117770	0	109790	0	39256.7	36596.7	0.932241	0.962847
AFG3-like protein 2	Q3UDQ7	Afg3l2	575340	1507000	340790	241000	1935200	156290	807710	777497	0.962594	0.966694
Alpha-fetoprotein	Q3TGA3	Afp	0	0	0	1129800	0	0	0	376600	Mut only	0.373901
Arf-GAP with GTPase, ANK repeat and PH domain-containing protein 1	A0A087WRF2	Agap1	1459800	1520200	796240	996870	980520	980980	1.25875e+06	986123	0.783417	0.305078
Arf-GAP with GTPase, ANK repeat and PH domain-containing protein 2	Q3UHD9	Agap2	2665700	2293500	2640300	2760000	4024400	3184900	2.53317e+06	3323100	1.31184	0.113061
Arf-GAP with GTPase, ANK repeat and PH domain-containing protein 3	F8VQE9	Agap3	2132800	2869200	2318200	1714000	1948900	1750000	2.44007e+06	1804300	0.739447	0.0524494
Arf-GAP domain and FG repeat-containing protein 1	A0A087WNV1	Agfg1	757060	494040	968460	839040	574900	670130	739853	694690	0.938956	0.788497
Acylglycerol kinase, mitochondrial	Q9ESW4	Agk	1064700	932360	1170000	1298600	0	1012100	1.05569e+06	770233	0.729604	0.514734
Amylo-1,6-glucosidase, 4-alpha-glucanotransferase	F8VPN4	Agl	4912800	5754000	5154400	5700400	6302100	6078300	5.27373e+06	6.02693e+06	1.14282	0.0693106
Protein argonaute-2	Q8CJG0	Ago2	409100	362060	185880	254890	521670	178090	319013	318217	0.997503	0.995194
1-acyl-sn-glycerol-3-phosphate acyltransferase delta	Q8K4X7	Agpat4	0	961180	692500	0	1201600	1802100	551227	1.00123e+06	1.81637	0.496434
Alkyldihydroxyacetonephosphate synthase, peroxisomal	A2AL50	Agps	381590	220710	489600	522800	342770	207800	363967	357790	0.98303	0.961454
Agrin	Z4YK85	Agrn	3398800	1273800	1252600	2907600	1915200	4042300	1.97507e+06	2.95503e+06	1.49617	0.356227
Cytosolic carboxypeptidase 1	Q641K1-2	Agtpbp1	486010	0	178360	354490	407170	199380	221457	320347	1.44654	0.558267
Adenosylhomocysteinase	Q3U5U5	Ahcy	12882000	14393000	11727000	8487600	13183000	13467000	1.30007e+07	1.17125e+07	0.900918	0.511464
Putative adenosylhomocysteinase 2	Q80SW1	Ahcyl1	32826000	37682000	30359000	43079000	46630000	36385000	3.36223e+07	4.20313e+07	1.2501	0.0851467
Putative adenosylhomocysteinase 3	F8WGT1	Ahcyl2	1843100	1564000	1502200	2259600	1986600	2195400	1.63643e+06	2147200	1.31212	0.018623
Jouberin	E9QP54	Ahi1	3093400	1721700	2192200	2461000	1909000	1545600	2.33577e+06	1.97187e+06	0.844205	0.492664
AHNAK nucleoprotein	E9Q616	Ahnak	0	618400	821830	1043900	929250	1081900	480077	1018350	2.12122	0.0989089
Activator of 90 kDa heat shock protein ATPase homolog 1	Q3TL79	Ahsa1	5507100	5897800	5965600	6552700	6384200	7377800	5.79017e+06	6.77157e+06	1.16949	0.0441945
Alpha-2-HS-glycoprotein	Q3UEK9	Ahsg	642270	619300	890410	1083400	984540	4162400	717327	2076780	2.89517	0.263865
Axin interactor, dorsalization-associated protein	Q8C4Q6	Aida	736210	774600	768830	1016000	742620	813060	759880	857227	1.12811	0.305004
Apoptosis-inducing factor 1, mitochondrial	B1AU25	Aifm1	1585900	1553600	1130100	1141600	1424500	1656800	1423200	1.40763e+06	0.989062	0.94425
Aminoacyl tRNA synthase complex-interacting multifunctional protein 1	Q8C2U7	Aimp1	5674900	5172200	6156800	6065900	6919000	6117200	5.66797e+06	6.36737e+06	1.1234	0.152395
Aminoacyl tRNA synthase complex-interacting multifunctional protein 2	Q8R3V2	Aimp2	473650	504840	432960	608900	1743600	723650	470483	1.02538e+06	2.17943	0.199311
AH receptor-interacting protein	O08915	Aip	0	0	0	2182600	0	1404000	0	1.19553e+06	Mut only	0.134513
Adenylate kinase isoenzyme 1	Q9R0Y5	Ak1	133130000	146310000	91032000	126170000	157130000	144350000	1.23491e+08	142550000	1.15434	0.371103
Adenylate kinase 2, mitochondrial	Q9WTP6-2	Ak2	6803800	5705600	5487000	8542600	6774100	5973400	5998800	7096700	1.18302	0.271492
GTP:AMP phosphotransferase AK3, mitochondrial	Q9WTP7	Ak3	2399300	1823600	1506300	1608900	3531200	1730000	1.90973e+06	2.29003e+06	1.19914	0.60287
Adenylate kinase 4, mitochondrial	Q3U489	Ak4	1308000	1684800	1171100	1361900	1351900	1232600	1.38797e+06	1.31547e+06	0.947765	0.672265
Adenylate kinase isoenzyme 5	Q920P5	Ak5	1017800	1404800	2237500	1946000	1502700	1328100	1.55337e+06	1.59227e+06	1.02504	0.927945
A-kinase anchor protein 12	B2RRE0	Akap12	7655000	5825300	6959000	6276400	5167900	6259200	6813100	5.90117e+06	0.86615	0.231557
A-kinase anchor protein 5	H3BIV5	Akap5	12516000	14472000	13941000	9969600	15274000	13097000	13643000	12780200	0.936759	0.627951
A-kinase anchor protein 7 isoform alpha	O55074	Akap7	2304000	0	0	2132300	2201100	0	768000	1.44447e+06	1.88082	0.556085
A-kinase anchor protein 8	Q059U9	Akap8	1494200	0	1882800	0	127300	1354400	1.12567e+06	493900	0.438762	0.428729
A-kinase anchor protein 9	E9QQ10	Akap9	0	4440400	4088500	0	2764800	2393300	2.84297e+06	1.71937e+06	0.604779	0.537421
Alcohol dehydrogenase [NADP(+)]	Q540D7	Akr1a1	13610000	12427000	10635000	14401000	14574000	16507000	12224000	1.51607e+07	1.24024	0.0554071
Aldo-keto reductase family 1, member B10	D3Z494	Akr1b10	751970	1160000	502250	933420	179180	818210	804740	643603	0.799766	0.622968
Aldose reductase	Q5U415	Akr1b3	8331300	9274700	7890600	9834000	10483000	9545100	8.49887e+06	9.95403e+06	1.17122	0.0420323
1,5-anhydro-D-fructose reductase	Q9DCT1	Akr1e2	0	565710	0	330110	619130	595560	188570	514933	2.73073	0.195307
Aflatoxin B1 aldehyde reductase member 2	Q8CG76	Akr7a2	4276600	3312000	3102000	4570100	4163300	4418300	3.56353e+06	4383900	1.23021	0.0974009
RAC-alpha serine/threonine-protein kinase	Q8BS26	Akt1	796210	836650	793400	968700	931800	739930	808753	880143	1.08827	0.379188
RAC-beta serine/threonine-protein kinase	Q3TY95	Akt2	450200	703430	837890	439050	562180	624710	663840	541980	0.816432	0.388451
RAC-gamma serine/threonine-protein kinase	Q6NXW0	Akt3	1446000	1181800	1964200	1615900	1445800	1644200	1.53067e+06	1.56863e+06	1.0248	0.880987
AKT-interacting protein	D3Z2J4	Aktip	0	350430	1160400	0	341180	333570	503610	224917	0.446609	0.483829
Delta-aminolevulinic acid dehydratase	Q9DD05	Alad	6188900	8431300	9581400	6712300	7957200	7263100	8067200	7.31087e+06	0.906246	0.514652
Serum albumin	Q546G4	Alb	254130000	291750000	238600000	329580000	345020000	641320000	2.61493e+08	438640000	1.67744	0.159501
CD166 antigen	E9Q3Q6	Alcam	7132100	6094200	6444600	7001600	5517500	6044500	6.55697e+06	6.18787e+06	0.943709	0.525013
Aldehyde dehydrogenase family 16 member A1	D3Z0B9	Aldh16a1	29312	0	31009	0	0	0	20107	0	0	0.116431
Delta-1-pyrroline-5-carboxylate synthase	Q3TWN8	Aldh18a1	654830	465390	479040	394840	593970	450770	533087	479860	0.900154	0.56545
Retinal dehydrogenase 1	P24549	Aldh1a1	0	714220	709730	0	396450	742420	474650	379623	0.799796	0.781206
Aldehyde dehydrogenase X, mitochondrial	Q9CZS1	Aldh1b1	2280000	1356600	1565400	1816000	1745600	1281700	1734000	1.61443e+06	0.931046	0.732342
Cytosolic 10-formyltetrahydrofolate dehydrogenase	Q8R0Y6	Aldh1l1	35478000	32225000	24125000	34180000	29823000	32750000	3.06093e+07	32251000	1.05363	0.672937
Mitochondrial 10-formyltetrahydrofolate dehydrogenase	Q8K009	Aldh1l2	548320	371760	0	0	326490	236060	306693	187517	0.611414	0.561845
Aldehyde dehydrogenase, mitochondrial	Q544B1	Aldh2	10806000	8334200	8987200	8564300	8034100	7212000	9375800	7936800	0.84652	0.160946
Aldehyde dehydrogenase	Q8C5J1	Aldh3a2	633540	319740	438930	0	593470	0	464070	197823	0.426279	0.288913
Delta-1-pyrroline-5-carboxylate dehydrogenase, mitochondrial	Q8CHT0	Aldh4a1	256120	270550	375410	65248	217740	148010	300693	143666	0.477782	0.053494
Succinate-semialdehyde dehydrogenase, mitochondrial	B2RS41	Aldh5a1	14460000	13769000	12800000	12229000	9569100	9458800	1.36763e+07	1.0419e+07	0.761825	0.0336616
Methylmalonate-semialdehyde dehydrogenase [acylating], mitochondrial	Q9EQ20	Aldh6a1	2311900	2776000	1885200	2571100	2562700	2213900	2.32437e+06	2.44923e+06	1.05372	0.681719
Alpha-aminoadipic semialdehyde dehydrogenase	Q9DBF1-2	Aldh7a1	1630400	2374500	1547900	2057900	1874200	1520800	1.85093e+06	1.81763e+06	0.982009	0.918713
4-trimethylaminobutyraldehyde dehydrogenase	Q3TMT4	Aldh9a1	666160	992660	942940	1397000	2521000	1480700	867253	1.79957e+06	2.07502	0.0680126
Fructose-bisphosphate aldolase	Q5FWB7	Aldoa	396280000	442400000	492300000	388570000	390110000	441920000	443660000	4.06867e+08	0.917069	0.324807
Fructose-bisphosphate aldolase C	P05063	Aldoc	188030000	258470000	241370000	218200000	232710000	257320000	229290000	2.36077e+08	1.0296	0.792132
Alpha-1,3/1,6-mannosyltransferase ALG2	Q9DBE8	Alg2	11110000	8955800	9796200	12723000	11757000	11468000	9954000	1.19827e+07	1.2038	0.0504051
Alkaline phosphatase	Q9EQ79	Alpl	49270	0	183340	57790	0	89780	77536.7	49190	0.63441	0.665079
THO complex subunit 4	O08583	Alyref	0	588940	0	0	389950	0	196313	129983	0.662122	0.792131
AMP deaminase 2	A2AE27	Ampd2	0	156570	0	218500	0	0	52190	72833.3	1.39554	0.829092
AMP deaminase 3	Q922J7	Ampd3	371290	412520	218930	388810	364790	393170	334247	382257	1.14364	0.465191
Amphiphysin	A0A0G2JEG8	Amph	19407000	25801000	22859000	15899000	17825000	16905000	22689000	1.68763e+07	0.743811	0.0394604
Anaphase-promoting complex subunit 1	B7ZNX2	Anapc1	2918000	993620	3513700	21112000	0	599280	2.47511e+06	7.23709e+06	2.92395	0.532615
Ankyrin-1	G5E8J2	Ank1	261500	502870	0	0	431810	5168300	254790	1.8667e+06	7.32644	0.386997
Ankyrin-2	Q8C8R3-2	Ank2	185700000	200260000	207440000	228220000	210560000	193700000	197800000	2.10827e+08	1.06586	0.333047
Ankyrin-3	W6PPA1	Ank3	3880300	4996600	4994400	4987300	6721200	5755600	4.62377e+06	5.82137e+06	1.25901	0.127538
Rabankyrin-5	Q810B6	Ankfy1	2191100	2266100	2431800	3001700	4664700	1934100	2.29633e+06	3.20017e+06	1.3936	0.320479
Ankyrin repeat and LEM domain-containing protein 2	Q6P1H6-3	Ankle2	0	0	181500	0	0	0	60500	0	0	0.373901
Ankyrin repeat and MYND domain-containing protein 2	Q3TPE9-2	Ankmy2	0	653920	693550	400970	369820	388900	449157	386563	0.860643	0.794699
Ankyrin repeat domain-containing protein 17	E9QKG6	Ankrd17	450590	0	0	0	0	0	150197	0	0	0.373901
Ankyrin repeat domain-containing protein 24	Q8VD21	Ankrd24	0	0	0	1196300	2079300	2220600	0	1.83207e+06	Mut only	0.00463294
Serine/threonine-protein phosphatase 6 regulatory ankyrin repeat subunit A	Q505D1	Ankrd28	121350	0	102200	111370	52752	87520	74516.7	83880.7	1.12566	0.831879
Ankyrin repeat domain-containing protein 46	Q8BTZ5	Ankrd46	835260	914920	0	1638000	898330	1011000	583393	1.18244e+06	2.02684	0.182826
Acidic leucine-rich nuclear phosphoprotein 32 family member A	O35381	Anp32a	25347000	25329000	26572000	27157000	29420000	28493000	2.57493e+07	2.83567e+07	1.10126	0.0281928
Acidic leucine-rich nuclear phosphoprotein 32 family member B	Q3UW32	Anp32b	3090900	2502200	1971200	2296300	1560200	1788200	2.52143e+06	1.88157e+06	0.746229	0.175986
Acidic leucine-rich nuclear phosphoprotein 32 family member E	E9Q5H2	Anp32e	5376200	3558800	4510600	2570100	3528600	3251900	4.48187e+06	3.11687e+06	0.695439	0.0842354
Aminopeptidase N	Q3TB69	Anpep	0	0	0	2207400	0	4262400	0	2156600	Mut only	0.154597
Annexin A1	P10107	Anxa1	163390	0	9404800	142930	102790	109230	3.1894e+06	118317	0.0370969	0.379043
Annexin A11	P97384	Anxa11	0	0	0	0	217610	0	0	72536.7	Mut only	0.373901
Annexin A2	Q9CZI7	Anxa2	14105000	15913000	14320000	14628000	12047000	14406000	1.47793e+07	1.36937e+07	0.926542	0.340196
Annexin A3	O35639	Anxa3	1057600	1246700	1000800	1599000	1551700	1323900	1101700	1.49153e+06	1.35385	0.0259544
Annexin A4	P97429	Anxa4	0	0	223330	0	0	296700	74443.3	98900	1.32853	0.853014
Annexin A5	P48036	Anxa5	15632000	17858000	14155000	24557000	21043000	26657000	1.58817e+07	2.40857e+07	1.51657	0.0138459
Annexin A6	P14824	Anxa6	40314000	47242000	50226000	75604000	58563000	50406000	4.59273e+07	6.15243e+07	1.3396	0.122415
Annexin A7	Q07076	Anxa7	1202800	1666200	119020	1734600	2035400	1008600	996007	1.59287e+06	1.59925	0.339252
AP complex subunit beta	Q8CC13	Ap1b1	15979000	19689000	16435000	13544000	19122000	19333000	1.73677e+07	17333000	0.998004	0.988323
AP-1 complex subunit gamma-1	Q8CBB7	Ap1g1	9095100	8792500	9552600	8454800	10109000	9039700	9.14673e+06	9.20117e+06	1.00595	0.923474
AP-1 complex subunit mu-1	Q3UG16	Ap1m1	2224800	1505000	2938600	2354000	3935400	2738400	2222800	3.00927e+06	1.35382	0.280556
AP-1 complex subunit sigma-1A	P61967	Ap1s1	5280600	7744800	6010800	6208800	6923500	5481300	6345400	6.20453e+06	0.9778	0.87511
AP-1 complex subunit sigma-2	Q8BLQ6	Ap1s2	1913000	2998600	2637900	1781000	2378000	1965300	2516500	2.04143e+06	0.811219	0.262697
AP-2 complex subunit alpha-1	P17426-2	Ap2a1	34379000	37796000	38276000	37914000	39130000	42464000	36817000	39836000	1.082	0.17465
AP-2 complex subunit alpha-2	Q6PEE6	Ap2a2	69667000	79276000	72159000	66906000	85460000	79506000	7.37007e+07	7.72907e+07	1.04871	0.592511
AP complex subunit beta	Q5SWR1	Ap2b1	95694000	106600000	102880000	98045000	130180000	114980000	1.01725e+08	1.14402e+08	1.12462	0.266181
AP-2 complex subunit mu	Q3TWV4	Ap2m1	44527000	40506000	34756000	42477000	46492000	42130000	3.99297e+07	4.36997e+07	1.09442	0.299049
AP-2 complex subunit sigma	Q3UJ76	Ap2s1	32359000	29065000	39303000	40389000	39248000	31502000	3.35757e+07	3.70463e+07	1.10337	0.446043
AP-3 complex subunit beta-1	Q3TQ33	Ap3b1	4465000	0	4251200	0	3043200	3109800	2905400	2051000	0.705927	0.656185
AP-3 complex subunit beta-2	Q9JME5	Ap3b2	12902000	14793000	12138000	16309000	17531000	14112000	1.32777e+07	15984000	1.20383	0.100867
AP-3 complex subunit delta-1	O54774	Ap3d1	14584000	16135000	13270000	16347000	15178000	13495000	14663000	1.50067e+07	1.02344	0.783713
AP-3 complex subunit mu-1	H7BWY2	Ap3m1	439640	0	307090	326830	0	637870	248910	321567	1.2919	0.763472
AP-3 complex subunit mu-2	Q8R2R9	Ap3m2	1389000	1173000	902440	880990	1135200	963380	1.15481e+06	993190	0.860044	0.36804
AP-3 complex subunit sigma-1	Q3U8S0	Ap3s1	6141800	6581400	5816200	5496800	6675900	5479800	6179800	5.88417e+06	0.952161	0.550241
AP-3 complex subunit sigma-2	Q6PAL3	Ap3s2	801070	1297900	1034600	1124600	1213000	1080500	1.04452e+06	1.13937e+06	1.0908	0.55828
Amyloid beta A4 precursor protein-binding family A member 1	Q3UH26	Apba1	819570	764670	663200	607790	1185700	628780	749147	807423	1.07779	0.779607
Adenomatous polyposis coli protein	Q8BNP7	Apc	0	0	595900	3224700	0	0	198633	1074900	5.41148	0.467681
Acylamino-acid-releasing enzyme	A0A0R4J107	Apeh	940770	1963400	278550	326050	1088700	820430	1.06091e+06	745060	0.702286	0.58907
DNA-(apurinic or apyrimidinic site) lyase	Q544Z7	Apex1	820600	895410	1002800	733860	718040	684620	906270	712173	0.785829	0.0240167
Apoptosis inhibitor 5	Q3UYQ4	Api5	1133800	1197600	1016600	1086100	850550	1244500	1116000	1.06038e+06	0.950164	0.682026
Methylthioribulose-1-phosphate dehydratase	Q9WVQ5	Apip	512440	356150	498310	414040	406990	514810	455633	445280	0.977277	0.87317
Adipocyte plasma membrane-associated protein	Q9D7N9	Apmap	523390	596070	571840	523060	0	465890	563767	329650	0.584728	0.233626
NAD(P)H-hydrate epimerase	Q8K4Z3	Apoa1bp	2834300	2616800	2477000	4539100	3740400	3161500	2642700	3.81367e+06	1.44309	0.0469848
Apolipoprotein A-IV	Q9DBN0	Apoa4	2540000	0	2375800	3037800	3024700	3314100	1638600	3.12553e+06	1.90744	0.146239
Apolipoprotein B-100	E9Q1Y3	Apob	776900	1193100	1066700	695030	910470	3136200	1.01223e+06	1.58057e+06	1.56146	0.51166
Apolipoprotein E	Q6GTX3	Apoe	1701100	4347600	5450000	2819800	5004000	4934100	3832900	4.25263e+06	1.10951	0.766965
Apolipoprotein O	Q9DCZ4	Apoo	4059300	4556800	4595300	3884800	4929400	4225200	4403800	4.34647e+06	0.986981	0.878752
MICOS complex subunit Mic27	B1AV14	Apool	629080	629370	0	0	740460	522360	419483	420940	1.00347	0.996403
Amyloid beta A4 protein	Q6GR78	App	3427400	2638400	3067100	2775200	3012800	2761200	3044300	2.84973e+06	0.936088	0.466841
DCC-interacting protein 13-alpha	Q8K3H0	Appl1	3394900	2927300	2464100	2497900	3646300	2270000	2.92877e+06	2.80473e+06	0.95765	0.817569
DCC-interacting protein 13-beta	Q3U3Y3	Appl2	0	0	178700	0	212420	0	59566.7	70806.7	1.1887	0.909173
Adenine phosphoribosyltransferase	P08030	Aprt	2828100	3973000	0	6150700	5088300	6104800	2.26703e+06	5.78127e+06	2.55015	0.0461265
Aquaporin-4	Q8BR89	Aqp4	1623500	1642400	1953000	918490	1703100	1819600	1.73963e+06	1.4804e+06	0.850982	0.439696
Coatomer subunit delta	Q5XJY5	Arcn1	5634400	5187000	5468900	5674600	6282300	5209200	5430100	5.72203e+06	1.05376	0.435234
ADP-ribosylation factor 5	P84084	Arf5	157860000	162830000	181630000	133710000	190650000	156400000	167440000	1.60253e+08	0.957079	0.711056
ADP-ribosylation factor 6	Q3U0D7	Arf6	7127600	10282000	8916900	6201700	5388700	4443900	8775500	5.34477e+06	0.609056	0.0304205
ADP-ribosylation factor GTPase-activating protein 2	Q99K28	Arfgap2	561200	366560	449850	650980	451180	450550	459203	517570	1.1271	0.540553
Brefeldin A-inhibited guanine nucleotide-exchange protein 1	G3X9K3	Arfgef1	2193000	1395800	1483900	1719300	1380500	1788200	1690900	1.62933e+06	0.963589	0.837889
Brefeldin A-inhibited guanine nucleotide-exchange protein 2	A2A5R2	Arfgef2	0	106950	0	0	0	0	35650	0	0	0.373901
Brefeldin A-inhibited guanine nucleotide-exchange protein 3	Q3UGY8	Arfgef3	3735500	3185600	2041400	1368900	3281300	1271600	2987500	1.97393e+06	0.660731	0.28549
Arfaptin-2	Q8K221	Arfip2	1846700	1471600	1390500	1624600	1441200	1589700	1569600	1.55183e+06	0.988681	0.912209
Arginase-1	Q61176	Arg1	583800	548930	0	551130	0	0	377577	183710	0.48655	0.502875
Rho GTPase-activating protein 1	Q8BQW4	Arhgap1	1750000	2641900	1849100	2092700	1601300	1714700	2.08033e+06	1802900	0.86664	0.433468
Rho GTPase-activating protein 23	D6RDB5	Arhgap23	0	257730	0	234830	0	454750	85910	229860	2.67559	0.410832
Rho GTPase-activating protein 26	B9EJ96	Arhgap26	542400	582020	514200	316670	450750	343290	546207	370237	0.677833	0.0179795
Rho GTPase-activating protein 32	Q811P8	Arhgap32	889100	0	1144500	1229600	1926100	1385100	677867	1513600	2.23289	0.108665
Rho GTPase-activating protein 35	B2RTN5	Arhgap35	4624400	3658900	3790900	2993800	3052800	3116100	4.02473e+06	3.05423e+06	0.758866	0.0332391
Rho GTPase-activating protein 44	Q5SSM3-2	Arhgap44	1436900	1426300	2170800	1488300	1802400	1695700	1678000	1.66213e+06	0.990544	0.954806
Rho GTPase-activating protein 5	B9EKC3	Arhgap5	1743000	1533200	1634600	963630	2064000	2092100	1.63693e+06	1.70658e+06	1.04255	0.862237
Rho GDP-dissociation inhibitor 1	Q99PT1	Arhgdia	323780000	295390000	192670000	365700000	334040000	337310000	2.70613e+08	3.45683e+08	1.27741	0.141604
Rho GDP-dissociation inhibitor 2	Q61599	Arhgdib	0	2390400	2295900	2884600	7448600	8768200	1562100	6.36713e+06	4.07601	0.069031
Rho guanine nucleotide exchange factor (GEF) 11	Q3U048	Arhgef11	0	146330	0	0	285020	0	48776.7	95006.7	1.94779	0.68742
Rho guanine nucleotide exchange factor 12	F8VQN6	Arhgef12	584620	639600	680200	0	1013600	732880	634807	582160	0.917067	0.870675
Rho guanine nucleotide exchange factor 2	H3BJU7	Arhgef2	7866700	7191800	8293100	10808000	9919500	9761900	7.78387e+06	1.01631e+07	1.30567	0.00648658
Rho guanine nucleotide exchange factor 7	Q9ES28-8	Arhgef7	4626600	4449600	4877300	3470300	3809900	4003200	4.65117e+06	3.76113e+06	0.808643	0.0110789
ADP-ribosylation factor-like protein 1	F8WIB1	Arl1	6724600	10565000	2944200	11393000	10772000	14192000	6744600	12119000	1.79684	0.0922428
ADP-ribosylation factor-like protein 15	Q8BGR6	Arl15	4242100	2316700	2222100	3893300	3034200	2398700	2.92697e+06	3.10873e+06	1.0621	0.828855
ADP-ribosylation factor-like protein 2	Q9D0J4	Arl2	769990	1385100	1035700	1648900	3291800	2102200	1.0636e+06	2.34763e+06	2.20726	0.0694418
ADP-ribosylation factor-like protein 3	Q543P7	Arl3	25081000	16527000	14877000	26271000	22336000	30049000	1.88283e+07	2.62187e+07	1.39251	0.128629
ADP-ribosylation factor-like protein 6	Q3U6U3	Arl6	4252500	5913600	7351700	7646700	7413300	5017300	5.83927e+06	6.69243e+06	1.14611	0.525433
ADP-ribosylation factor-like protein 6-interacting protein 1	A0A0U1RPY6	Arl6ip1	1982500	3926600	2850200	4224800	7365300	4444600	2.91977e+06	5344900	1.83059	0.104305
PRA1 family protein 3	Q8R5J9	Arl6ip5	3651400	3356700	1874900	2616500	5180000	3263800	2961000	3.68677e+06	1.24511	0.485647
ADP-ribosylation factor-like protein 8A	Q8VEH3	Arl8a	54040000	50413000	51057000	63212000	44463000	54790000	5.18367e+07	54155000	1.04472	0.696869
ADP-ribosylation factor-like protein 8B	Q9CQW2	Arl8b	10633000	12101000	13146000	10275000	12335000	12180000	11960000	1.15967e+07	0.969621	0.730884
Armadillo repeat-containing protein 1	Q9D7A8	Armc1	226030	226090	451650	0	425880	457150	301257	294343	0.977052	0.968685
Armadillo repeat-containing protein 10	Q9D0L7-2	Armc10	2074600	1572900	1714400	1318200	1899900	1632300	1787300	1616800	0.904605	0.490521
Armadillo repeat-containing protein 6	Q8BNU0	Armc6	763530	594160	700060	527380	758800	1086000	685917	790727	1.1528	0.569623
Armadillo repeat-containing protein 8	G3X920	Armc8	0	115030	221690	194130	132490	231690	112240	186103	1.65808	0.352321
Armadillo repeat-containing X-linked protein 3	Q8BHS6	Armcx3	841610	918830	0	0	931430	1471500	586813	800977	1.36496	0.702014
Actin-related protein 2/3 complex subunit 1A	Q9R0Q6	Arpc1a	20095000	20300000	19862000	21457000	22647000	17255000	2.00857e+07	20453000	1.01829	0.833782
Actin-related protein 2/3 complex subunit 1B	Q3U094	Arpc1b	0	0	0	518590	0	427750	0	315447	Mut only	0.119769
Actin-related protein 2/3 complex subunit 2	Q9CVB6	Arpc2	53338000	60173000	69162000	71326000	69941000	60089000	60891000	6.71187e+07	1.10228	0.342568
Actin-related protein 2/3 complex subunit 3	Q9JM76	Arpc3	36041000	40447000	33101000	40691000	48683000	42467000	3.65297e+07	43947000	1.20305	0.0832093
Actin-related protein 2/3 complex subunit 4	Q9D3C4	Arpc4	99135000	135910000	102120000	149360000	154100000	133910000	1.12388e+08	145790000	1.2972	0.0656217
Actin-related protein 2/3 complex subunit 5	Q3TK56	Arpc5	10633000	253150	15640000	12578000	12595000	18812000	8842050	1.46617e+07	1.65818	0.307778
Actin-related protein 2/3 complex subunit 5	A3KGQ6	Arpc5l	9292400	11565000	9034700	16863000	13762000	12267000	9.96403e+06	1.42973e+07	1.43489	0.0512355
Arpin	Q9D0A3	Arpin	823850	630330	710410	675870	549730	646860	721530	624153	0.865041	0.224687
Beta-arrestin-1	Q8BWG8	Arrb1	2438700	2339100	2564400	1990800	1787400	1780300	2447400	1.85283e+06	0.757062	0.0033155
Arylsulfatase B	B2RWQ7	Arsb	0	0	453100	0	0	517780	151033	172593	1.14275	0.929625
Armadillo repeat protein deleted in velo-cardio-facial syndrome homolog	P98203-4	Arvcf	285480	0	0	0	71649	0	95160	23883	0.250977	0.507771
Acid ceramidase	Q78P93	Asah1	594850	787330	598950	602090	986870	817060	660377	802007	1.21447	0.331116
Arf-GAP with SH3 domain, ANK repeat and PH domain-containing protein 1	H3BKD4	Asap1	1056100	775220	704380	0	1213000	659410	845233	624137	0.738419	0.579055
Arf-GAP with SH3 domain, ANK repeat and PH domain-containing protein 2	D3YX85	Asap2	460950	586520	371850	630680	387190	771460	473107	596443	1.2607	0.391023
Argininosuccinate lyase	Q3UUH0	Asl	352780	351100	158120	436060	424970	645560	287333	502197	1.74778	0.0900793
ATPase Asna1	O54984	Asna1	5667800	4827700	5664700	5820000	4133100	4079600	5.38673e+06	4.67757e+06	0.868349	0.327388
Asparagine synthetase [glutamine-hydrolyzing]	Q3TV20	Asns	715250	1006300	1326000	1170500	2121800	1899600	1015850	1.73063e+06	1.70363	0.101322
Aspartoacylase	V9GXG0	Aspa	1026700	1654200	1533100	1548300	1978000	1478300	1.40467e+06	1668200	1.18761	0.347271
Tether containing UBX domain for GLUT4	Q8VBT9	Aspscr1	0	0	0	104960	79811	99373	0	94714.7	Mut only	0.000241416
Isoaspartyl peptidase/L-asparaginase	Q8C0M9	Asrgl1	9327300	13263000	15979000	13358000	18616000	12824000	1.28564e+07	1.49327e+07	1.16149	0.480654
Argininosuccinate synthase	Q3UJ34	Ass1	463700	860150	570410	817560	1453000	1209900	631420	1.16015e+06	1.83737	0.0738799
Astrotactin-1	Q3UHD7	Astn1	1600900	1787000	2241700	1022900	678020	903030	1.87653e+06	867983	0.462546	0.0094479
Astrotactin-2	Q9QY74	Astn2	0	145820	0	0	0	0	48606.7	0	0	0.373901
ATPase family AAA domain-containing protein 1	Q9D5T0	Atad1	475840	986760	2927000	0	685230	512340	1463200	399190	0.27282	0.241434
ATPase family AAA domain-containing protein 3	Q925I1	Atad3	1365000	973900	1472300	949750	1112100	1651600	1270400	1.23782e+06	0.974352	0.906548
Alpha-tubulin N-acetyltransferase 1	Q8K341-5	Atat1	1079100	860120	897670	1202200	852620	909830	945630	988217	1.04504	0.755397
Caytaxin	Q8BHE3	Atcay	1496500	1660800	1627300	1703200	1550800	1805800	1.59487e+06	1686600	1.05752	0.363051
Arginyl-tRNA--protein transferase 1	Q8BP95	Ate1	120820	90604	86968	0	78761	0	99464	26253.7	0.263951	0.0612417
Ubiquitin-like-conjugating enzyme ATG3	Q9CPX6	Atg3	1385300	1252400	1190300	1547400	1619400	1870200	1276000	1679000	1.31583	0.0237759
Autophagy protein 5	Q99J83	Atg5	0	0	289820	150420	150760	0	96606.7	100393	1.0392	0.97392
Ubiquitin-like modifier-activating enzyme ATG7	S4R2D5	Atg7	380700	552850	403570	359200	339650	511060	445707	403303	0.904863	0.608789
Autophagy-related protein 9	A1A4C2	Atg9a	333510	326650	243200	215830	340420	400650	301120	318967	1.05927	0.78669
Bifunctional purine biosynthesis protein PURH	Q9CWJ9	Atic	5865100	5195200	6198800	7097200	5840900	8490600	5.75303e+06	7142900	1.24159	0.165395
Atlastin-1	Q8BH66	Atl1	7401100	8393400	7658600	7997800	6125200	6216100	7817700	6779700	0.867224	0.200658
Atlastin-2	Q8BYP9	Atl2	0	779940	826450	715260	851940	850280	535463	805827	1.50491	0.376281
Manganese-transporting ATPase 13A1	Q69Z96	Atp13a1	950900	0	536530	286670	471970	0	495810	252880	0.510034	0.473842
Sodium/potassium-transporting ATPase subunit alpha-1	Q8VDN2	Atp1a1	183960000	256310000	202890000	173610000	215870000	219540000	2.14387e+08	2.03007e+08	0.946918	0.686432
Sodium/potassium-transporting ATPase subunit alpha-2	Q3UHK5	Atp1a2	205450000	310870000	293440000	226320000	247600000	281890000	269920000	2.51937e+08	0.933375	0.647353
Sodium/potassium-transporting ATPase subunit alpha-3	A0A0G2JGX4	Atp1a3	1751800000	2383800000	2026400000	1946700000	2213500000	2650300000	2054000000	2.27017e+09	1.10524	0.475534
Sodium/potassium-transporting ATPase subunit beta-1	Q545P0	Atp1b1	133950000	144990000	123830000	133370000	118420000	120140000	1.34257e+08	1.23977e+08	0.92343	0.253947
Sodium/potassium-transporting ATPase subunit beta-2	Q3UR55	Atp1b2	20395000	26566000	29308000	24877000	27714000	21453000	25423000	2.46813e+07	0.970827	0.82795
Sodium/potassium-transporting ATPase subunit beta-3	Q544Q7	Atp1b3	1592500	1571400	2207400	1176400	1138200	1686200	1.79043e+06	1333600	0.744848	0.169961
Sarcoplasmic/endoplasmic reticulum calcium ATPase 2	O55143	Atp2a2	112650000	118700000	103540000	98774000	113120000	118460000	111630000	110118000	0.986455	0.846973
Plasma membrane calcium-transporting ATPase 1	G5E829	Atp2b1	303750000	366710000	342460000	298820000	330940000	371760000	337640000	333840000	0.988745	0.898448
Plasma membrane calcium-transporting ATPase 2	D5L240	Atp2b2	110480000	147390000	127350000	105750000	115160000	147030000	1.28407e+08	1.22647e+08	0.955143	0.743534
Plasma membrane calcium-transporting ATPase 4	F7AAP4	Atp2b4	19772000	28132000	29830000	21490000	18290000	26116000	2.59113e+07	2.19653e+07	0.847711	0.363343
Calcium-transporting ATPase type 2C member 1	Q80XR2	Atp2c1	0	0	0	57928	0	0	0	19309.3	Mut only	0.373901
ATP synthase subunit alpha, mitochondrial	Q03265	Atp5a1	354260000	327840000	436770000	360770000	376850000	351520000	3.72957e+08	3.63047e+08	0.973429	0.7829
ATP synthase subunit beta, mitochondrial	P56480	Atp5b	404590000	430680000	474620000	402190000	436190000	492770000	436630000	4.43717e+08	1.01623	0.842334
ATP synthase subunit gamma	Q8C2Q8	Atp5c1	112960000	112940000	128510000	87722000	107020000	112400000	1.18137e+08	1.02381e+08	0.866629	0.158849
ATP synthase subunit delta, mitochondrial	Q9DCZ0	Atp5d	28961000	37485000	29008000	30966000	46464000	42428000	31818000	3.99527e+07	1.25566	0.20904
ATP synthase F(0) complex subunit B1, mitochondrial	Q5I0W0	Atp5f1	100830000	116610000	86961000	70144000	139040000	102960000	101467000	104048000	1.02544	0.910898
ATP synthase subunit d, mitochondrial	G3X9L6	Atp5h	230340000	250790000	201420000	255130000	284790000	237020000	2.27517e+08	258980000	1.13829	0.190337
ATP synthase subunit f, mitochondrial	P56135	Atp5j2	20254000	3450200	14900000	16443000	10608000	21827000	1.28681e+07	1.62927e+07	1.26613	0.594004
ATP synthase subunit e, mitochondrial	Q5EBI8	Atp5k	8505600	6637300	11291000	12481000	12277000	13627000	8811300	12795000	1.45211	0.0481381
ATP synthase subunit g, mitochondrial	Q9D037	Atp5l	6237400	4213900	8620500	8141900	8288700	9615300	6.35727e+06	8.68197e+06	1.36568	0.161839
ATP synthase subunit O, mitochondrial	Q9DB20	Atp5o	206840000	227480000	176200000	247370000	243660000	244550000	2.03507e+08	2.45193e+08	1.20484	0.0492861
V-type proton ATPase subunit S1	Q3UWN7	Atp6ap1	3179100	4026000	2023300	4608200	2798600	2983900	3.07613e+06	3.46357e+06	1.12595	0.660028
V-type proton ATPase subunit a	Q6NXX6	Atp6v0a1	84127000	105960000	99680000	78746000	141870000	136580000	96589000	1.19065e+08	1.2327	0.349499
V-type proton ATPase subunit d 1	P51863	Atp6v0d1	34425000	41133000	33542000	36806000	36763000	38837000	3.63667e+07	3.74687e+07	1.0303	0.681254
V-type proton ATPase catalytic subunit A	P50516	Atp6v1a	147940000	162300000	156320000	144370000	152660000	151520000	155520000	1.49517e+08	0.961398	0.288276
V-type proton ATPase subunit B, brain isoform	P62814	Atp6v1b2	70574000	75238000	77120000	80329000	82535000	65291000	7.43107e+07	7.60517e+07	1.02343	0.777397
V-type proton ATPase subunit C 1	Q3TG21	Atp6v1c1	13746000	19201000	16797000	15725000	17022000	15975000	1.65813e+07	1.62407e+07	0.979455	0.844441
V-type proton ATPase subunit D	Q3UJH5	Atp6v1d	25368000	25212000	22646000	26370000	30489000	32141000	2.44087e+07	2.96667e+07	1.21542	0.0527156
V-type proton ATPase subunit E 1	P50518	Atp6v1e1	42504000	44575000	44080000	44277000	45192000	48301000	4.37197e+07	4.59233e+07	1.0504	0.182642
V-type proton ATPase subunit F	Q9D1K2	Atp6v1f	967280	1397500	897070	1638800	1583100	2658500	1.08728e+06	1.96013e+06	1.80278	0.0848585
V-type proton ATPase subunit G 1	Q5HZY7	Atp6v1g1	719410	869630	1237400	988420	1439300	1353100	942147	1.26027e+06	1.33766	0.198807
V-type proton ATPase subunit H	A0A0A6YX18	Atp6v1h	21689000	27450000	22802000	21979000	22914000	23294000	2.39803e+07	22729000	0.947818	0.526748
Phospholipid-transporting ATPase IA	F6WYQ5	Atp8a1	7420700	6814700	8250300	7626300	10243000	11063000	7.49523e+06	9644100	1.2867	0.126646
Phospholipid-transporting ATPase IB	P98200	Atp8a2	0	0	0	0	779390	648020	0	475803	Mut only	0.119475
Probable phospholipid-transporting ATPase IIA	Q8C4G3	Atp9a	7109900	6457200	5517600	7517300	7207700	7874200	6.36157e+06	7.53307e+06	1.18415	0.0793827
ATPase inhibitor, mitochondrial	E9PV44	Atpif1	5664000	2314200	5966200	3295400	6440400	5454500	4.64813e+06	5.06343e+06	1.08935	0.7948
Serine/threonine-protein kinase ATR	E9QPK4	Atr	31307000	18497000	16990000	21610000	21578000	20412000	2.22647e+07	21200000	0.952181	0.826818
Attractin	B9EIU3	Atrn	694370	583190	465180	0	0	0	580913	0	0	0.000928367
Transcriptional regulator ATRX	Q61687	Atrx	2096500	1230200	1648200	2066800	932460	1451500	1658300	1.48359e+06	0.894643	0.693589
Ataxin-10	Q3TKP3	Atxn10	5616700	5469300	8154600	8199500	7622900	6213500	6.41353e+06	7345300	1.14528	0.425979
Ataxin-2	E9QM77	Atxn2	362180	560390	338640	376110	294150	0	420403	223420	0.531442	0.215794
Ataxin-2-like protein	E9Q5Q0	Atxn2l	1250600	1784000	1062300	1277900	1188700	1565200	1.36563e+06	1.34393e+06	0.98411	0.933453
Methylglutaconyl-CoA hydratase, mitochondrial	A0A0R4J023	Auh	4072200	3887100	3829600	4873800	4813900	3758800	3.92963e+06	4.48217e+06	1.14061	0.209064
Late secretory pathway protein AVL9 homolog	Q80U56	Avl9	0	257810	0	0	0	0	85936.7	0	0	0.373901
AW551984 protein	Q6P8K4	AW551984	347520	210390	404980	627720	219210	117800	320963	321577	1.00191	0.997232
Large proline-rich protein BAG6	G3UYQ2	Bag6	3885900	3382400	3329600	4523800	4527100	4027100	3.53263e+06	4.35933e+06	1.23402	0.02721
Brain-specific angiogenesis inhibitor 1-associated protein 2	B1AZ46	Baiap2	2114400	2651800	2158700	2445800	2405000	2883800	2308300	2578200	1.11693	0.306692
Brain acid soluble protein 1	Q91XV3	Basp1	10917000	8379100	9456500	6859500	9025300	8115200	9584200	8000000	0.834707	0.176699
Apoptosis regulator BAX	Q8K3J2	Bax	16243000	17169000	18394000	16605000	12746000	16030000	1.72687e+07	15127000	0.87598	0.188831
Basal cell adhesion molecule	D3YTK7	Bcam	0	117040	0	0	0	0	39013.3	0	0	0.373901
Brevican core protein	Q61361	Bcan	13754000	18265000	20039000	14950000	18345000	20109000	1.73527e+07	1.78013e+07	1.02586	0.861179
B-cell receptor-associated protein 29	Q542A1	Bcap29	466120	0	0	433620	0	0	155373	144540	0.930275	0.961733
B-cell receptor-associated protein 31	Q3U9U5	Bcap31	982500	897780	1078900	697440	771060	991470	986393	819990	0.831301	0.180375
Breast carcinoma-amplified sequence 1 homolog	Q80YN3	Bcas1	6113900	7310800	5511500	5071400	8515200	7168800	6.31207e+06	6.91847e+06	1.09607	0.620857
Breast carcinoma-amplified sequence 3 homolog	Q0VF62	Bcas3	2295400	1138500	1348000	1017900	647020	765620	1.59397e+06	810180	0.508279	0.10305
Branched-chain-amino-acid aminotransferase	Q3TJN1	Bcat1	5528200	5122200	4719600	5358100	4957500	4647200	5.12333e+06	4987600	0.973507	0.685201
2-oxoisovalerate dehydrogenase subunit alpha, mitochondrial	Q99L69	Bckdha	356520	300180	0	0	503310	0	218900	167770	0.766423	0.811722
2-oxoisovalerate dehydrogenase subunit beta, mitochondrial	Q6P3A8-2	Bckdhb	0	633110	0	0	1126700	774020	211037	633573	3.0022	0.343947
Bcl-2-like protein 13	Q3UGC5	Bcl2l13	337070	772630	546630	373290	370150	321250	552110	354897	0.642801	0.1951
Bcl-2-associated transcription factor 1	A0A087WRN1	Bclaf1	0	0	0	0	495450	409070	0	301507	Mut only	0.119731
Breakpoint cluster region protein	A2RRK7	Bcr	0	0	0	0	48629	0	0	16209.7	Mut only	0.373901
D-beta-hydroxybutyrate dehydrogenase, mitochondrial	Q80XN0	Bdh1	42593000	40281000	36709000	31819000	62721000	51843000	39861000	4.87943e+07	1.22411	0.387009
Protein bicaudal D homolog 2	Q3TBD4	Bicd2	6859700	10113000	9252500	7191900	11397000	8172000	8.74173e+06	8920300	1.02043	0.916526
Myc box-dependent-interacting protein 1	O08539	Bin1	9237400	10615000	11916000	10932000	10580000	7988100	1.05895e+07	9.83337e+06	0.928599	0.565364
Baculoviral IAP repeat-containing protein 6	S4R1L5	Birc6	3694100	2870700	2613200	3088800	3714900	4470200	3.05933e+06	3.75797e+06	1.22836	0.246817
Bleomycin hydrolase	Q8R016	Blmh	4774200	5740500	5141100	3616800	5480000	4025700	5218600	4.37417e+06	0.838188	0.252223
Biliverdin reductase A	Q9CY64	Blvra	4604900	4385300	4514100	6119100	5556400	6343700	4.50143e+06	6006400	1.33433	0.00343817
Flavin reductase (NADPH)	Q3U6G1	Blvrb	13197000	16598000	11558000	14255000	19392000	35880000	1.37843e+07	2.31757e+07	1.6813	0.233038
Receptor protein serine/threonine kinase	Q3UER5	Bmpr2	0	683340	0	894170	804290	0	227780	566153	2.48553	0.405512
BolA-like protein 1	Q9D8S9	Bola1	180670	0	0	0	235010	0	60223.3	78336.7	1.30077	0.863468
Bisphosphoglycerate mutase	Q3TAQ8	Bpgm	592430	916700	0	920800	1390300	4858400	503043	2.38983e+06	4.75075	0.211664
Valacyclovir hydrolase	Q3TDN8	Bphl	0	490980	0	0	0	758890	163660	252963	1.54566	0.781674
Vomeromodulin	Q80XI7	Bpifb9b	1731700	1298300	0	3122600	1896600	1791300	1010000	2.27017e+06	2.24769	0.134555
3(2),5-bisphosphate nucleotidase 1	Q3UBN8	Bpnt1	7091800	8014900	8634100	7038300	6359500	7130400	7913600	6.84273e+06	0.86468	0.103578
Serine/threonine-protein kinase B-raf	F6SZ47	Braf	3920900	2813600	4046500	5933000	6464900	4484300	3.59367e+06	5627400	1.56592	0.0456712
BRI3-binding protein	Q8BXV2	Bri3bp	1345900	1160400	866540	1173200	1882200	1081400	1124280	1.37893e+06	1.2265	0.427936
BMP/retinoic acid-inducible neural-specific protein 1	Q920P3	Brinp1	682600	825860	777640	664830	925020	698180	762033	762677	1.00084	0.994752
BMP/retinoic acid-inducible neural-specific protein 2	Q6DFY8	Brinp2	137160	185530	153490	0	203410	148870	158727	117427	0.739804	0.544403
Protein BRICK1	Q91VR8	Brk1	0	0	0	0	0	93269	0	31089.7	Mut only	0.373901
BRO1 domain-containing protein BROX	Q8K2Q7	Brox	544020	1018200	0	1161600	580780	493690	520740	745357	1.43134	0.567738
Serine/threonine-protein kinase BRSK1	D3Z5P0	Brsk1	346820	352360	303720	411730	403460	459180	334300	424790	1.27069	0.0175066
Serine/threonine-protein kinase BRSK2	G3UZ19	Brsk2	196660	306980	183970	0	197100	158580	229203	118560	0.51727	0.198458
Basigin	J3QP71	Bsg	10825000	11599000	9756600	11606000	9296600	10683000	1.07269e+07	1.05285e+07	0.981511	0.828481
Protein bassoon	O88737-2	Bsn	5729100	7829600	7809200	5212000	6037000	6429900	7.12263e+06	5.89297e+06	0.827358	0.191753
BTB/POZ domain-containing protein 17	Q9DB72	Btbd17	522340	967130	428720	757850	1003800	664590	639397	808747	1.26486	0.432994
Transcription factor BTF3	Q3UJR8	Btf3	0	0	0	2189900	0	1827800	0	1.33923e+06	Mut only	0.119337
Mitotic checkpoint protein BUB3	A0A140LHA2	Bub3	2828600	2447800	2788900	1942800	1525700	2499900	2.68843e+06	1.98947e+06	0.74001	0.0850804
Protein BUD31 homolog	E0CX20	Bud31	0	773100	955730	0	0	0	576277	0	0	0.120536
Basic leucine zipper and W2 domain-containing protein 1	A0A087WQS2	Bzw1	2855700	2838400	2537900	3174300	3494200	2577200	2744000	3081900	1.12314	0.305555
Basic leucine zipper and W2 domain-containing protein 2	Q3V199	Bzw2	403480	389180	1037000	665580	408260	371350	609887	481730	0.789868	0.611246
Complement component 1 Q subcomponent-binding protein, mitochondrial	Q8R5L1	C1qbp	5716800	6747700	5104800	5078100	6584800	4997700	5.85643e+06	5.55353e+06	0.948279	0.689352
C2 domain-containing protein 2-like	Q8CAA2	C2cd2l	577750	169810	300040	460430	220120	558480	349200	413010	1.18273	0.704815
Complement C3	P01027	C3	1068600	913120	1156700	376210	456670	5391800	1046140	2.07489e+06	1.98338	0.569024
Carbonic anhydrase 2	P00920	Ca2	25505000	34698000	28350000	26237000	41819000	55706000	2.95177e+07	41254000	1.3976	0.259275
Carbonic anhydrase-related protein	P28651	Ca8	3477400	5636300	5120200	2709100	3984900	3955500	4.74463e+06	3.54983e+06	0.748179	0.197956
Calcium-binding protein 39	Q06138	Cab39	6084300	5221700	5388900	8170300	7352100	6056600	5.56497e+06	7193000	1.29255	0.0718825
Voltage-dependent N-type calcium channel subunit alpha-1B	A2AIR9	Cacna1b	793450	602490	519460	421150	0	0	638467	140383	0.219876	0.0372176
Voltage-dependent R-type calcium channel subunit alpha-1E	B2RWX7	Cacna1e	2776600	2216200	2558800	2073000	4499900	2118800	2517200	2.89723e+06	1.15097	0.66634
Voltage-dependent calcium channel subunit alpha-2/delta-1	Q14BH8	Cacna2d1	15177000	15423000	17096000	17982000	18085000	13586000	1.58987e+07	16551000	1.04103	0.704481
Voltage-dependent calcium channel subunit alpha-2/delta-2	Q6PHS9-4	Cacna2d2	2081800	946710	629580	1452500	1317900	1114200	1.21936e+06	1.29487e+06	1.06192	0.875349
Voltage-dependent calcium channel subunit alpha-2/delta-3	Q9Z1L5	Cacna2d3	4422100	6450300	3884800	7271300	6849100	4821700	4.91907e+06	6.31403e+06	1.28358	0.268733
Voltage-dependent L-type calcium channel subunit beta-3	D3Z3Z3	Cacnb3	144610	0	183820	0	0	149250	109477	49750	0.454435	0.469475
Voltage-dependent L-type calcium channel subunit beta-4	Q3TYI5	Cacnb4	1069900	776880	784900	1361500	968970	907720	877227	1.0794e+06	1.23046	0.304382
Voltage-dependent calcium channel gamma-8 subunit	F7CZ64	Cacng8	299840	267330	868680	315270	271320	207950	478617	264847	0.553359	0.340462
Calcyclin-binding protein	Q9CXW3	Cacybp	19481000	17317000	18370000	16586000	15655000	17897000	1.83893e+07	1.67127e+07	0.908824	0.136517
CAD protein	E9QAI5	Cad	3743500	2521200	3677500	3690300	3299200	2910000	3.31407e+06	3.29983e+06	0.995705	0.976613
Cell adhesion molecule 1	E0CY16	Cadm1	895360	633190	668400	977580	0	630590	732317	536057	0.732001	0.545746
Cell adhesion molecule 2	G3UZM4	Cadm2	3750600	4588700	3317800	3864100	3689600	3114700	3885700	3.55613e+06	0.915185	0.49213
Cell adhesion molecule 3	K4DI58	Cadm3	5782500	5456400	6439000	4788000	4822900	4615800	5.89263e+06	4.74223e+06	0.804773	0.0177343
Cell adhesion molecule 4	Q8R464	Cadm4	3310800	3277300	3458600	3678200	3537900	3205000	3348900	3473700	1.03727	0.454895
Calcium-dependent secretion activator 1	Q80TJ1-4	Cadps	49317000	49853000	51905000	37351000	60302000	51881000	5.03583e+07	4.98447e+07	0.9898	0.94299
Calcium-dependent secretion activator 2	S4R1C6	Cadps2	495220	911150	410580	0	339890	0	605650	113297	0.187066	0.0621254
Calbindin	P12658	Calb1	57512000	87266000	70121000	63725000	80331000	69873000	71633000	7.13097e+07	0.995486	0.97549
Calretinin	Q08331	Calb2	123360000	149470000	91974000	108150000	126850000	106380000	1.21601e+08	1.13793e+08	0.93579	0.68462
Caldesmon 1	D3Z6I7	Cald1	1287300	1554300	448680	1744000	1352400	827070	1096760	1.30782e+06	1.19244	0.646288
Calmodulin	P62204	Calm1	417610000	591860000	423730000	942890000	422780000	502440000	4.77733e+08	6.22703e+08	1.30345	0.44558
Calreticulin	Q3UWP8	Calr	20986000	19602000	18261000	15300000	16523000	13970000	1.96163e+07	1.52643e+07	0.778144	0.0156467
Calcium/calmodulin-dependent protein kinase type 1	Q8BJA6	Camk1	510450	377750	524700	542030	629030	532620	470967	567893	1.2058	0.158275
Calcium/calmodulin-dependent protein kinase type 1D	B1AW58	Camk1d	1129500	1470300	1668000	2799300	990790	2056600	1422600	1.9489e+06	1.36995	0.391163
Calcium/calmodulin-dependent protein kinase type II subunit alpha	P11798	Camk2a	213940000	215770000	183230000	175620000	204980000	170440000	2.04313e+08	183680000	0.899011	0.242755
Calcium/calmodulin-dependent protein kinase type II subunit beta	P28652	Camk2b	58003000	55518000	49638000	50310000	52143000	47364000	5.43863e+07	49939000	0.918227	0.19293
Calcium/calmodulin-dependent protein kinase type II subunit delta	E9Q1W0	Camk2d	10520000	9234600	6904600	6974500	7719000	8035400	8886400	7576300	0.852572	0.300953
Calcium/calmodulin-dependent protein kinase type II subunit gamma	Q923T9	Camk2g	3522700	6097000	3230100	2809400	4044000	4943500	4.28327e+06	3932300	0.918061	0.765851
Calcium/calmodulin-dependent protein kinase type IV	Q8BGR3	Camk4	8092800	6793400	6297600	6937800	5383100	6926900	7.06127e+06	6.41593e+06	0.908609	0.434539
Calcium/calmodulin-dependent protein kinase kinase 2	Q8C078-4	Camkk2	1228100	1553800	1240200	1624100	1449300	1320400	1340700	1464600	1.09241	0.420768
CaM kinase-like vesicle-associated protein	Q3UHL1	Camkv	25789000	24886000	22969000	29342000	24550000	27789000	24548000	27227000	1.10913	0.177328
Calmodulin-regulated spectrin-associated protein 2	B2RRE3	Camsap2	0	0	0	698660	718660	0	0	472440	Mut only	0.116196
Calmodulin-regulated spectrin-associated protein 3	U5LGT0	Camsap3	1150800	718370	918370	1136900	1244700	1164000	929180	1.18187e+06	1.27195	0.12188
Cullin-associated NEDD8-dissociated protein 1	Q6ZQ38	Cand1	114630000	94867000	85380000	89791000	84904000	69183000	9.82923e+07	8.12927e+07	0.82705	0.184842
Calnexin	Q5SUC3	Canx	12566000	11681000	14195000	16364000	20576000	15986000	12814000	17642000	1.37678	0.0426035
Adenylyl cyclase-associated protein 1	Q3U0U5	Cap1	19794000	20516000	18273000	16946000	16865000	16708000	1.95277e+07	1.68397e+07	0.862349	0.0155559
Adenylyl cyclase-associated protein 2	Q9CYT6	Cap2	2047800	2589700	2154200	2505400	2716400	2773700	2263900	2.66517e+06	1.17725	0.0956095
Calpain-2 catalytic subunit	Q3U8S5	Capn2	2409700	2697200	3192400	3059800	2774600	4371700	2.76643e+06	3.40203e+06	1.22975	0.306224
Calpain-5	Q3U2P3	Capn5	1789400	1410100	2008800	2265500	2001000	1728200	1736100	1.99823e+06	1.15099	0.324881
Calpain small subunit 1	A0A0R4IZW8	Capns1	2227400	2941000	2721700	2214700	2946200	4048800	2.63003e+06	3069900	1.16725	0.485722
Caprin-1	Q3UFZ6	Caprin1	3747900	3982200	4502500	4296500	4256300	4080300	4.07753e+06	4.21103e+06	1.03274	0.596828
F-actin-capping protein subunit alpha-1	Q5RKN9	Capza1	1261800	1516100	2406200	2193600	1929700	2138800	1.72803e+06	2.08737e+06	1.20794	0.370062
F-actin-capping protein subunit alpha-2	Q5DQJ3	Capza2	37984000	36165000	37733000	48716000	45710000	38410000	37294000	4.42787e+07	1.18729	0.0882181
F-actin-capping protein subunit beta	Q3TRH8	Capzb	53812000	56329000	50316000	49222000	53783000	48080000	5.34857e+07	5.03617e+07	0.941592	0.27374
Carbonic anhydrase 1	D3YYQ4	Car1	0	0	0	0	0	583560	0	194520	Mut only	0.373901
Carbonic anhydrase-related protein 10	Q6NZJ2	Car10	0	547970	360340	454900	420330	419920	302770	431717	1.42589	0.468571
Calcium-regulated heat stable protein 1	Q5M9P7	Carhsp1	3440900	896640	3241700	1944100	1994600	3230700	2.52641e+06	2389800	0.945926	0.889005
ATP-dependent (S)-NAD(P)H-hydrate dehydratase	J3QMM7	Carkd	3403200	3781100	2712700	4190300	4145400	3485100	3299000	3.94027e+06	1.19438	0.172891
Histone-arginine methyltransferase CARM1	D3YUP1	Carm1	463310	541170	420730	552960	595810	653670	475070	600813	1.26468	0.0515167
Cysteine--tRNA ligase, cytoplasmic	Q3U716	Cars	1057100	1287700	1124300	1378100	1649400	1492500	1.15637e+06	1.50667e+06	1.30293	0.0283168
Peripheral plasma membrane protein CASK	B9EJ23	Cask	7132100	7308800	7597000	7966500	7347600	7295300	7.34597e+06	7.53647e+06	1.02593	0.495899
Caskin-1	B7ZNJ3	Caskin1	4998400	5513900	4908100	4654800	5194400	4704000	5.14013e+06	4.85107e+06	0.943763	0.321116
Caspase-3	P70677	Casp3	4872000	3385800	4186300	7436500	4342000	4886300	4.14803e+06	5.55493e+06	1.33917	0.249828
Catalase	Q542K4	Cat	7492700	7368300	7367100	7388600	7040800	6879100	7.40937e+06	7.10283e+06	0.958629	0.120837
Carbonyl reductase [NADPH] 1	B2RXY7	Cbr1	34157000	36713000	33609000	43656000	39292000	33784000	3.48263e+07	3.89107e+07	1.11728	0.246601
Carbonyl reductase [NADPH] 3	Q8K354	Cbr3	4586600	4305800	4368900	5477800	6517600	4259300	4.42043e+06	5.41823e+06	1.22572	0.204069
Cystathionine beta-synthase	Q91WT9-2	Cbs	387720	354080	323120	519980	347540	471320	354973	446280	1.25722	0.16987
Chromobox protein homolog 1	P83917	Cbx1	10639000	11153000	11083000	9114900	9231000	8985900	1.09583e+07	9110600	0.831386	0.000463547
Chromobox protein homolog 3	Q9DCC5	Cbx3	61494000	49681000	61719000	49800000	47901000	54131000	5.76313e+07	5.06107e+07	0.87818	0.184406
Chromobox protein homolog 5	Q61686	Cbx5	7994100	8072800	8257400	6797300	5381100	5340300	8108100	5.83957e+06	0.720214	0.00948822
Coiled-coil and C2 domain-containing protein 1A	E9PX94	Cc2d1a	416480	212350	326510	487560	754390	387200	318447	543050	1.70531	0.145492
Cell cycle and apoptosis regulator protein 2	Q8VDP4	Ccar2	2589100	3071100	2208100	2992700	2535500	2362300	2.62277e+06	2.63017e+06	1.00282	0.982246
Coiled-coil domain-containing protein 124	Q9D8X2	Ccdc124	842120	0	0	428690	447680	583920	280707	486763	1.73406	0.509596
Coiled-coil domain-containing protein 132	Q8CI71-2	Ccdc132	1225600	791310	304070	755010	554680	835580	773660	715090	0.924295	0.843962
Coiled-coil domain-containing protein 136	A0A0N4SW14	Ccdc136	261440	221310	275840	296150	313700	277190	252863	295680	1.16933	0.0922164
Coiled-coil domain-containing protein 22	Q9JIG7	Ccdc22	111850	0	184080	165600	133020	207030	98643.3	168550	1.70868	0.292155
Coiled-coil domain-containing protein 25	A0PK78	Ccdc25	1183100	1240800	1904900	1974800	1745600	1410800	1.44293e+06	1710400	1.18536	0.399076
Coiled-coil domain-containing protein 6	D3YZP9	Ccdc6	101350	229970	0	0	0	0	110440	0	0	0.172312
Girdin	Q5SNZ0-2	Ccdc88a	2677700	2051600	839060	2916400	1962200	1718100	1856120	2198900	1.18468	0.626803
Coiled-coil domain-containing protein 92	D3YUR9	Ccdc92	0	277330	0	0	0	326810	92443.3	108937	1.17842	0.91366
Coiled-coil domain-containing protein 93	Q8BWK1	Ccdc93	0	0	163850	221700	301850	0	54616.7	174517	3.1953	0.319258
Cyclin-Y	Q8BGU5-2	Ccny	0	571650	797420	1274600	420500	725960	456357	807020	1.7684	0.366408
Cyclin Y-like 1	E9Q226	Ccnyl1	0	0	0	156900	0	0	0	52300	Mut only	0.373901
T-complex protein 1 subunit beta	Q542X7	Cct2	51730000	46116000	57018000	55964000	52259000	48840000	5.16213e+07	5.23543e+07	1.0142	0.854943
T-complex protein 1 subunit gamma	Q3U4U6	Cct3	52746000	46305000	46423000	54996000	50596000	58441000	4.84913e+07	5.46777e+07	1.12758	0.11768
T-complex protein 1 subunit delta	Q564F4	Cct4	37318000	37048000	42109000	44510000	40276000	38478000	38825000	41088000	1.05829	0.404221
T-complex protein 1 subunit epsilon	P80316	Cct5	29624000	30441000	28593000	29499000	24424000	27901000	2.95527e+07	2.72747e+07	0.922917	0.225383
T-complex protein 1 subunit zeta	Q52KG9	Cct6a	42708000	39834000	41293000	37786000	39640000	40825000	4.12783e+07	39417000	0.954908	0.199583
T-complex protein 1 subunit eta	Q3TIJ7	Cct7	28005000	25358000	23074000	22667000	21272000	22167000	25479000	2.20353e+07	0.864843	0.0808147
T-complex protein 1 subunit theta	Q3UL22	Cct8	42327000	37342000	41743000	52379000	47485000	52055000	4.04707e+07	5.06397e+07	1.25127	0.0103359
OX-2 membrane glycoprotein	E9PZI9	Cd200	7286600	6706300	6126300	6342600	3105500	5298000	6706400	4.91537e+06	0.732937	0.151153
Leukocyte surface antigen CD47	Q3U967	Cd47	13511000	15453000	8497900	10614000	10620000	12550000	12487300	1.12613e+07	0.901823	0.602257
Tetraspanin	A0A140LJL0	Cd81	1076100	3063100	3076700	3154300	2629400	4153500	2405300	3312400	1.37713	0.320701
CD9 antigen	P40240	Cd9	0	0	0	0	3402900	1821900	0	1741600	Mut only	0.151185
Cell division cycle protein 16 homolog	Q3TI84	Cdc16	853390	0	0	899340	0	656690	284463	518677	1.82335	0.581678
Cell division cycle protein 23 homolog	Q3TEF0	Cdc23	120360	96674	0	0	198390	135160	72344.7	111183	1.53686	0.60422
Hsp90 co-chaperone Cdc37	Q61081	Cdc37	1838600	1455800	1975600	1661500	1729800	1932800	1.75667e+06	1774700	1.01027	0.923143
Cell division control protein 42 homolog	P60766-1	Cdc42	4523500	9137600	11171000	11008000	0	0	8.27737e+06	3.66933e+06	0.443297	0.330431
Cell division control protein 42 homolog	P60766	Cdc42	15134000	24464000	34251000	26824000	28848000	45958000	2.46163e+07	3.38767e+07	1.37619	0.322068
Non-specific serine/threonine protein kinase	B2RQQ7	Cdc42bpb	3547000	3977500	4972600	4564200	4907800	5094500	4165700	4855500	1.16559	0.199927
Cell division cycle 5-like protein	Q3UCF2	Cdc5l	454420	563250	385590	513110	340850	368310	467753	407423	0.871022	0.462716
Cadherin-10	Q8VI68	Cdh10	0	155460	0	0	242430	186470	51820	142967	2.75891	0.3673
Cadherin-11	Q8C7Q6	Cdh11	786280	795890	0	0	481230	668780	527390	383337	0.726856	0.6854
Cadherin-13	Q8BS79	Cdh13	873620	747330	1072600	1105500	1392900	1039700	897850	1.17937e+06	1.31355	0.122174
Cadherin-2	D3YYT0	Cdh2	383760	0	205350	498070	302750	307190	196370	369337	1.88082	0.248615
Cadherin-6	Q3KNZ1	Cdh6	128660	0	0	0	0	0	42886.7	0	0	0.373901
CDP-diacylglycerol--inositol 3-phosphatidyltransferase	A0A0U1RP13	Cdipt	28027000	31896000	32765000	31216000	31121000	26647000	30896000	2.96613e+07	0.960038	0.587474
Cyclin-dependent kinase 14	Q8C411	Cdk14	502890	372160	0	0	0	440790	291683	146930	0.503731	0.529341
Cyclin-dependent-like kinase 5	Q543F6	Cdk5	24484000	27994000	22069000	34178000	30954000	27394000	24849000	30842000	1.24118	0.0830582
Cyclin-dependent kinase inhibitor 1B	Q4FJM2	Cdkn1b	1091600	0	0	0	0	1091000	363867	363667	0.99945	0.999708
Phosphatidate cytidylyltransferase 2	Q99L43	Cds2	4009600	2713800	5081500	2448700	3857300	5099800	3.93497e+06	3.80193e+06	0.966192	0.903199
Protein CDV3	A0A087WRM0	Cdv3	1215900	905730	1229100	871990	1593600	1429400	1116910	1298330	1.16243	0.49613
CUGBP Elav-like family member 1	A0A0R4J0T5	Celf1	379660	289070	306790	336540	217420	0	325173	184653	0.567861	0.241702
CUGBP Elav-like family member 2	A0A0R4J2B0	Celf2	4855100	3508500	4297400	3873300	3137700	3388800	4.22033e+06	3466600	0.821404	0.166532
Centromere protein V	Q9CXS4	Cenpv	5104800	4599200	4283400	3236300	2178600	2995500	4.66247e+06	2.80347e+06	0.601284	0.00964509
Centrosomal protein of 128 kDa	F7CIB0	Cep128	0	0	660870	0	0	0	220290	0	0	0.373901
Centrosomal protein of 170 kDa	H7BX26	Cep170	4307900	4206300	4864100	4534200	4445600	4570000	4.45943e+06	4516600	1.01282	0.796828
Carboxylesterase 1C	P23953	Ces1c	996280	1713600	913050	682530	1434700	2143400	1.20764e+06	1420210	1.17602	0.688222
Cilia- and flagella-associated protein 20	Q8BTU1	Cfap20	2468000	2079100	1938000	0	1553000	2263100	2161700	1.27203e+06	0.588441	0.264873
Cilia- and flagella-associated protein 36	Q99JR9	Cfap36	122040	146970	144470	173450	130820	181300	137827	161857	1.17435	0.243267
Complement factor B	B8JJM3	Cfb	0	0	0	186530	0	235410	0	140647	Mut only	0.121427
Cofilin-1	Q544Y7	Cfl1	725350000	807900000	725790000	937290000	733310000	817960000	7.53013e+08	829520000	1.1016	0.305872
Cofilin-2	Q3UHW9	Cfl2	28224000	34901000	26218000	27715000	36384000	34613000	29781000	32904000	1.10487	0.449082
Chondroadherin-like protein	E9Q7T7	Chadl	0	0	0	242260	483190	439040	0	388163	Mut only	0.00633403
MICOS complex subunit Mic25	Q9DA45	Chchd6	807010	1049100	1974500	1339300	968250	626990	1276870	978180	0.766076	0.507565
Chromodomain helicase DNA-binding protein 3	F7C528	Chd3	999690	0	0	0	0	0	333230	0	0	0.373901
Chromodomain-helicase-DNA-binding protein 4	E9QAS4	Chd4	1927300	1713800	2705000	3498900	1990700	1858200	2.11537e+06	2.44927e+06	1.15784	0.611144
Chitinase domain-containing protein 1	D3YWG2	Chid1	0	225930	0	0	193310	204740	75310	132683	1.76183	0.598335
Neural cell adhesion molecule L1-like protein	P70232-2	Chl1	5095500	4873000	5774300	4794400	3812900	4142600	5247600	4.24997e+06	0.809888	0.0653082
Rab proteins geranylgeranyltransferase component A 1	Q8CBI2	Chm	497400	551190	481330	454110	529210	528830	509973	504050	0.988385	0.865092
Charged multivesicular body protein 1a	Q921W0	Chmp1a	1373300	1266200	1282300	1133500	966610	1062800	1.30727e+06	1.0543e+06	0.806494	0.0125833
Charged multivesicular body protein 2a	Q9DB34	Chmp2a	0	755640	0	0	0	0	251880	0	0	0.373901
Charged multivesicular body protein 3	Q9CQ10	Chmp3	235300	309820	289170	333350	394160	382040	278097	369850	1.32993	0.0339165
Charged multivesicular body protein 4b	Q9D8B3	Chmp4b	2813000	3079400	3689700	2062200	1850500	3032900	3.19403e+06	2315200	0.724852	0.120735
Charged multivesicular body protein 6	B1AZ42	Chmp6	1313100	1484200	785810	1487600	1380100	844610	1194370	1.23744e+06	1.03606	0.888875
Charged multivesicular body protein 7	Q8R1T1	Chmp7	153920	555450	582730	369840	413440	404500	430700	395927	0.919263	0.815105
N-chimaerin	A7VK13	Chn1	195880	217790	199730	301260	162150	97236	204467	186882	0.913997	0.785962
Cysteine and histidine-rich domain-containing protein 1	Q9D1P4	Chordc1	3057600	4798200	5127500	4221800	4656600	3712600	4.32777e+06	4197000	0.969784	0.86045
Calcineurin B homologous protein 1	B0R091	Chp1	7788500	9315200	10110000	10188000	9569700	7723500	9.07123e+06	9160400	1.00983	0.933632
Anamorsin	Q8WTY4	Ciapin1	346720	364960	753310	484440	768710	558140	488330	603763	1.23638	0.504488
Cold-inducible RNA-binding protein	P60824	Cirbp	5435100	2894700	6522600	10331000	4805100	6635000	4950800	7.25703e+06	1.46583	0.302116
CDGSH iron-sulfur domain-containing protein 1	Q91WS0	Cisd1	23236000	28444000	35345000	32946000	34357000	23738000	2.90083e+07	30347000	1.04615	0.795628
CDGSH iron-sulfur domain-containing protein 2	D3Z3X4	Cisd2	954400	776060	1441300	1181800	1031100	1029900	1.05725e+06	1.08093e+06	1.0224	0.913649
Citron Rho-interacting kinase	F6SBR5	Cit	663650	366610	434040	485340	414780	353530	488100	417883	0.856143	0.511829
Cytoskeleton-associated protein 4	Q8BMK4	Ckap4	1745200	0	127500	0	449580	143010	624233	197530	0.316436	0.500733
Cytoskeleton-associated protein 5	Z4YL78	Ckap5	14393000	13460000	12763000	12651000	11975000	12786000	1.35387e+07	1.24707e+07	0.921115	0.11646
Creatine kinase B-type	Q04447	Ckb	250640000	344730000	334360000	696900000	394340000	360770000	309910000	4.84003e+08	1.56175	0.191738
Creatine kinase M-type	Q9D6U7	Ckm	558710	0	555800	705510	383230	362180	371503	483640	1.30185	0.631735
Creatine kinase U-type, mitochondrial	Q545N7	Ckmt1	78436000	100910000	113450000	85779000	107010000	86031000	9.75987e+07	92940000	0.952267	0.726754
CLIP-associating protein 1	A0A087WRE8	Clasp1	1768900	1383900	1414500	2645100	1128100	1047000	1.52243e+06	1.60673e+06	1.05537	0.882254
CLIP-associating protein 2	E9Q8N5	Clasp2	13470000	13587000	15586000	11882000	15065000	14019000	1.42143e+07	1.36553e+07	0.960673	0.65544
Chloride channel protein	Q8CI67	Clcn5	0	0	0	151510	0	0	0	50503.3	Mut only	0.373901
Chloride transport protein 6	Q5DU51	Clcn6	640550	0	0	0	517860	676820	213517	398227	1.86508	0.565855
C-type lectin domain family 2 member L	P0C7M9	Clec2l	0	778510	0	1356200	923080	1328700	259503	1202660	4.63447	0.0329451
Chloride intracellular channel protein 1	Q542F1	Clic1	3622000	2913800	3394400	2797400	3930600	4215800	3.31007e+06	3.64793e+06	1.10207	0.521005
Chloride intracellular channel protein 4	Q9QYB1	Clic4	5000500	7200100	6365400	7565900	8374100	7211600	6.18867e+06	7717200	1.24699	0.103546
Clathrin interactor 1	Q5SUH7	Clint1	1487900	1210500	1917400	1577300	1323000	1568400	1538600	1.48957e+06	0.968131	0.835917
CAP-Gly domain-containing linker protein 1	D3Z2Z1	Clip1	1911600	2352800	2152600	1771800	2134400	1980300	2139000	1.96217e+06	0.917329	0.344843
CAP-Gly domain-containing linker protein 2	Q9Z0H8	Clip2	3239300	4351800	4205500	6887500	4818500	4065500	3932200	5.25717e+06	1.33695	0.220342
Cleft lip and palate transmembrane protein 1 homolog	Q8VBZ3	Clptm1	432500	976350	1509500	1156000	1946800	2169500	972783	1.75743e+06	1.8066	0.147208
ATP-dependent Clp protease ATP-binding subunit clpX-like, mitochondrial	Q6P8N8	Clpx	125420	87280	0	0	0	0	70900	0	0	0.128746
Calsyntenin-1	Q9EPL2-2	Clstn1	1141500	816430	641750	688020	624000	946420	866560	752813	0.868738	0.554382
Calsyntenin-3	D3Z601	Clstn3	348220	337060	0	0	0	0	228427	0	0	0.116222
Clathrin light chain A	B1AWD8	Clta	18447000	17575000	18271000	12913000	16520000	14998000	1.80977e+07	1.48103e+07	0.818356	0.0381357
Clathrin heavy chain	Q5SXR6	Cltc	1087700000	1158200000	1118800000	1066900000	1159200000	1121500000	1.12157e+09	1.11587e+09	0.994918	0.873802
Clusterin	Q549A5	Clu	3519600	4447100	4079400	2773000	3900300	3783700	4.01537e+06	3.48567e+06	0.868082	0.302663
Clustered mitochondria protein homolog	Q5SW19	Cluh	2199800	2902100	2174100	3736700	3482200	3476900	2.42533e+06	3.56527e+06	1.47001	0.0108403
Clavesin-1	Q9D4C9	Clvs1	1557000	1451100	1524600	1545000	1441200	1670600	1510900	1.55227e+06	1.02738	0.602893
Citrate lyase subunit beta-like protein, mitochondrial	Q8R4N0	Clybl	524550	458060	544300	573790	560170	551570	508970	561843	1.10388	0.120538
N-acylneuraminate cytidylyltransferase	A0A0R4J0B4	Cmas	6724000	6881800	5595000	5793800	4917300	5175100	6.40027e+06	5295400	0.827372	0.0834236
UMP-CMP kinase	Q9DBP5	Cmpk1	112260000	110640000	97359000	116690000	105120000	105900000	106753000	1.09237e+08	1.02327	0.700995
Cellular nucleic acid-binding protein	Q3U935	Cnbp	9496900	12814000	8023700	5459900	9130300	7571000	1.01115e+07	7.38707e+06	0.730559	0.198861
Cytosolic non-specific dipeptidase	Q9D1A2	Cndp2	5984600	7145600	5850300	6993500	6224600	6547000	6.32683e+06	6.58837e+06	1.04134	0.605898
Connector enhancer of kinase suppressor of ras 2	A2AI78	Cnksr2	1108400	1264600	1340400	900940	909090	1109000	1237800	973010	0.78608	0.0515507
Calponin-3	Q99JN5	Cnn3	1463200	936640	1408500	1273000	1697300	1342300	1.26945e+06	1.43753e+06	1.13241	0.473447
Metal transporter CNNM2	Q3TWN3-2	Cnnm2	0	0	0	0	94704	0	0	31568	Mut only	0.373901
CCR4-NOT transcription complex subunit 1	B7ZWL1	Cnot1	2614000	1536800	1146900	1473100	1255200	1194300	1765900	1.30753e+06	0.740435	0.36295
2,3-cyclic-nucleotide 3-phosphodiesterase	Q3TYV5	Cnp	138580000	175960000	184200000	142430000	336810000	232560000	1.66247e+08	2.37267e+08	1.4272	0.287163
Protein canopy homolog 2	Q9QXT0	Cnpy2	6993500	7488800	5876200	6279300	6106400	5166400	6.78617e+06	5850700	0.862151	0.187476
CB1 cannabinoid receptor-interacting protein 1	Q5M8N0	Cnrip1	26320000	33965000	29697000	49111000	39189000	32894000	29994000	40398000	1.34687	0.11667
Ciliary neurotrophic factor receptor subunit alpha	Q3UVR2	Cntfr	499140	461240	371430	301510	393560	540660	443937	411910	0.927858	0.706878
Contactin-1	P12960	Cntn1	152690000	147210000	167690000	124230000	147040000	139500000	1.55863e+08	1.36923e+08	0.878483	0.10538
Contactin-2	Q3UH39	Cntn2	1456400	1272400	1150800	829980	1264900	1165700	1293200	1086860	0.840442	0.263569
Contactin-3	Q07409	Cntn3	0	421730	293300	0	0	185070	238343	61690	0.258828	0.273295
Contactin-4	F8WH58	Cntn4	747920	304260	391210	563210	791910	317920	481130	557680	1.1591	0.711544
Contactin-6	Q9JMB8-2	Cntn6	579620	0	0	812890	425960	423900	193207	554250	2.86869	0.195399
Contactin-associated protein 1	O54991	Cntnap1	8568600	10864000	10285000	9733500	12376000	11436000	9.90587e+06	1.11818e+07	1.12881	0.285499
Contactin-associated protein-like 2	E9QNF7	Cntnap2	2155800	1935200	2675000	2217300	2889100	3050700	2.25533e+06	2.71903e+06	1.2056	0.240203
Contactin-associated protein like 5-1	Q0V8T9	Cntnap5a	279720	0	247210	0	269790	195160	175643	154983	0.882375	0.871089
Cytochrome c oxidase assembly factor 7	Q921H9	Coa7	761230	607330	0	928590	832550	499600	456187	753580	1.65191	0.326588
Bifunctional coenzyme A synthase	Q9DBL7	Coasy	213500	159490	219800	284540	281490	275450	197597	280493	1.41952	0.012751
Conserved oligomeric Golgi complex subunit 1	Q3TAY0	Cog1	0	0	0	0	112830	0	0	37610	Mut only	0.373901
Conserved oligomeric Golgi complex subunit 5	Q8C0L8	Cog5	0	0	0	0	95228	123130	0	72786	Mut only	0.12257
Collagen type IV alpha-3-binding protein	Q9EQG9	Col4a3bp	0	0	0	679220	0	0	0	226407	Mut only	0.373901
COMM domain-containing protein 3	Q63829	Commd3	0	638460	1095400	0	614200	527790	577953	380663	0.65864	0.623181
COMM domain-containing protein 7	A2AU52	Commd7	0	1553300	1633200	1533400	2540300	1852300	1.06217e+06	1.97533e+06	1.85972	0.208121
COMM domain-containing protein 9	Q8K2Q0	Commd9	1115100	1704100	2333400	1376700	833570	2096800	1.71753e+06	1435690	0.835902	0.608262
Catechol O-methyltransferase	O88587-2	Comt	372390	651320	1287600	0	1237900	1424200	770437	887367	1.15177	0.833913
Catechol O-methyltransferase domain-containing protein 1	Q8BIG7	Comtd1	823790	724920	989330	863970	1075700	762670	846013	900780	1.06473	0.672355
Coatomer subunit alpha	F8WHL2	Copa	41575000	34955000	30409000	38606000	34871000	34123000	3.56463e+07	3.58667e+07	1.00618	0.953171
Coatomer subunit beta	Q9JIF7	Copb1	12912000	12161000	12963000	14774000	15777000	14258000	1.26787e+07	1.49363e+07	1.17807	0.0119049
Coatomer subunit beta'	O55029	Copb2	13746000	12475000	13142000	12349000	12163000	13220000	13121000	1.25773e+07	0.958565	0.330093
Coatomer subunit epsilon	O89079	Cope	8269800	6265100	7089800	10086000	8181400	7850600	7.20823e+06	8706000	1.20779	0.174214
Coatomer subunit gamma-1	Q9QZE5	Copg1	8768400	6578000	6044000	7927400	7360100	9015200	7.13013e+06	8100900	1.13615	0.371187
Coatomer subunit gamma-2	Q9QXK3	Copg2	1009500	1369200	313810	1562800	1604400	1018500	897503	1.39523e+06	1.55457	0.241942
COP9 signalosome complex subunit 2	P61202	Cops2	973210	633070	0	804330	1125800	1771800	535427	1.23398e+06	2.30466	0.157888
COP9 signalosome complex subunit 3	Q3UQL2	Cops3	2664200	2558300	2310800	2398800	2095300	2701800	2511100	2.39863e+06	0.955212	0.610779
COP9 signalosome complex subunit 4	Q14AI7	Cops4	7393200	6771800	7536400	6958400	7784400	8213000	7233800	7.65193e+06	1.0578	0.392452
COP9 signalosome complex subunit 5	O35864	Cops5	6452700	6628900	6056300	7825600	7686000	6699000	6379300	7.40353e+06	1.16056	0.0596246
COP9 signalosome complex subunit 6	D3Z0F5	Cops6	6351200	7542600	7791200	13624000	9007800	8912800	7.22833e+06	1.05149e+07	1.45467	0.111907
COP9 signalosome complex subunit 7a	D3YVI6	Cops7a	4720400	6239700	7038200	6356100	6052200	6018200	5.99943e+06	6.14217e+06	1.02379	0.845833
COP9 signalosome complex subunit 7b	Q8BV13	Cops7b	1546400	660820	1385200	1829200	918290	1546000	1.19747e+06	1.43116e+06	1.19515	0.57462
COP9 signalosome complex subunit 8	Q8VBV7	Cops8	4308500	4618700	4291800	4382800	6608400	5457500	4.40633e+06	5482900	1.24432	0.173701
Coatomer subunit zeta-1	Q542M2	Copz1	11531000	10550000	12276000	13403000	13970000	10637000	1.14523e+07	12670000	1.10632	0.347322
Coenzyme Q10A	E9Q3H6	Coq10a	507590	0	807240	437690	745840	569780	438277	584437	1.33349	0.592924
Coronin-1A	O89053	Coro1a	7206700	6971200	6640200	8591000	6511600	4985400	6.93937e+06	6696000	0.96493	0.829319
Coronin-1B	Q9WUM3	Coro1b	2834800	2935200	2188000	2931100	3538300	4169300	2.65267e+06	3.54623e+06	1.33686	0.104697
Coronin-1C	Q9WUM4	Coro1c	6405100	5524100	4570900	7172400	4606400	3693500	5.50003e+06	5.15743e+06	0.937709	0.783922
Coronin-2A	Q8C0P5	Coro2a	0	0	0	0	148050	146110	0	98053.3	Mut only	0.116134
Coronin-2B	Q8BH44	Coro2b	1031200	1042700	1435800	1145000	1373500	1145900	1169900	1.22147e+06	1.04408	0.753314
Coronin-7	Q9D2V7	Coro7	1431400	1497500	1196100	1803200	2077400	1576700	1375000	1819100	1.32298	0.0604566
Coactosin-like protein	Q544F6	Cotl1	21970000	21144000	18271000	30062000	25453000	20158000	2.04617e+07	2.52243e+07	1.23276	0.196119
Cytochrome c oxidase assembly protein COX15 homolog	Q8BJ03-2	Cox15	126910	112550	0	74518	0	76662	79820	50393.3	0.631337	0.568221
Cytochrome c oxidase protein 20 homolog	Q9D7J4	Cox20	341410	212580	294250	221570	0	216290	282747	145953	0.516198	0.171098
Cytochrome c oxidase subunit 4 isoform 1, mitochondrial	A2RSV8	Cox4i1	107000000	121770000	140490000	99925000	155570000	155040000	1.23087e+08	136845000	1.11178	0.545383
Cytochrome c oxidase subunit 5A, mitochondrial	P12787	Cox5a	39807000	38150000	46525000	41185000	50527000	57385000	41494000	49699000	1.19774	0.199741
Cytochrome c oxidase subunit 5B, mitochondrial	Q9D881	Cox5b	3208500	2524500	2523400	2566900	4219300	4386200	2.75213e+06	3.72413e+06	1.35318	0.194216
Cytochrome c oxidase subunit 6A, mitochondrial	Q9DCW5	Cox6a1	5190200	0	0	0	5727200	0	1.73007e+06	1.90907e+06	1.10346	0.947944
Cytochrome c oxidase subunit 6B1	A0A140LIU3	Cox6b1	1756900	1300900	1692200	1859500	0	3165900	1.58333e+06	1.67513e+06	1.05798	0.926081
Cytochrome c oxidase subunit 6C	Q9CPQ1	Cox6c	5543700	4086300	4928500	3412200	7283300	8388400	4.85283e+06	6361300	1.31084	0.390153
Cytochrome c oxidase subunit 7A-related protein, mitochondrial	Q3UDK5	Cox7a2l	2091900	1373500	1717400	1622500	0	0	1727600	540833	0.313055	0.109842
Carboxypeptidase D	O89001	Cpd	460960	893280	591600	766890	771550	722170	648613	753537	1.16177	0.461584
Carboxypeptidase E	Q543R4	Cpe	2305500	2590300	2884400	3272500	1625300	2876500	2593400	2.59143e+06	0.999242	0.997184
Cytoplasmic polyadenylation element-binding protein 2	A0A0H2UH22	Cpeb2	1025100	740620	1520800	2369500	1204400	1107000	1.09551e+06	1560300	1.42427	0.374319
Complexin-1	P63040	Cplx1	10597000	18420000	10753000	11290000	14902000	9283500	1.32567e+07	1.18252e+07	0.892017	0.664364
Complexin-2	P84086	Cplx2	2662400	6264800	6980100	1309900	4083200	2022800	5.30243e+06	2.47197e+06	0.466195	0.146471
10 kDa heat shock protein, mitochondrial	Q9JI95	Cpn10-rs1	2738500	1678500	1884900	3134100	2969500	2095200	2.10063e+06	2.73293e+06	1.301	0.239017
Copine-1	Q8C166	Cpne1	1093300	1336500	1814900	1701700	1540900	1870800	1414900	1.70447e+06	1.20466	0.280727
Copine-2	A0A0R4J1D0	Cpne2	359810	490260	654990	724440	513380	584320	501687	607380	1.21068	0.373278
Copine-4	Q8BLR2	Cpne4	618100	542150	314050	749130	541100	561730	491433	617320	1.25616	0.326965
Copine-5	Q8JZW4	Cpne5	1584800	1405300	1422200	1171500	1262900	759370	1.47077e+06	1064590	0.723833	0.0696865
Copine-6	Q9Z140	Cpne6	5753400	6321800	5180400	5933100	6420700	7332200	5.75187e+06	6562000	1.14085	0.198364
Copine-7	Q0VE82	Cpne7	491170	440530	520190	717700	189430	505050	483963	470727	0.972649	0.936138
Oxygen-dependent coproporphyrinogen-III oxidase, mitochondrial	P36552	Cpox	1145500	2571100	2322000	2356700	2358700	2216900	2.01287e+06	2.31077e+06	1.148	0.537356
Cleavage and polyadenylation specificity factor subunit 6	H3BJ30	Cpsf6	2122400	1635300	1814900	1654800	1058000	1069000	1.85753e+06	1260600	0.678642	0.0700095
Cleavage and polyadenylation specificity factor subunit 7	Q8BTV2-2	Cpsf7	297130	358520	384990	147040	277050	250640	346880	224910	0.64838	0.0619355
Carnitine O-palmitoyltransferase 1, liver isoform	Q7TQD5	Cpt1a	0	276250	261550	0	348750	352550	179267	233767	1.30402	0.730249
Cellular retinoic acid-binding protein 1	P62965	Crabp1	1433500	894900	1114000	1268100	1072200	1383200	1.14747e+06	1.24117e+06	1.08166	0.631665
Carnitine O-acetyltransferase	H7BX88	Crat	606820	762770	745740	618400	496070	745270	705110	619913	0.879173	0.384193
Protein cereblon	Q8C7D2-2	Crbn	0	55872	0	0	0	23941	18624	7980.33	0.428497	0.627141
Cysteine-rich protein 2	Q4FJU3	Crip2	24931000	22795000	23029000	15394000	23359000	18735000	23585000	1.91627e+07	0.812494	0.139945
Adapter molecule crk	Q5ND51	Crk	12946000	12364000	10819000	11002000	11053000	11619000	12043000	1.12247e+07	0.932049	0.285728
Crk-like protein	A2RS58	Crkl	598010	908260	1086800	1254200	1105400	875980	864357	1.07853e+06	1.24778	0.300505
Crmp1 protein	Q6P1J1	Crmp1	439800000	382220000	423580000	429170000	431650000	450110000	415200000	4.36977e+08	1.05245	0.301465
Peroxisomal carnitine O-octanoyltransferase	Q9DC50	Crot	0	152970	153140	0	186660	127820	102037	104827	1.02734	0.972142
Cartilage acidic protein 1	Q8R555	Crtac1	386220	279340	329960	619820	400020	459720	331840	493187	1.48622	0.0901176
Beta-crystallin B1	E9PYP8	Crybb1	0	0	0	821680	1191700	1225900	0	1079760	Mut only	0.00112803
Lambda-crystallin homolog	A7VMV2	Cryl1	0	862750	801810	1156900	813350	0	554853	656750	1.18365	0.828805
Ketimine reductase mu-crystallin	Q3UPX0	Crym	20556000	40014000	45999000	23311000	40479000	42449000	35523000	35413000	0.996903	0.991577
Quinone oxidoreductase	D3YWU6	Cryz	200840	248200	474340	517590	994350	515040	307793	675660	2.19517	0.110924
Quinone oxidoreductase-like protein 1	D3Z6I4	Cryzl1	1113900	1316000	1280700	1799900	1495900	1487300	1.23687e+06	1.59437e+06	1.28904	0.0409862
Citrate synthase, mitochondrial	Q9CZU6	Cs	68876000	59379000	66834000	39928000	96056000	78135000	6.50297e+07	71373000	1.09755	0.724946
Cold shock domain-containing protein E1	Q3U1S6	Csde1	7856700	7308400	6841900	7962500	7277200	6907600	7.33567e+06	7.38243e+06	1.00638	0.917877
Exportin-2	Q9ERK4	Cse1l	14715000	13888000	15267000	13910000	14672000	13908000	1.46233e+07	1.41633e+07	0.968543	0.387323
Non-specific protein-tyrosine kinase	Q3UVH2	Csk	1661700	1160300	937270	1004000	1027900	1059400	1253090	1.03043e+06	0.822314	0.358502
Casein kinase I isoform alpha	Q6PJ87	Csnk1a1	2600100	2805100	2850000	3031800	3025500	2771300	2.75173e+06	2.94287e+06	1.06946	0.172517
Casein kinase I isoform epsilon	Q9QUI3	Csnk1e	702650	666880	540730	633770	696480	674550	636753	668267	1.04949	0.580231
Casein kinase II subunit alpha	Q60737	Csnk2a1	15984000	13523000	14952000	18695000	15502000	15122000	1.48197e+07	1.64397e+07	1.10931	0.292923
Casein kinase II subunit alpha'	Q8BPF9	Csnk2a2	3420200	4799600	6772400	1791400	5097500	2355000	4997400	3081300	0.616581	0.245828
Casein kinase II subunit beta	G3UXG7	Csnk2b	4524500	4502600	3398000	4466700	3984800	3946500	4141700	4.13267e+06	0.997819	0.98339
Chondroitin sulfate proteoglycan 4	Q8VHY0	Cspg4	2041700	883320	3905800	4660200	2602100	1892700	2276940	3.05167e+06	1.34025	0.556807
Chondroitin sulfate proteoglycan 5	Q71M36-2	Cspg5	5911800	5211200	5295700	6108400	5760800	7030800	5472900	6300000	1.15113	0.132372
Cysteine and glycine-rich protein 1	Q4FJX4	Csrp1	53213000	90830000	55299000	93236000	104060000	71427000	6.64473e+07	8.95743e+07	1.34805	0.210603
Cystatin-C	Q3U5K7	Cst3	29067000	28398000	38068000	44851000	38470000	26805000	3.18443e+07	3.67087e+07	1.15275	0.472202
Cystatin-B	Q62426	Cstb	1005800	1424600	857060	1872600	1843300	937420	1095820	1.55111e+06	1.41548	0.264171
Cleavage stimulation factor subunit 1	Q99LC2	Cstf1	453350	326120	193750	294010	0	179630	324407	157880	0.486673	0.21704
Cleavage stimulation factor subunit 3	Q3TXN6	Cstf3	805560	952480	977830	480820	977310	574250	911957	677460	0.742864	0.22019
C-terminal-binding protein 1	A0A0J9YU62	Ctbp1	6849300	9056700	6099800	8419500	9232200	9790500	7.33527e+06	9147400	1.24704	0.135919
C-terminal-binding protein 2	Q91YZ2	Ctbp2	0	0	136390	0	252130	0	45463.3	84043.3	1.8486	0.707044
Catenin alpha-1	Q3TGQ3	Ctnna1	519190	600430	643250	962280	1127700	826320	587623	972100	1.65429	0.015203
Catenin alpha-2	Q61301-3	Ctnna2	19849000	21576000	23851000	20236000	22172000	19110000	2.17587e+07	20506000	0.942429	0.440347
Catenin beta-1	Q3UZT7	Ctnnb1	18284000	22446000	22216000	23919000	21647000	21137000	20982000	2.22343e+07	1.05969	0.477173
Beta-catenin-like protein 1	Q3UKS4	Ctnnbl1	490210	446280	530300	796450	446360	409520	488930	550777	1.12649	0.648387
Catenin delta-1	E9Q986	Ctnnd1	1281100	1315500	1206000	1340600	1324600	1280000	1.26753e+06	1.31507e+06	1.0375	0.268987
Catenin delta-2	B7ZNF6	Ctnnd2	6668900	3771000	3844400	6709700	4749000	4110100	4.76143e+06	5189600	1.08992	0.746016
CTP synthase 1	P70698	Ctps1	820370	936700	1063000	1327200	973080	1058200	940023	1.11949e+06	1.19092	0.232498
CTP synthase 2	P70303	Ctps2	0	0	0	34717	0	0	0	11572.3	Mut only	0.373901
Carboxypeptidase	Q9D2D1	Ctsa	1339100	1733400	1711100	1050300	1439200	1252700	1.59453e+06	1247400	0.782298	0.110979
Cathepsin B	Q3TVS6	Ctsb	10937000	13375000	9429000	9816200	13302000	10901000	11247000	1.13397e+07	1.00825	0.954973
Cathepsin D	Q3U7I9	Ctsd	822400	1960100	2357500	6185800	5722000	4047800	1.71333e+06	5.31853e+06	3.1042	0.0105728
Src substrate cortactin	Q921L6	Cttn	5812900	5534100	6925000	6089600	6240600	6707400	6.09067e+06	6.34587e+06	1.0419	0.611416
Cortactin-binding protein 2	R7RU63	Cttnbp2	1158400	1419700	1263300	1189800	1329800	928320	1.28047e+06	1.14931e+06	0.897569	0.401933
Cullin-1	Q3UIA5	Cul1	896040	1385500	1016000	1164500	1880500	1954600	1099180	1.66653e+06	1.51616	0.123783
Cullin-2	Q571A2	Cul2	3504600	3559700	3778200	3018300	3746000	4124100	3.61417e+06	3.62947e+06	1.00423	0.965769
Cullin-3	Q9JLV5	Cul3	6518900	6415100	6784100	5568100	5812600	7233700	6572700	6204800	0.944026	0.526358
Cullin-4A	Q3TCH7	Cul4a	0	0	0	0	0	80590	0	26863.3	Mut only	0.373901
Cullin-4B	E9PXY1	Cul4b	595040	514540	317680	317590	308970	304240	475753	310267	0.652159	0.115257
Cullin-5	Q2M4H5	Cul5	1953000	1891900	1903400	1522500	2129600	1547100	1916100	1.73307e+06	0.904476	0.410338
Protein CutA	D5MCW4	Cuta	752100	0	0	881590	952330	1069900	250700	967940	3.86095	0.049077
Homeobox protein cut-like	Q5BL05	Cux1	0	0	3216000	3098200	2582600	3409900	1072000	3.03023e+06	2.82671	0.14931
Coxsackievirus and adenovirus receptor homolog	P97792	Cxadr	3399600	4349300	4306900	3557800	2655700	2160700	4018600	2791400	0.69462	0.075
Cytochrome b5	G5E850	Cyb5a	9099900	10550000	7829400	7823900	9110700	5360800	9.15977e+06	7431800	0.811353	0.270354
Cytochrome b5 type B	Q9CQX2	Cyb5b	24761000	27944000	21096000	18689000	26565000	19153000	2.46003e+07	21469000	0.872712	0.387046
NADH-cytochrome b5 reductase 1	Q9DB73	Cyb5r1	0	1122300	554260	0	576350	0	558853	192117	0.343769	0.385368
NADH-cytochrome b5 reductase	Q9CY59	Cyb5r3	25154000	17189000	17341000	18587000	20482000	19841000	1.98947e+07	1.96367e+07	0.987032	0.928158
Cytochrome c1, heme protein, mitochondrial	Q9D0M3-2	Cyc1	72059000	65343000	74032000	67207000	75685000	70164000	70478000	7.10187e+07	1.00767	0.888435
Cytochrome c, somatic	Q56A15	Cycs	52827000	47813000	60239000	63170000	70272000	62801000	5.36263e+07	6.54143e+07	1.21982	0.0536029
Cytoplasmic FMR1-interacting protein 1	Q7TMB8	Cyfip1	5899300	4971600	4114900	5314000	4655500	3246700	4.99527e+06	4405400	0.881915	0.50097
Cytoplasmic FMR1-interacting protein 2	Q5SQX6	Cyfip2	89342000	87424000	78101000	78878000	81307000	77663000	8.49557e+07	7.92827e+07	0.933224	0.193454
Cytoglobin	Q546K1	Cygb	6184300	7396800	6430500	4816500	9635400	5993100	6.67053e+06	6815000	1.02166	0.927761
Ubiquitin carboxyl-terminal hydrolase CYLD	Q3V028	Cyld	0	162790	0	0	173180	144220	54263.3	105800	1.94975	0.53613
Cholesterol 24-hydroxylase	Q3US73	Cyp46a1	480590	550560	579130	601870	520920	428530	536760	517107	0.963385	0.751775
Lanosterol 14-alpha demethylase	Q8K0C4	Cyp51a1	1235300	973460	983720	1210900	1607700	1072400	1064160	1297000	1.2188	0.269574
Cytohesin-2	Q99KH2	Cyth2	1168500	732380	1064900	915610	702940	875740	988593	831430	0.841023	0.344804
ES1 protein homolog, mitochondrial	Q9D172	D10Jhu81e	19327000	20512000	15853000	10267000	17820000	12622000	18564000	1.35697e+07	0.730967	0.130722
RIKEN cDNA D430041D05 gene	D3YZ21	D430041D05Rik	251960	260910	0	0	0	0	170957	0	0	0.116238
Disheveled-associated activator of morphogenesis 1	Q6ZQ74	Daam1	339400	0	0	0	235310	0	113133	78436.7	0.693312	0.813432
Disabled homolog 2-interacting protein	Q52KF5	Dab2ip	677350	997690	2078900	909540	1472900	5258900	1.25131e+06	2.54711e+06	2.03555	0.416079
Bifunctional ATP-dependent dihydroxyacetone kinase/FAD-AMP lyase (cyclizing)	Q3UTZ4	Dak	0	672680	404110	684490	651680	1056900	358930	797690	2.22241	0.134974
28S ribosomal protein S29, mitochondrial	G3X9M0	Dap3	0	0	56170	0	0	0	18723.3	0	0	0.373901
Aspartate--tRNA ligase, cytoplasmic	Q8BK18	Dars	12411000	12374000	9795600	11832000	12102000	12716000	1.15269e+07	1.22167e+07	1.05984	0.488108
DAZ-associated protein 1	Q3UGB5	Dazap1	1019700	628520	678320	719580	616170	705590	775513	680447	0.877415	0.49616
Acyl-CoA-binding protein	Q548W7	Dbi	15333000	11326000	10827000	24213000	18172000	31917000	1.24953e+07	2.47673e+07	1.98213	0.0439279
Drebrin	Q9QXS6	Dbn1	52631000	47058000	47049000	36717000	35220000	37772000	4.89127e+07	3.65697e+07	0.747652	0.00350819
Drebrin-like protein	Q62418-3	Dbnl	6271600	6169400	5405600	6297300	5625400	7006200	5.94887e+06	6.30963e+06	1.06064	0.496869
Lipoamide acyltransferase component of branched-chain alpha-keto acid dehydrogenase complex, mitochondrial	Q7TND9	Dbt	261420	416780	623670	399540	571260	499480	433957	490093	1.12936	0.654112
DDB1- and CUL4-associated factor 7	Q80ZU1	Dcaf7	2003600	1289500	1405700	1942800	1545300	1846800	1.56627e+06	1778300	1.13537	0.446744
Dephospho-CoA kinase domain-containing protein	Q8BHC4	Dcakd	16418000	14727000	12794000	11104000	14700000	13341000	1.46463e+07	1.30483e+07	0.890894	0.341477
Serine/threonine-protein kinase DCLK1	A0A0G2JGQ6	Dclk1	47897000	41266000	47778000	53613000	51774000	55130000	45647000	5.35057e+07	1.17216	0.0305041
Serine/threonine-protein kinase DCLK2	A0A0A6YX71	Dclk2	2496700	2325400	1921400	2232500	2054000	2575500	2.24783e+06	2.28733e+06	1.01757	0.8715
m7GpppX diphosphatase	Q9DAR7	Dcps	1816500	1030300	1425500	0	0	1135100	1424100	378367	0.265688	0.0768109
Dynactin subunit 1	Q6NZM3	Dctn1	24924000	21330000	22075000	22239000	23709000	29111000	2.27763e+07	2.50197e+07	1.09849	0.395445
Dynactin subunit 2	Q3TPZ5	Dctn2	4847100	4982000	5884000	6356900	4859800	3984100	5237700	5.06693e+06	0.967397	0.834384
Dynactin subunit 3	Q9Z0Y1	Dctn3	32174000	32033000	30690000	33131000	32636000	37001000	3.16323e+07	34256000	1.08294	0.146473
Dynactin subunit 4	Q3TQY2	Dctn4	1247500	876790	1009800	1453600	1096500	1232900	1.0447e+06	1261000	1.20705	0.223434
Dynactin subunit 5	Q9QZB9	Dctn5	6611600	7582600	8141100	7345700	6062400	8398100	7445100	7.26873e+06	0.976311	0.838252
Dynactin subunit 6	D3Z6H3	Dctn6	2027900	1910800	951880	1641000	1952700	1516000	1.63019e+06	1.70323e+06	1.0448	0.85105
Neuronal migration protein doublecortin	Q3V349	Dcx	9156700	4574600	5903700	8204400	4720700	6545300	6545000	6.49013e+06	0.991617	0.975692
N(G),N(G)-dimethylarginine dimethylaminohydrolase 1	Q9CWS0	Ddah1	80970000	76609000	71705000	56132000	68504000	53764000	76428000	5.94667e+07	0.778074	0.0328164
N(G),N(G)-dimethylarginine dimethylaminohydrolase 2	Q99LD8	Ddah2	16276000	11118000	17312000	12989000	11077000	13000000	14902000	1.23553e+07	0.829106	0.275795
DNA damage-binding protein 1	Q3U1J4	Ddb1	12877000	14613000	13265000	15427000	20671000	11528000	13585000	1.58753e+07	1.16859	0.444158
Aromatic-L-amino-acid decarboxylase	Q5SUV8	Ddc	0	0	151030	146020	163030	140710	50343.3	149920	2.97795	0.121485
Phospholipase DDHD1	Q6ZPJ9	Ddhd1	0	199270	0	0	0	156580	66423.3	52193.3	0.785768	0.874404
Protein DDI1 homolog 2	A2ADY9	Ddi2	73943	0	0	0	82275	84380	24647.7	55551.7	2.25383	0.452147
Dolichyl-diphosphooligosaccharide--protein glycosyltransferase 48 kDa subunit	Q3UG68	Ddost	338300	0	357100	225370	225760	151910	231800	201013	0.867184	0.807992
D-dopachrome decarboxylase	Q3UNI8	Ddt	6143600	4475400	5797900	7764400	5773400	6298200	5472300	6612000	1.20827	0.219304
ATP-dependent RNA helicase DDX1	Q91VR5	Ddx1	7330400	9215400	9972200	6188900	8340100	7397900	8.83933e+06	7.30897e+06	0.826869	0.201498
Probable ATP-dependent RNA helicase DDX17	Q3U741	Ddx17	11575000	9644700	8544700	8608900	7620000	7909500	9.92147e+06	8.04613e+06	0.810982	0.114806
ATP-dependent RNA helicase DDX19A	Q61655	Ddx19a	923160	842430	772660	635440	902380	737110	846083	758310	0.896259	0.380408
Nucleolar RNA helicase 2	Q8K2L4	Ddx21	146330	0	0	0	0	138010	48776.7	46003.3	0.943142	0.968989
DEAD (Asp-Glu-Ala-Asp) box polypeptide 23	D3Z0M9	Ddx23	481950	0	0	0	781090	491840	160650	424310	2.64121	0.39802
Spliceosome RNA helicase Ddx39b	Q9Z1N5	Ddx39b	19749000	22865000	25598000	20111000	20066000	18730000	2.27373e+07	1.96357e+07	0.863587	0.150903
ATP-dependent RNA helicase DDX3X	B9EKE9	Ddx3x	19889000	19437000	19138000	16738000	15892000	17511000	19488000	1.67137e+07	0.857639	0.00578062
ATP-dependent RNA helicase DDX3Y	Q3U484	Ddx3y	4790100	5642000	11381000	6090000	6329700	5335000	7.27103e+06	5.91823e+06	0.813947	0.552951
ATP-dependent RNA helicase DDX42	Q810A7	Ddx42	1587300	1077200	1422900	867920	467390	1160000	1.36247e+06	831770	0.610488	0.101795
Probable ATP-dependent RNA helicase DDX5	Q8BTS0	Ddx5	37016000	35151000	29879000	33527000	30219000	41118000	3.40153e+07	3.49547e+07	1.02761	0.820152
Probable ATP-dependent RNA helicase DDX6	P54823	Ddx6	6108800	4308800	4292900	5647100	4903600	5018400	4903500	5189700	1.05837	0.680397
2,4-dienoyl-CoA reductase, mitochondrial	Q4FJK0	Decr1	6964100	6108600	5975400	5196900	7067000	6126700	6.34937e+06	6130200	0.965482	0.742513
Protein DEK	Q3U4W4	Dek	166760	0	0	205580	0	0	55586.7	68526.7	1.23279	0.890502
DENN domain-containing protein 5A	A0A0R4J1B6	Dennd5a	208640	0	0	0	0	215410	69546.7	71803.3	1.03245	0.98307
Density-regulated protein	Q9CQJ6	Denr	2367000	2253400	1882000	2452500	1786800	1876300	2.16747e+06	2.03853e+06	0.940514	0.639545
Non-syndromic hearing impairment protein 5 homolog	Q3U2S1	Dfna5	213780	0	0	0	186580	0	71260	62193.3	0.872766	0.928243
Diacylglycerol kinase epsilon	F2Z490	Dgke	119980	82556	227760	241710	123580	0	143432	121763	0.848927	0.805204
Diacylglycerol kinase eta	A0JP53	Dgkh	413400	0	432320	0	0	0	281907	0	0	0.116316
Diacylglycerol kinase theta	Q6P5E8	Dgkq	0	0	0	0	248540	0	0	82846.7	Mut only	0.373901
Diacylglycerol kinase zeta	A2AHJ7	Dgkz	757360	936880	952560	986500	733550	955240	882267	891763	1.01076	0.929812
7-dehydrocholesterol reductase	Q4FJX5	Dhcr7	740980	370580	473740	694380	612120	554180	528433	620227	1.17371	0.478756
Dihydrofolate reductase	Q544T5	Dhfr	1354100	1207800	1805000	1612700	1124800	1924900	1.45563e+06	1.55413e+06	1.06767	0.754522
Dehydrogenase/reductase SDR family member 1	Q3TVU9	Dhrs1	562070	0	0	1070400	1786900	954170	187357	1270490	6.78113	0.0278732
Dehydrogenase/reductase SDR family member 4	Q3UIB5	Dhrs4	0	0	0	0	782360	0	0	260787	Mut only	0.373901
Dehydrogenase/reductase SDR family member 7B	Z4YKT6	Dhrs7b	0	379290	271120	0	0	353100	216803	117700	0.542888	0.576091
Pre-mRNA-splicing factor ATP-dependent RNA helicase DHX15	Q3UDX4	Dhx15	5913700	5506300	5651300	7575100	5972900	4488600	5.69043e+06	6012200	1.05655	0.738536
ATP-dependent RNA helicase Dhx29	Q6PGC1	Dhx29	0	0	0	262120	138790	0	0	133637	Mut only	0.152311
Putative ATP-dependent RNA helicase DHX30	A0A0G2JGL8	Dhx30	647390	688170	701700	664970	350740	227920	679087	414543	0.610442	0.113885
ATP-dependent RNA helicase DHX36	B2RQS6	Dhx36	244770	0	0	0	564270	474400	81590	346223	4.24345	0.242476
Putative ATP-dependent RNA helicase DHX57	Q6P5D3-2	Dhx57	504040	144590	306090	264660	0	119620	318240	128093	0.402505	0.214691
ATP-dependent RNA helicase A	E9QNN1	Dhx9	50506000	40549000	45092000	36274000	43478000	40895000	4.53823e+07	4.02157e+07	0.886152	0.221058
Protein diaphanous homolog 2	Q3U4Y4	Diap2	0	1762400	0	1218500	0	0	587467	406167	0.691387	0.812127
Disco-interacting protein 2 homolog A	Q66L71	Dip2a	937920	1187900	1393400	1905800	1860600	1664200	1.17307e+06	1810200	1.54313	0.013526
Disco-interacting protein 2 homolog B	Q3UH60	Dip2b	5894300	6701300	4225000	5869200	6800100	6773400	5.60687e+06	6480900	1.15589	0.33102
Dip2c protein	B2RQ71	Dip2c	5639700	4115200	3172500	4119000	4664500	4701100	4.30913e+06	4.49487e+06	1.0431	0.814925
GTP-binding protein Di-Ras1	Q91Z61	Diras1	13392000	14728000	15347000	18505000	16354000	16081000	14489000	16980000	1.17192	0.0602708
GTP-binding protein Di-Ras2	Q3UWU7	Diras2	30615000	37183000	27022000	23173000	40562000	37166000	3.16067e+07	3.36337e+07	1.06413	0.756216
Protein dispatched homolog 2	Q8CIP5	Disp2	0	151500	0	0	69365	0	50500	23121.7	0.457855	0.647893
H/ACA ribonucleoprotein complex subunit 4	Q499D4	Dkc1	119880	79190	142200	197250	139600	241330	113757	192727	1.6942	0.0855071
Dihydrolipoyllysine-residue acetyltransferase component of pyruvate dehydrogenase complex, mitochondrial	Q8BMF4	Dlat	10624000	6888900	8996900	9363800	10491000	9118400	8836600	9.65773e+06	1.09292	0.518385
Dihydrolipoyl dehydrogenase, mitochondrial	O08749	Dld	25296000	25880000	23773000	21252000	27344000	22268000	24983000	2.36213e+07	0.945496	0.530658
Disks large homolog 2	D3YUZ8	Dlg2	11527000	11181000	10635000	11025000	12190000	11235000	1.11143e+07	1.14833e+07	1.0332	0.45138
Disks large homolog 3	Q52KF7	Dlg3	7556000	8369900	8143100	9106000	9301200	8442600	8023000	8.94993e+06	1.11553	0.0595502
Disks large homolog 4	Q62108-3	Dlg4	8506100	12215000	9427500	9114300	10637000	9570300	1.00495e+07	9.77387e+06	0.972569	0.82996
Disks large-associated protein 1	Q3UVU8	Dlgap1	330650	282810	0	291930	342900	339630	204487	324820	1.58847	0.313579
Disks large-associated protein 3	B1AS06	Dlgap3	0	316230	298720	437250	305930	209380	204983	317520	1.549	0.408603
Disks large-associated protein 4	B7ZNS2	Dlgap4	0	0	0	0	520850	565910	0	362253	Mut only	0.1168
Dihydrolipoyllysine-residue succinyltransferase component of 2-oxoglutarate dehydrogenase complex, mitochondrial	Q9D2G2	Dlst	6675000	5663800	5872200	5339600	6296600	6023400	6.07033e+06	5.88653e+06	0.969722	0.683947
Dematin	Q3UEW2	Dmtn	853000	1098000	790490	885480	738180	839090	913830	820917	0.898325	0.419764
DmX-like protein 2	Q8BPN8-2	Dmxl2	62424000	70826000	67736000	66861000	64707000	64090000	6.69953e+07	6.52193e+07	0.973491	0.531073
Dynein, axonemal, heavy chain 14	A0A140LIJ4	Dnah14	741650	0	0	0	0	0	247217	0	0	0.373901
Dynein heavy chain 3, axonemal	Q8BW94-2	Dnah3	0	1595300	0	0	0	0	531767	0	0	0.373901
DnaJ homolog subfamily A member 1	Q5NTY0	Dnaja1	3041400	3180600	3537700	3941500	3419900	4005800	3.25323e+06	3.78907e+06	1.16471	0.0867707
DnaJ homolog subfamily A member 2	Q3TFF0	Dnaja2	3614700	3577200	4049600	3523800	2933300	3522800	3.74717e+06	3.32663e+06	0.887773	0.165606
DnaJ homolog subfamily A member 3, mitochondrial	Q3TJA9	Dnaja3	347390	416050	489070	0	659410	525380	417503	394930	0.945933	0.917757
DnaJ homolog subfamily B member 1	Q3TU79	Dnajb1	0	0	96626	0	0	101170	32208.7	33723.3	1.04703	0.975645
DnaJ homolog subfamily B member 11	Q99KV1	Dnajb11	1918600	1765100	1539100	1649600	1225500	1381400	1.74093e+06	1.41883e+06	0.814984	0.123976
DnaJ homolog subfamily C member 11	Q5U458	Dnajc11	692100	681950	845380	560410	913740	869000	739810	781050	1.05574	0.754282
DnaJ heat shock protein family (Hsp40) member C13	G3X922	Dnajc13	2697900	2279200	1799900	2164200	1771900	1684000	2259000	1.87337e+06	0.82929	0.265956
DnaJ homolog subfamily C member 2	Q3TTG9	Dnajc2	0	0	129010	620340	0	213960	43003.3	278100	6.46694	0.276947
DnaJ homolog subfamily C member 3	Q3UKA1	Dnajc3	441920	0	0	514690	0	0	147307	171563	1.16467	0.91974
DnaJ homolog subfamily C member 5	G5E8T0	Dnajc5	6876300	9145500	10495000	7438100	9271600	9145200	8.83893e+06	8618300	0.975038	0.864192
Putative tyrosine-protein phosphatase auxilin	Q80TZ3-2	Dnajc6	14615000	16054000	13127000	12807000	14910000	15039000	1.45987e+07	14252000	0.976254	0.77088
DnaJ homolog subfamily C member 7	Q3UL32	Dnajc7	626320	474310	646620	866060	610650	475360	582417	650690	1.11722	0.618835
DnaJ homolog subfamily C member 8	A2ALF0	Dnajc8	439330	1261000	556290	0	250880	585130	752207	278670	0.37047	0.198462
Dynein light chain 1, axonemal	Q05A62-3	Dnal1	2229200	2398600	1647400	2966100	3043800	2657300	2.09173e+06	2.88907e+06	1.38118	0.0358326
Dynamin-1	P39053-5	Dnm1	157010000	177260000	153380000	167310000	196940000	155200000	162550000	173150000	1.06521	0.50399
Dynamin-1	A0A0J9YUN4	Dnm1	2706500	4802600	4540000	4692100	4889900	5843600	4.01637e+06	5.14187e+06	1.28023	0.207362
Dynamin-2	Q3TCR7	Dnm2	1295700	0	3525300	2823100	4523500	1915100	1607000	3.08723e+06	1.92112	0.312625
Dynamin-3	Q8BUT2	Dnm3	9343900	11715000	9126000	9654500	11475000	8929400	1.00616e+07	1.00196e+07	0.995826	0.971954
DNA (cytosine-5)-methyltransferase 3A	O88508	Dnmt3a	932230	619530	953080	1266200	1166900	713720	834947	1048940	1.2563	0.347836
Aspartyl aminopeptidase	Q8CAJ7	Dnpep	2537800	2852200	2488400	4085100	3921800	4165600	2.62613e+06	4057500	1.54505	0.000443044
Double C2-like domain-containing protein alpha	Q7TNF0	Doc2a	0	0	0	0	0	117320	0	39106.7	Mut only	0.373901
Dedicator of cytokinesis protein 1	Q8BUR4	Dock1	0	616540	0	0	518730	1078500	205513	532410	2.59063	0.43042
Dedicator of cytokinesis protein 3	Q3UHH9	Dock3	1283400	1893500	1439400	1773600	1176300	1142700	1.53877e+06	1364200	0.886554	0.559709
Dedicator of cytokinesis protein 4	B2RUG6	Dock4	0	0	0	718340	0	613170	0	443837	Mut only	0.118592
Dedicator of cytokinesis protein 7	A0A0U1RNK7	Dock7	1418800	1421500	1045900	1339500	1073800	1128300	1295400	1.18053e+06	0.911327	0.483095
Dolichol-phosphate mannosyltransferase subunit 1	A2BDX2	Dpm1	1602200	988610	835320	2185600	1428600	993450	1.14204e+06	1.53588e+06	1.34486	0.401246
Inactive dipeptidyl peptidase 10	D3Z5I7	Dpp10	4326400	3882300	3076700	4248600	3827500	3493000	3761800	3.85637e+06	1.02514	0.835235
Dipeptidyl peptidase 3	Q6NXZ0	Dpp3	6371900	5396300	3968400	5699500	5144300	6398600	5.24553e+06	5.74747e+06	1.09569	0.558114
Dipeptidyl aminopeptidase-like protein 6	Q5U4C2	Dpp6	14516000	18189000	18680000	14099000	18104000	19001000	1.71283e+07	17068000	0.996478	0.977371
Dipeptidyl peptidase 8	Q80YA7	Dpp8	0	0	274060	0	324400	361930	91353.3	228777	2.50431	0.402179
Dihydropyrimidinase-related protein 2	O08553	Dpysl2	763120000	683850000	744360000	822130000	741290000	830380000	7.30443e+08	7.97933e+08	1.0924	0.143398
Dihydropyrimidinase-related protein 3	Q3TT92	Dpysl3	374630000	332440000	322300000	354800000	314350000	356990000	3.43123e+08	3.42047e+08	0.996862	0.961908
Dihydropyrimidinase-related protein 4	Q3TMU8	Dpysl4	59918000	58453000	59295000	64834000	64361000	68249000	59222000	6.58147e+07	1.11132	0.00705179
Dihydropyrimidinase-related protein 5	Q9EQF6	Dpysl5	183410000	146850000	143430000	181520000	157780000	141640000	1.57897e+08	1.60313e+08	1.01531	0.895404
Dr1-associated corepressor	D3YYC2	Drap1	0	108840	61064	0	0	0	56634.7	0	0	0.146566
Developmentally-regulated GTP-binding protein 1	Q8CHR8	Drg1	833460	898790	1266600	1280300	567510	954080	999617	933963	0.934321	0.802911
Developmentally-regulated GTP-binding protein 2	Q9QXB9	Drg2	4197200	3302600	3945500	5568100	4216100	3989500	3815100	4.59123e+06	1.20344	0.238138
Down syndrome critical region protein 3 homolog	O35075	Dscr3	894710	397590	660940	721910	0	840760	651080	520890	0.80004	0.686091
Desmoglein-1-alpha	B2RQH0	Dsg1b	3117200	2895800	2224300	2863700	1920800	2525800	2.74577e+06	2.43677e+06	0.887463	0.467061
Desmoplakin	E9Q557	Dsp	38891000	39006000	34336000	42108000	33754000	25368000	37411000	3.37433e+07	0.901963	0.509567
Dystonin	S4R1P5	Dst	4705100	7151500	4996900	8326000	6718600	5988400	5.61783e+06	7011000	1.24799	0.24963
Destrin	Q4FK36	Dstn	72925000	103510000	91411000	66090000	100490000	86288000	89282000	8.42893e+07	0.94408	0.72774
D-tyrosyl-tRNA(Tyr) deacylase 1	Q9DD18	Dtd1	7626700	4077700	3292700	4179300	4416900	8084000	4.99903e+06	5.56007e+06	1.11223	0.775296
Probable D-tyrosyl-tRNA(Tyr) deacylase 2	Q8BHA3	Dtd2	428130	530760	741160	1303500	425890	855800	566683	861730	1.52066	0.335253
Dystrobrevin alpha	Q9D2N4-3	Dtna	130070	0	0	0	240560	0	43356.7	80186.7	1.84947	0.706863
Thymidylate kinase	P97930	Dtymk	0	1484800	0	0	1368900	1834000	494933	1.06763e+06	2.15713	0.482305
tRNA-dihydrouridine(47) synthase [NAD(P)(+)]-like	A0A0R4IZY9	Dus3l	299160	434550	332820	741210	719020	431840	355510	630690	1.77404	0.0628441
Dual specificity protein phosphatase 3	B1AQF4	Dusp3	35051000	51528000	37707000	47122000	45807000	43928000	4.14287e+07	45619000	1.10115	0.464793
Deoxyuridine triphosphatase	Q9CQ43	Dut	618800	362170	0	371570	211920	0	326990	194497	0.594809	0.561071
Ubiquitin-like protein 4A	Q91V47	DXS254E	4343000	5435200	3716100	5104700	5764700	5743600	4498100	5.53767e+06	1.23111	0.130157
Cytoplasmic dynein 1 heavy chain 1	Q9JHU4	Dync1h1	755000000	814540000	808920000	885800000	819810000	785130000	792820000	8.30247e+08	1.04721	0.346373
Cytoplasmic dynein 1 intermediate chain 1	D6Q0F4	Dync1i1	3044300	2719100	4713500	3250800	2904700	3217000	3492300	3.12417e+06	0.894587	0.588952
Cytoplasmic dynein 1 intermediate chain 2	Q3TPJ8	Dync1i2	3876400	3193700	3118000	3250900	2982400	2680600	3.39603e+06	2971300	0.874933	0.219554
Cytoplasmic dynein 1 light intermediate chain 1	Q3TWG5	Dync1li1	8152600	7137300	6045800	9084000	7022500	6688600	7111900	7.59837e+06	1.0684	0.640664
Cytoplasmic dynein 1 light intermediate chain 2	Q6PDL0	Dync1li2	1128800	1394600	1431400	1973400	2286400	1853600	1.31827e+06	2037800	1.54582	0.0109445
Dynein light chain 2, cytoplasmic	Q9D0M5	Dynll2	522580	409310	205830	1008400	465920	621340	379240	698553	1.84198	0.161188
Dynein light chain roadblock-type 1	P62627	Dynlrb1	1640100	1182800	1602000	1659800	2020700	3065700	1.47497e+06	2.24873e+06	1.5246	0.157983
Dynein light chain Tctex-type 1	Q9DAS3	Dynlt1	0	475570	0	438710	0	0	158523	146237	0.922493	0.957302
Double zinc ribbon and ankyrin repeat-containing protein 1	B7ZNV9	Dzank1	0	119070	0	106130	133980	0	39690	80036.7	2.01654	0.517648
Delta(3,5)-Delta(2,4)-dienoyl-CoA isomerase, mitochondrial	F7B227	Ech1	3026000	2614900	2824800	3193200	2859300	3312000	2821900	3121500	1.10617	0.171609
Ethylmalonyl-CoA decarboxylase	Q9D9V3-2	Echdc1	1224100	1403600	706480	805390	1699200	1993100	1.11139e+06	1499230	1.34896	0.401684
Enoyl-CoA hydratase, mitochondrial	Q8BH95	Echs1	40181000	32686000	38377000	39549000	39704000	30687000	3.70813e+07	3.66467e+07	0.988278	0.913062
Enoyl-CoA delta isomerase 1, mitochondrial	Q9DBN7	Eci1	7497000	9541100	8146000	7338900	9975400	8385300	8394700	8.56653e+06	1.02047	0.868703
Proteasome-associated protein ECM29 homolog	Q6PDI5-2	Ecm29	6536500	7380900	7784200	7825700	3732500	4863000	7.23387e+06	5.47373e+06	0.756682	0.239434
Enhancer of mRNA-decapping protein 3	A0ELI5	Edc3	0	0	0	58769	67506	0	0	42091.7	Mut only	0.118017
Enhancer of mRNA-decapping protein 4	D6RE33	Edc4	1391800	0	1196400	979600	1366500	0	862733	782033	0.90646	0.898751
Endothelial differentiation-related factor 1	Q9JMG1	Edf1	568740	763070	1075800	918520	418330	604580	802537	647143	0.806372	0.495849
Early endosome antigen 1	Q8BL66	Eea1	3510000	3891900	2591600	3163700	3646800	512720	3.33117e+06	2.44107e+06	0.732798	0.443481
Elongation factor 1-alpha	Q58E64	Eef1a1	444150000	330380000	439170000	439580000	489190000	394330000	4.04567e+08	4.41033e+08	1.09014	0.473492
Elongation factor 1-alpha 2	P62631	Eef1a2	46953000	61302000	55078000	48969000	66763000	52543000	5.44443e+07	5.60917e+07	1.03026	0.821533
Elongation factor 1-beta	O70251	Eef1b	9865700	6695500	5652300	11384000	8128900	9480000	7404500	9664300	1.30519	0.225885
Elongation factor 1-delta isoform 3	P57776-3	Eef1d	10082000	7829800	8321500	11069000	8623800	7630900	8.74443e+06	9107900	1.04157	0.782187
Elongation factor 1-gamma	Q4FZK2	Eef1g	30180000	23483000	29617000	33217000	34489000	34664000	27760000	3.41233e+07	1.22923	0.0440215
Elongation factor 2	Q3UMI7	Eef2	160170000	154500000	151360000	182850000	163830000	187100000	1.55343e+08	1.77927e+08	1.14538	0.0411569
EF-hand domain-containing protein D2	Q8C845	Efhd2	22908000	20654000	19477000	23928000	21157000	27949000	21013000	2.43447e+07	1.15855	0.206785
Protein EFR3 homolog A	Q8BG67	Efr3a	80093	133110	0	0	151480	0	71067.7	50493.3	0.710497	0.762569
Protein EFR3 homolog B	Q6ZQ18-2	Efr3b	2100100	2651300	2336400	2556200	2630900	2419500	2362600	2.53553e+06	1.0732	0.369661
Elongation factor Tu GTP-binding domain-containing protein 1	Q8C0D5	Eftud1	287050	425060	579090	390750	579970	524060	430400	498260	1.15767	0.539666
116 kDa U5 small nuclear ribonucleoprotein component	Q543F1	Eftud2	2891000	2134700	3093800	4643800	3475200	2512600	2706500	3.54387e+06	1.30939	0.286705
Alpha-enolase	Q5FW97	EG433182	252260000	223480000	228100000	268630000	283730000	260870000	2.34613e+08	2.71077e+08	1.15542	0.0309162
EH domain-binding protein 1	Q69ZW3-2	Ehbp1	418080	0	444170	665120	443630	0	287417	369583	1.28588	0.752055
EH domain-containing protein 1	Q80ZZ0	Ehd1	3451500	4755400	4136000	4209800	4801000	4754200	4114300	4.58833e+06	1.11522	0.323831
EH domain-containing protein 3	Q9QXY6	Ehd3	1970200	2642500	2065700	1584800	2339600	2415400	2.22613e+06	2.11327e+06	0.949299	0.755367
Eukaryotic translation initiation factor 1	Q4V9T8	Eif1	0	0	0	0	0	407410	0	135803	Mut only	0.373901
Eukaryotic translation initiation factor 1A, X-chromosomal	Q8BMJ3	Eif1ax	10853000	14287000	14237000	12095000	10319000	14747000	1.31257e+07	12387000	0.943723	0.689142
Eukaryotic translation initiation factor 2A	Q8BJW6	Eif2a	0	0	0	0	272870	425960	0	232943	Mut only	0.134844
Translation initiation factor eIF-2B subunit alpha	Q3UZR8	Eif2b1	3212500	1101300	1366200	577620	636220	538850	1.89333e+06	584230	0.308572	0.120204
Eukaryotic translation initiation factor 2B, subunit 3	A4FUS0	Eif2b3	419440	369210	273290	457140	368280	318920	353980	381447	1.07759	0.665429
Translation initiation factor eIF-2B subunit delta	A0A0J9YUY0	Eif2b4	0	0	0	412390	0	403420	0	271937	Mut only	0.116165
Translation initiation factor eIF-2B subunit epsilon	Q8CHW4	Eif2b5	424200	350910	582300	0	715100	0	452470	238367	0.526812	0.436571
Eukaryotic translation initiation factor 2 subunit 1	Q6ZWX6	Eif2s1	15022000	11526000	13882000	15514000	11014000	16071000	1.34767e+07	1.41997e+07	1.05365	0.723352
Eukaryotic translation initiation factor 2 subunit 2	Q3ULL5	Eif2s2	2491200	1725400	1168200	1425600	1249500	1317800	1.79493e+06	1.33097e+06	0.741513	0.296641
Eukaryotic translation initiation factor 2 subunit 3, X-linked	Q3UDF8	Eif2s3x	5713100	3818600	3899600	4841400	4130500	4352700	4477100	4.44153e+06	0.992056	0.959182
Eukaryotic translation initiation factor 3 subunit A	P23116	Eif3a	27858000	24916000	29709000	33851000	31959000	30100000	2.74943e+07	31970000	1.16279	0.0644006
Eukaryotic translation initiation factor 3 subunit B	Q8CIJ3	Eif3b	9215400	9683200	11688000	11870000	12123000	10640000	1.01955e+07	1.15443e+07	1.13229	0.202556
Eukaryotic translation initiation factor 3 subunit C	Q8R1B4	Eif3c	5502500	5903100	6061700	7350700	5825800	5042400	5.82243e+06	6.07297e+06	1.04303	0.737734
Eukaryotic translation initiation factor 3 subunit D	O70194	Eif3d	2561300	2985200	3312800	3059100	3545900	4007100	2953100	3.53737e+06	1.19785	0.170007
Eukaryotic translation initiation factor 3 subunit E	Q3UIG0	Eif3e	2504400	2048400	2198900	2969000	2892900	2942400	2.25057e+06	2.93477e+06	1.30401	0.0073265
Eukaryotic translation initiation factor 3 subunit F	Q6IRT4	Eif3f	1328600	2354400	1817600	1767400	1200600	2398300	1.83353e+06	1.78877e+06	0.975584	0.926425
Eukaryotic translation initiation factor 3 subunit G	Q544H0	Eif3g	407270	394420	314170	0	1040400	490840	371953	510413	1.37225	0.670319
Eukaryotic translation initiation factor 3 subunit H	Q8BTX5	Eif3h	7145100	6044700	6188500	6317300	6106300	6933500	6.45943e+06	6.45237e+06	0.998906	0.987538
Eukaryotic translation initiation factor 3 subunit I	Q9QZD9	Eif3i	2471100	2379900	1620300	2280200	1423000	2167900	2157100	1.95703e+06	0.907252	0.627175
Eukaryotic translation initiation factor 3 subunit J-A	Q3UGC7	Eif3j1	3954600	4534900	3537800	4969500	4816400	3912100	4009100	4566000	1.13891	0.273102
Eukaryotic translation initiation factor 3 subunit K	Q9DBZ5	Eif3k	5421300	6609200	10019000	9693600	6088000	5619800	7.34983e+06	7133800	0.970607	0.914302
Eukaryotic translation initiation factor 3 subunit L	Q8QZY1	Eif3l	4364500	4053900	3763100	2621300	3119100	4706900	4060500	3.48243e+06	0.857637	0.425644
Eukaryotic translation initiation factor 3 subunit M	Q99JX4	Eif3m	2211100	2345900	2604600	2987400	2232600	2800600	2387200	2.67353e+06	1.11995	0.323735
Eukaryotic initiation factor 4A-I	Q4FZL1	Eif4a1	24127000	16630000	13471000	28668000	22798000	20453000	18076000	23973000	1.32623	0.213892
Eukaryotic initiation factor 4A-II	Q52KC1	Eif4a2	46424000	49539000	43735000	59394000	54534000	56320000	46566000	5.67493e+07	1.21869	0.00976908
Eukaryotic initiation factor 4A-III	Q91VC3	Eif4a3	2745400	1230100	995850	2128200	859200	1339200	1.65712e+06	1442200	0.870307	0.761526
Eukaryotic translation initiation factor 4B	Q3TDD8	Eif4b	8069600	6180800	5354800	3630300	2836300	2763700	6.53507e+06	3.07677e+06	0.470809	0.0152439
Eukaryotic translation initiation factor 4E	Q3TK95	Eif4e	2347900	5020100	3589500	5349800	8161900	3819600	3652500	5777100	1.58168	0.226426
Eukaryotic translation initiation factor 4 gamma 1	A0A0J9YUS5	Eif4g1	7959700	5779900	9373700	10726000	12024000	6917700	7.70443e+06	9.88923e+06	1.28358	0.304136
Eukaryotic translation initiation factor 4 gamma 2	F7CBP1	Eif4g2	914570	1147300	844980	855930	1112700	1332000	968950	1100210	1.13547	0.471282
Eukaryotic translation initiation factor 4 gamma 3	Q6DI78	Eif4g3	5623300	4709400	5003600	5611500	3649300	4352900	5112100	4537900	0.887678	0.416325
Eukaryotic translation initiation factor 4H	Q3TG58	Eif4h	12398000	14950000	10966000	14638000	11615000	10360000	1.27713e+07	1.22043e+07	0.955604	0.758635
Eukaryotic translation initiation factor 5	Q3TQR3	Eif5	3186700	4163900	3570300	3484500	3485900	2897300	3640300	3.28923e+06	0.903561	0.366742
Eukaryotic translation initiation factor 5A	A0A0A0MQM0	Eif5a	72765000	63435000	69210000	60325000	44892000	55950000	68470000	5.37223e+07	0.784611	0.0506687
Eukaryotic translation initiation factor 5B	Q05D44	Eif5b	1642100	1516100	1027700	1493700	1198800	1348100	1395300	1.34687e+06	0.965288	0.8255
Eukaryotic translation initiation factor 6	Q9R071	Eif6	467320	315920	252290	541240	362720	541550	345177	481837	1.39591	0.192381
Zinc phosphodiesterase ELAC protein 2	B1ATP7	Elac2	0	197170	0	300080	0	164070	65723.3	154717	2.35406	0.459449
ELAV-like protein 1	Q8BM84	Elavl1	23723000	20103000	22657000	30424000	19833000	23655000	22161000	2.46373e+07	1.11174	0.491972
ELAV-like protein 3	Q60900-2	Elavl3	13821000	9857800	12094000	11168000	7737100	10442000	1.19243e+07	9.78237e+06	0.820375	0.239441
ELAV-like protein 4	A2A9S2	Elavl4	6438400	5356000	6381500	7689100	4217300	5633900	6.05863e+06	5.84677e+06	0.965031	0.852351
Engulfment and cell motility protein 1	Q571D6	Elmo1	0	0	260260	302660	344250	371100	86753.3	339337	3.91151	0.0469748
Engulfment and cell motility protein 2	Q8BHL5-2	Elmo2	553030	426470	345490	353670	392080	486940	441663	410897	0.930339	0.692021
Elongator complex protein 2	Q91WG4	Elp2	0	661120	0	378440	0	0	220373	126147	0.572423	0.729394
Elongator complex protein 3	Q9CZX0-2	Elp3	326180	229230	529140	484590	489310	497900	361517	490600	1.35706	0.218213
ER membrane protein complex subunit 1	Z4YJW0	Emc1	2215500	1259000	1627700	1056800	1988900	1743200	1.70073e+06	1596300	0.938595	0.804145
ER membrane protein complex subunit 2	Q6A0D1	Emc2	4971400	4976900	4719400	7617700	5297500	5946700	4.88923e+06	6287300	1.28595	0.115079
ER membrane protein complex subunit 3	Q99KI3	Emc3	1694500	0	0	0	0	0	564833	0	0	0.373901
ER membrane protein complex subunit 4	Q9CZX9	Emc4	369860	448290	248840	0	474000	455230	355663	309743	0.870889	0.795138
ER membrane protein complex subunit 8	Q3TPU5	Emc8	9067700	8833300	6698900	8233000	8311000	8941100	8.19997e+06	8.49503e+06	1.03598	0.726489
Emerin	Q3THM8	Emd	1686700	760410	900940	578470	569670	714100	1.11602e+06	620747	0.556216	0.165077
Echinoderm microtubule-associated protein-like 1	D6RII3	Eml1	541520	759680	754670	531230	1131000	711920	685290	791383	1.15482	0.609331
Echinoderm microtubule-associated protein-like 2	E9QK48	Eml2	3366800	3516500	2877200	2993300	3649500	3406300	3253500	3349700	1.02957	0.741382
Echinoderm microtubule-associated protein-like 4	A0A0R4J0H0	Eml4	441110	500840	0	419980	0	0	313983	139993	0.445862	0.456031
Echinoderm microtubule-associated protein-like 5	Q8BQM8	Eml5	0	0	0	0	0	974300	0	324767	Mut only	0.373901
Endonuclease domain-containing 1 protein	Q69ZY2	Endod1	1399400	1316200	873860	1072100	1862600	1163200	1.19649e+06	1.36597e+06	1.14165	0.600245
Endonuclease G, mitochondrial	Q3UN47	Endog	0	814230	852420	1486600	1434000	1291300	555550	1.40397e+06	2.52717	0.0404637
Gamma-enolase	Q545V3	Eno2	54979000	96046000	82159000	80016000	79464000	68850000	77728000	76110000	0.979184	0.903988
Enolase-phosphatase E1	Q8BGB7-2	Enoph1	342730	2405800	2123200	730980	842910	1408200	1623910	994030	0.612121	0.406045
Ectonucleotide pyrophosphatase/phosphodiesterase family member 2	G3UXY9	Enpp2	0	204670	0	0	739320	204020	68223.3	314447	4.60908	0.346096
Ectonucleotide pyrophosphatase/phosphodiesterase family member 6	Q8BGN3	Enpp6	431740	691720	985620	1022200	1188000	1246800	703027	1.15233e+06	1.6391	0.0607515
Ectonucleoside triphosphate diphosphohydrolase 2	Q921R1	Entpd2	309760	457020	174070	286330	188080	0	313617	158137	0.504236	0.255243
Band 4.1-like protein 2	Q80UE5	Epb4.1l2	2909900	4210300	2699000	3768700	4546000	5307200	3.27307e+06	4.54063e+06	1.38727	0.122312
Protein 4.1	A0A068WAZ7	Epb41	0	0	0	0	0	511880	0	170627	Mut only	0.373901
Band 4.1-like protein 1	Q9Z2H5	Epb41l1	30667000	34433000	36472000	28072000	27571000	29540000	3.38573e+07	2.83943e+07	0.838646	0.0385921
Band 4.1-like protein 3	Q9WV92-3	Epb41l3	24258000	27988000	28823000	30447000	36811000	34317000	27023000	3.38583e+07	1.25295	0.0422936
Mammalian ependymin-related protein 1	Q99M71	Epdr1	3989900	5747100	4304500	5125900	5613100	4248400	4680500	4995800	1.06736	0.663533
Ephrin type-A receptor 4	Q03137-2	Epha4	3579200	2629000	3257900	3115700	3132600	2759600	3.15537e+06	3.00263e+06	0.951596	0.6422
Ephrin type-B receptor 2	P54763	Ephb2	1843700	1484600	1155300	1280800	1416800	1290600	1.49453e+06	1329400	0.889508	0.46273
Bifunctional epoxide hydrolase 2	Q3UQ71	Ephx2	0	70686	279370	101340	162160	0	116685	87833.3	0.752737	0.779358
EPM2A-interacting protein 1	Q8VEH5	Epm2aip1	6279800	4938500	5860600	5985800	6247300	6651100	5.69297e+06	6.29473e+06	1.1057	0.244033
Epsin-1	Q80VP1	Epn1	782150	913430	891590	694810	461970	0	862390	385593	0.447122	0.0838257
Epsin-2	Q8CHU3	Epn2	496860	509360	407110	0	248370	436160	471110	228177	0.484338	0.135824
Epsin-3	Q3TZ84	Epn3	365830	445660	922440	545260	592020	689670	577977	608983	1.05365	0.870817
Bifunctional glutamate/proline--tRNA ligase	B9EIU1	Eprs	28208000	24811000	25971000	30202000	26409000	29954000	26330000	28855000	1.0959	0.185145
Epidermal growth factor receptor substrate 15	F6W2Q5	Eps15	0	0	0	0	150980	361110	0	170697	Mut only	0.178392
Epidermal growth factor receptor substrate 15-like 1	Q60902-3	Eps15l1	376960	457230	835750	359580	411060	429010	556647	399883	0.718379	0.334494
Epidermal growth factor receptor kinase substrate 8	Q3U2Z5	Eps8	211110	270530	0	174350	234550	289920	160547	232940	1.45092	0.4598
Protein LAP2	B7ZNY4	Erbb2ip	0	0	70351	0	0	0	23450.3	0	0	0.373901
ELKS/Rab6-interacting/CAST family member 1	V9GXH3	Erc1	4161700	5266800	4438500	4068900	4537100	4958800	4.62233e+06	4521600	0.978207	0.82218
ERC protein 2	Q5J8K6	Erc2	581350	870440	694700	0	442310	416680	715497	286330	0.400184	0.0611864
Endoplasmic reticulum-Golgi intermediate compartment protein 1	Q4FK22	Ergic1	2909300	2676700	2446500	3399300	3256400	3046100	2677500	3.23393e+06	1.20782	0.0298349
Enhancer of rudimentary homolog	Q4FZH7	Erh	1483000	756650	956310	1272800	0	1752700	1065320	1008500	0.946664	0.924871
ERI1 exoribonuclease 3	Q8VC93	Eri3	2311800	0	2570800	3227300	3333500	3257200	1.62753e+06	3.27267e+06	2.01081	0.114584
Erlin-2	Q8BFZ9	Erlin2	2444100	1409700	1886500	2074700	2161700	1543600	1.91343e+06	1.92667e+06	1.00692	0.972121
Ermin	Q5EBJ4	Ermn	0	387370	411800	0	330640	813190	266390	381277	1.43127	0.693605
ERO1-like protein alpha	Q4FK57	Ero1l	267450	237240	250510	277130	318910	189740	251733	261927	1.04049	0.806938
Endoplasmic reticulum resident protein 29	P57759	Erp29	11985000	10609000	7433900	13476000	13544000	11283000	10009300	1.27677e+07	1.27558	0.14748
Endoplasmic reticulum resident protein 44	Q9D1Q6	Erp44	2028600	1619900	1792300	1307000	2680500	1875800	1813600	1.95443e+06	1.07765	0.751796
S-formylglutathione hydrolase	H3BKH6	Esd	14100000	15218000	13263000	18436000	16612000	14180000	1.41937e+07	1.64093e+07	1.1561	0.17776
Extended synaptotagmin-1	Q3U7R1-2	Esyt1	278650	0	156260	0	0	0	144970	0	0	0.146612
Extended synaptotagmin-2	Q3TZZ7	Esyt2	153500	0	0	0	215230	0	51166.7	71743.3	1.40215	0.826831
Eukaryotic peptide chain release factor subunit 1	Q3U6V5	Etf1	1229900	1880000	1339700	2223100	1834000	2203300	1483200	2086800	1.40696	0.0638359
Electron transfer flavoprotein subunit alpha, mitochondrial	Q99LC5	Etfa	20183000	18806000	16920000	16778000	12660000	13202000	1.86363e+07	1.42133e+07	0.762668	0.050715
Electron transfer flavoprotein subunit beta	Q9DCW4	Etfb	21139000	17923000	18975000	22078000	22925000	20122000	1.93457e+07	2.17083e+07	1.12213	0.133808
Electron transfer flavoprotein-ubiquinone oxidoreductase, mitochondrial	Q6PF96	Etfdh	299610	500130	897240	1226400	1088900	917330	565660	1.07754e+06	1.90493	0.0601935
Ecotropic viral integration site 5-like	H3BKQ3	Evi5l	740540	277150	303940	445030	378490	238130	440543	353883	0.803288	0.621264
Ena/VASP-like protein	Q6PB99	Evl	0	0	145710	0	82603	0	48570	27534.3	0.5669	0.72548
RNA-binding protein EWS	Q9CRS5	Ewsr1	790720	535420	580400	371720	404010	372150	635513	382627	0.602075	0.033383
Exonuclease 3-5 domain-containing protein 2	Q3UIJ1	Exd2	555680	212010	226760	108400	195030	186080	331483	163170	0.492242	0.218785
Exocyst complex component 1	Q6P1Y9	Exoc1	1357900	976060	1257000	1601800	1378100	1354500	1.19699e+06	1444800	1.20703	0.148696
Exocyst complex component 2	Q9D4H1	Exoc2	637500	743050	0	952130	944270	837510	460183	911303	1.9803	0.127352
Exocyst complex component 3	Q8K0E2	Exoc3	368010	335160	294060	299050	407930	557150	332410	421377	1.26764	0.31665
Exocyst complex component 4	Q69ZD1	Exoc4	933480	683180	651960	451610	1134400	1179400	756207	921803	1.21898	0.546604
Exocyst complex component 5	E9PZ92	Exoc5	438740	346810	321520	242480	356740	497530	369023	365583	0.990678	0.968513
Exocyst complex component 6	Q3U9D6	Exoc6	0	0	0	287140	0	242150	0	176430	Mut only	0.118982
Exocyst complex component 6B	A6H5Z3	Exoc6b	417560	240700	0	466370	363150	367930	219420	399150	1.81911	0.225672
Exocyst complex component 7	Q69ZS4	Exoc7	313790	305350	739580	558430	517920	609240	452907	561863	1.24057	0.496337
Exocyst complex component 8	Q6PGF7	Exoc8	685730	678950	890480	715140	666020	635590	751720	672250	0.894282	0.338532
Nuclease EXOG, mitochondrial	Q8C163	Exog	1451400	1023700	1113100	685570	808310	892200	1.19607e+06	795360	0.66498	0.0490987
Exosome complex component RRP4	A2AV19	Exosc2	0	187270	0	0	0	0	62423.3	0	0	0.373901
Exostosin-like 2	Q8C089	Extl2	1296800	0	1634500	0	0	0	977100	0	0	0.121369
Ezrin	Q4KML7	Ezr	1914500	2533600	1868700	1754800	2256000	1469800	2105600	1.82687e+06	0.867623	0.425256
MLV-related proviral Env polyprotein	Q3U4K5	F630007L15Rik	0	158640	351200	0	215900	0	169947	71966.7	0.423466	0.475157
Fatty-acid amide hydrolase 1	Q3UUF0	Faah	397850	0	462370	0	576110	427880	286740	334663	1.16713	0.841913
Fatty acid-binding protein, heart	Q5EBJ0	Fabp3	30799000	28680000	29169000	40392000	40859000	39568000	2.95493e+07	40273000	1.36291	0.000134302
Fatty acid-binding protein, epidermal	Q497I3	Fabp5	95285000	76518000	102240000	106530000	96255000	97713000	9.13477e+07	100166000	1.09654	0.34923
Fatty acid-binding protein, brain	Q5NDA4	Fabp7	265190000	169760000	232360000	302590000	244120000	303850000	2.22437e+08	283520000	1.27461	0.148909
Fatty acid desaturase 2	F2WWK6	Fads2	2598300	0	1664500	0	2101100	2343600	1.42093e+06	1.48157e+06	1.04267	0.95727
FAS-associated factor 1	P54731	Faf1	58913	169380	0	76251	88290	98445	76097.7	87662	1.15197	0.828635
FAS-associated factor 2	Q3TDN2-2	Faf2	0	123930	259510	136180	190750	149610	127813	158847	1.2428	0.706526
Fumarylacetoacetase	P35505	Fah	0	1275000	1481100	1323500	1630700	1890600	918700	1.61493e+06	1.75785	0.229432
Acylpyruvase FAHD1, mitochondrial	Q8R0F8	Fahd1	453630	487360	578530	509530	599810	821810	506507	643717	1.27089	0.241953
Fumarylacetoacetate hydrolase domain-containing protein 2A	A0A0R4J094	Fahd2	521100	584150	660300	996790	771160	631570	588517	799840	1.35908	0.136768
Protein FAM114A2	Q8VE88-2	Fam114a2	0	193100	236690	0	170630	164840	143263	111823	0.780544	0.7491
Constitutive coactivator of PPAR-gamma-like protein 1	Q6A0A9	FAM120A	281820	208980	286230	791030	2912400	354570	259010	1.35267e+06	5.22245	0.23865
Constitutive coactivator of PPAR-gamma-like protein 2	Q3V3X9	Fam120c	2371400	0	1513600	1562900	2459700	1242700	1295000	1755100	1.35529	0.588406
Niban-like protein 1	Q8R1F1	Fam129b	0	227990	0	163040	201550	130760	75996.7	165117	2.17268	0.320762
Protein FAM160B1	Q8CDM8	Fam160b1	0	0	191570	134880	0	149560	63856.7	94813.3	1.48478	0.717307
Protein FAM162A	Q9D6U8	Fam162a	4649100	6284400	8629300	5151000	4979400	6061200	6.52093e+06	5397200	0.827673	0.403073
Soluble lamin-associated protein of 75 kDa	Q5XG69	Fam169a	410570	745180	1078200	1146600	1202800	1099000	744650	1.14947e+06	1.54363	0.106569
Protein FAM171A2	A2A699-2	Fam171a2	451480	1209100	0	689320	573130	0	553527	420817	0.760246	0.763555
BRISC complex subunit Abro1	D3Z4D8	Fam175b	149380	0	0	103810	96022	100050	49793.3	99960.7	2.00751	0.371126
Protein FAM195B	Q3UGS4	Fam195b	534960	0	345400	942990	0	573880	293453	505623	1.72301	0.538606
WASH complex subunit FAM21	A0A0N4SV74	Fam21	339990	0	283190	0	598350	295880	207727	298077	1.43495	0.678149
Protein FAM210A	Q8BGY7	Fam210a	1409300	0	0	1177300	0	0	469767	392433	0.835379	0.90556
Redox-regulatory protein FAM213A	Q3U125	Fam213a	24191000	20882000	18177000	20455000	20068000	21965000	2.10833e+07	2.08293e+07	0.987953	0.896473
Prostamide/prostaglandin F synthase	Q9DB60	Fam213b	4754400	7012500	7993800	7315200	8717200	9170200	6586900	8.40087e+06	1.27539	0.177476
Protein FAM3C	G3X9I1	Fam3c	4559700	4232900	2110200	5478000	5212500	5044300	3.63427e+06	5.24493e+06	1.44319	0.107249
Protein FAM49A	Q8BHZ0	Fam49a	6112400	5917300	6395100	7919000	6871000	6551400	6141600	7113800	1.1583	0.0894776
Protein FAM49B	Q921M7	Fam49b	34982000	35000000	36120000	37495000	37560000	39290000	3.53673e+07	38115000	1.07769	0.0170075
Protein FAM73B	Q8BK03	Fam73b	0	152010	255570	0	98106	101980	135860	66695.3	0.490912	0.443223
Protein FAM91A1	B6YY24	Fam91a1	0	0	0	220390	232900	205190	0	219493	Mut only	1.05566e-05
Protein FAM98A	Q8BL36	Fam98a	0	173290	201660	317360	213150	0	124983	176837	1.41488	0.669269
Protein FAM98B	Q80VD1	Fam98b	636870	596600	380910	503860	571490	0	538127	358450	0.666107	0.413376
Fatty acyl-CoA reductase 1	Q922J9-3	Far1	277780	414970	453600	343830	409620	272730	382117	342060	0.895172	0.578841
FERM, RhoGEF and pleckstrin domain-containing protein 1	F8VPU2	Farp1	5098600	3909300	4891300	4442800	7271300	6372800	4.63307e+06	6.02897e+06	1.30129	0.200412
Phenylalanine--tRNA ligase alpha subunit	E9PWY9	Farsa	1732400	1383000	2581000	1735700	2144600	2126000	1898800	2002100	1.0544	0.799126
Phenylalanine--tRNA ligase beta subunit	Q3TG12	Farsb	7072500	5550700	7165800	10198000	8567800	9088000	6.59633e+06	9284600	1.40754	0.0193988
Fatty acid synthase	P19096	Fasn	170750000	161930000	156690000	191350000	175810000	176980000	1.63123e+08	181380000	1.11192	0.0476342
Protocadherin Fat 2	Q5F226	Fat2	0	0	0	116710	44944	0	0	53884.7	Mut only	0.188041
Protocadherin Fat 3	E9QK16	Fat3	0	0	0	620070	711600	0	0	443890	Mut only	0.117992
40S ribosomal protein S30	Q642K5	Fau	5788200	3336300	7313300	6540700	3847900	4611800	5.47927e+06	5.00013e+06	0.912555	0.75084
rRNA 2-O-methyltransferase fibrillarin	Q3UJS2	Fbl	1708400	1257400	2167700	1674800	1923900	1644500	1.71117e+06	1.74773e+06	1.02137	0.901454
F-box/LRR-repeat protein 16	B2RPY3	Fbxl16	714210	825340	593400	536980	893380	463750	710983	631370	0.888024	0.620628
F-box only protein 2	Q3USR5	Fbxo2	0	193360	169750	185160	0	259900	121037	148353	1.22569	0.795009
F-box only protein 22	Q78JE5	Fbxo22	0	0	0	0	0	625250	0	208417	Mut only	0.373901
F-box only protein 41	Q3UGY7	Fbxo41	706700	0	0	500420	568980	848760	235567	639387	2.71425	0.193334
Farnesyl pyrophosphate synthase	Q4FJN9	Fdps	8108200	5275400	6668600	9634300	9088300	8332200	6.68407e+06	9.01827e+06	1.34922	0.06059
NADPH:adrenodoxin oxidoreductase, mitochondrial	Q6IQY0	Fdxr	164240	176530	245890	184890	222110	216030	195553	207677	1.062	0.686414
Ferrochelatase	Q91W09	Fech	0	0	692970	687420	653350	759580	230990	700117	3.03094	0.114468
Fermitin family homolog 2	Q3TLE2	Fermt2	3463900	2373000	3534200	2394700	2034200	2603900	3123700	2.34427e+06	0.750478	0.130828
Fibrinogen alpha chain	E9PV24-2	Fga	0	0	117710	0	0	1063600	39236.7	354533	9.03577	0.426663
Fibrinogen beta chain	Q3TGR2	Fgb	103700	158530	0	0	501160	2485100	87410	995420	11.3879	0.298282
Fibroblast growth factor 1	P61148	Fgf1	259320	418130	743970	698760	415560	622900	473807	579073	1.22217	0.560149
Fibroblast growth factor 12	P61329-2	Fgf12	4062500	0	0	4494400	5684600	5776500	1.35417e+06	5318500	3.92751	0.0488002
Fibrinogen gamma chain	Q3UEM7	Fgg	629610	917100	626430	600140	738520	2811400	724380	1.38335e+06	1.90971	0.412797
Fumarate hydratase, mitochondrial	P97807-2	Fh	10122000	11935000	12830000	10387000	12806000	10709000	11629000	1.13007e+07	0.971766	0.780167
Four and a half LIM domains protein 1	A2AEX8	Fhl1	10753000	11301000	10932000	13868000	12086000	10541000	1.09953e+07	12165000	1.10638	0.296333
Acidic fibroblast growth factor intracellular-binding protein	Q9D8E9	Fibp	0	159470	0	0	0	234220	53156.7	78073.3	1.46874	0.804964
Polyphosphoinositide phosphatase	Q3TA31	Fig4	521760	403880	315090	405630	0	371470	413577	259033	0.626325	0.340687
Pre-mRNA 3-end-processing factor FIP1	D3Z3F1	Fip1l1	456420	303360	267930	397060	280330	0	342570	225797	0.659126	0.4239
Mitochondrial fission 1 protein	Q9CQ92	Fis1	2939600	3124300	4882800	3123300	4775200	2116900	3648900	3.33847e+06	0.914924	0.76995
Peptidyl-prolyl cis-trans isomerase FKBP1A	P26883	Fkbp1a	8880300	7427800	7896100	13663000	11887000	15935000	8.06807e+06	1.38283e+07	1.71396	0.00989243
Peptidyl-prolyl cis-trans isomerase FKBP2	P45878	Fkbp2	6637300	5436400	7311500	6333600	9284500	5150500	6.46173e+06	6.92287e+06	1.07136	0.749146
Peptidyl-prolyl cis-trans isomerase FKBP3	Q62446	Fkbp3	10396000	9063900	10128000	13247000	9271100	8142700	9.86263e+06	1.02203e+07	1.03626	0.834141
Peptidyl-prolyl cis-trans isomerase FKBP4	P30416	Fkbp4	4740700	3848700	4299700	6008500	4506100	4922100	4.29637e+06	5.14557e+06	1.19766	0.175568
Peptidyl-prolyl cis-trans isomerase FKBP5	Q4FJN2	Fkbp5	0	492190	540280	543190	415550	309090	344157	422610	1.22796	0.693981
Peptidyl-prolyl cis-trans isomerase FKBP8	C9K0Z7	Fkbp8	1123100	1155700	310500	673140	996760	618730	863100	762877	0.88388	0.755558
Protein flightless-1 homolog	Q9JJ28	Flii	706930	229530	309100	349250	324900	385470	415187	353207	0.850718	0.698238
Filamin-A	B7FAV1	Flna	1208400	1331000	1435400	5405700	3638600	3261600	1.32493e+06	4.10197e+06	3.09598	0.0139024
Filamin-B	Q80X90	Flnb	0	0	0	1015900	1492300	0	0	836067	Mut only	0.130264
Flotillin-1	Q540I4	Flot1	3739600	3944600	3394000	3721300	4249900	4380800	3.69273e+06	4.11733e+06	1.11498	0.174876
Flotillin-2	Q9DC36	Flot2	4125600	5309700	3706800	4327000	5106800	4185900	4380700	4539900	1.03634	0.789905
Formin-like protein 1	Q3TY82	Fmnl1	261730	125050	0	0	149700	0	128927	49900	0.387042	0.432141
Formin-like protein 2	E9PXE6	Fmnl2	0	0	256040	0	1743200	372650	85346.7	705283	8.26375	0.312451
Fragile X mental retardation protein 1 homolog	E9QAS9	Fmr1	205110	427150	497250	242390	252340	251660	376503	248797	0.660809	0.220828
Fibronectin	Q3UHR1	Fn1	0	0	83974	0	1935100	2552300	27991.3	1495800	53.438	0.12906
Formin-binding protein 1	Q80TY0-4	Fnbp1	0	0	3677000	11424000	7202300	0	1.22567e+06	6.20877e+06	5.06562	0.233422
Protein farnesyltransferase/geranylgeranyltransferase type-1 subunit alpha	Q541Z2	Fnta	60410	129050	0	0	44371	90880	63153.3	45083.7	0.713876	0.712057
FERM domain-containing protein 4A	H3BIZ7	Frmd4a	451730	0	389040	679960	689920	673060	280257	680980	2.42984	0.0471326
DOMON domain-containing protein FRRS1L	Q8BVG0	Frrs1l	582440	603700	0	386240	457060	416030	395380	419777	1.0617	0.90827
Protein furry homolog	E9Q8I9	Fry	6421600	5442200	4502200	4816200	3951700	6074600	5.45533e+06	4947500	0.906911	0.573179
FRY-like transcription coactivator	Q8BIA1	Fryl	178480	0	0	0	0	0	59493.3	0	0	0.373901
Fascin	Q61553	Fscn1	103660000	86188000	80040000	91226000	89261000	85918000	8.99627e+07	8.88017e+07	0.987095	0.880413
Fibronectin type III and SPRY domain-containing protein 1	Q7TPM6-2	Fsd1	2054200	2038400	1564700	3312500	2253800	2827900	1.88577e+06	2.79807e+06	1.48378	0.0575808
FSD1-like protein	E0CXZ1	Fsd1l	0	0	0	0	149420	0	0	49806.7	Mut only	0.373901
Ferritin heavy chain	P09528	Fth1	34396000	44914000	37266000	35889000	32653000	22029000	3.88587e+07	3.01903e+07	0.776927	0.172926
Ferritin	Q9CPX4	Ftl1	12373000	14962000	12113000	26411000	10910000	11318000	1.31493e+07	16213000	1.23299	0.586087
Alpha-ketoglutarate-dependent dioxygenase FTO	Q8BGW1-2	Fto	0	167360	212080	166500	0	144120	126480	103540	0.818627	0.795928
Far upstream element-binding protein 1	Q0P6B2	Fubp1	2436800	1782000	1691300	1851900	2034300	1792200	1.97003e+06	1892800	0.960796	0.769136
Far upstream element (FUSE)-binding protein 3	A2AJ72	Fubp3	271580	267180	271920	525330	266460	343520	270227	378437	1.40044	0.23141
L-fucose kinase isoform 2	Q7TMC8-2	Fuk	0	94252	0	0	59201	106270	31417.3	55157	1.75562	0.617818
FUN14 domain-containing protein 2	Q9D6K8	Fundc2	863590	0	881270	0	0	1702800	581620	567600	0.975895	0.983515
RNA-binding protein FUS	G3UXT7	Fus	3758200	1718300	3549300	4430100	3426600	4048600	3008600	3.96843e+06	1.31903	0.248302
Alpha-(1,6)-fucosyltransferase	B2X2D8	Fut8	0	75281	129780	0	0	0	68353.7	0	0	0.143417
Fragile X mental retardation syndrome-related protein 1	A0A0G2JEP0	Fxr1	3096200	2990600	3028100	2435800	3014800	2923100	3038300	2.79123e+06	0.918683	0.246843
Fragile X mental retardation syndrome-related protein 2	Q3TA75	Fxr2	1061600	1251600	1428900	1368000	1142800	1204100	1.24737e+06	1238300	0.992731	0.945902
FXYD domain-containing ion transport regulator 6	Q9D164-2	Fxyd6	3303400	7396800	7000400	8880100	8076000	7564600	5900200	8.17357e+06	1.3853	0.169556
Tyrosine-protein kinase Fyn	P39688	Fyn	1501500	787350	1211200	1573300	1080100	961550	1.16668e+06	1.20498e+06	1.03283	0.897602
Ras GTPase-activating protein-binding protein 1	P97855	G3bp1	926540	339060	1003900	631940	531490	1012300	756500	725243	0.958683	0.908689
Ras GTPase-activating protein-binding protein 2	Q3U541	G3bp2	2165100	1103500	2267200	1836200	1361900	1370800	1.84527e+06	1.52297e+06	0.825337	0.469355
Glucose-6-phosphate 1-dehydrogenase	Q790Y8	G6pdx	1702800	2428800	2681300	2661100	2797100	2702300	2.27097e+06	2.72017e+06	1.1978	0.203773
Lysosomal alpha-glucosidase	P70699	Gaa	329770	0	820310	585030	774890	343100	383360	567673	1.48078	0.530995
Gamma-aminobutyric acid receptor-associated protein-like 2	P60521	Gabarapl2	6516100	7765300	7228600	6874300	10381000	12553000	7170000	9936100	1.38579	0.177715
Gamma-aminobutyric acid type B receptor subunit 1	Q9WV18	Gabbr1	2069700	2078400	1760500	1926300	1906400	2419900	1.96953e+06	2084200	1.05822	0.593248
Gamma-aminobutyric acid type B receptor subunit 2	Q80T41	Gabbr2	3622800	3266600	4087100	2984200	3631300	4928400	3.65883e+06	3.84797e+06	1.05169	0.775189
Gamma-aminobutyric acid receptor subunit alpha-1	Q544F7	Gabra1	2400600	1953700	1105700	0	0	0	1820000	0	0	0.00869373
Gamma-aminobutyric acid receptor subunit alpha-3	Q8CAB3	Gabra3	262240	233980	186030	255430	251760	144480	227417	217223	0.955178	0.822841
Gamma-aminobutyric acid receptor subunit beta-3	Q8C446	Gabrb3	3999100	3606200	2419300	3800000	5399300	4773700	3.34153e+06	4.65767e+06	1.39387	0.118851
Gamma-aminobutyric acid receptor subunit gamma-2	Q8C7N0	Gabrg2	1629900	1719600	1000600	1421600	1088300	1179200	1.45003e+06	1229700	0.848049	0.422974
Glutamate decarboxylase 1	Q548L6	Gad1	1318000	1913700	1497600	1420700	1744200	1825900	1.57643e+06	1663600	1.05529	0.706525
Glutamate decarboxylase 2	Q548L4	Gad2	3602000	5057600	3949500	3257000	4111000	3902900	4.20303e+06	3.75697e+06	0.89387	0.430028
Cyclin-G-associated kinase	Q3UIZ0	Gak	835980	1172700	1664500	1723900	1217900	1193800	1.22439e+06	1.37853e+06	1.12589	0.630277
Galactokinase	Q9CXZ9	Galk1	989760	0	0	0	466750	0	329920	155583	0.471579	0.657638
Guanidinoacetate N-methyltransferase	O35969	Gamt	275860	412930	0	593130	701720	502030	229597	598960	2.60875	0.0515177
Gigaxonin	Q8CA72	Gan	0	0	12607	0	0	0	4202.33	0	0	0.373901
Neutral alpha-glucosidase AB	A1A4T2	Ganab	6207800	6601800	5500100	6047400	7917400	7086400	6.10323e+06	7.01707e+06	1.14973	0.220329
Neuromodulin	P06837	Gap43	9878500	7582800	7696000	6343200	6984000	6577500	8.38577e+06	6634900	0.79121	0.0854131
Glyceraldehyde-3-phosphate dehydrogenase	D2KHZ9	GAPDH	1186800000	1289300000	1314400000	1610600000	1545800000	1532000000	1263500000	1562800000	1.23688	0.0028649
GTPase-activating protein and VPS9 domain-containing protein 1	Q6PAR5-5	Gapvd1	1150800	674340	0	0	0	490410	608380	163470	0.268697	0.297427
Glycine--tRNA ligase	Q9CZD3	Gars	8213700	8104600	7798800	9509500	8689000	9661600	8.03903e+06	9286700	1.1552	0.0187732
Trifunctional purine biosynthetic protein adenosine-3	Q64737	Gart	2017900	1171900	1911000	2227200	2238300	2311800	1.70027e+06	2259100	1.32867	0.104753
Growth arrest-specific protein 7	B1ATI9	Gas7	1081300	1739700	1617200	1518600	1716800	1254200	1479400	1.49653e+06	1.01158	0.947074
Glycine amidinotransferase, mitochondrial	Q9D964	Gatm	0	0	0	0	37677	0	0	12559	Mut only	0.373901
Glucosylceramidase	P17439	Gba	0	0	0	288960	0	0	0	96320	Mut only	0.373901
Non-lysosomal glucosylceramidase	Q69ZF3	Gba2	259440	255330	219480	0	356760	258910	244750	205223	0.838502	0.730982
Protein NipSnap homolog 2	Q7TMG8	Gbas	3187400	4312200	3090500	4550200	5200600	3928000	3.53003e+06	4559600	1.29166	0.127841
1,4-alpha-glucan-branching enzyme	Q8BT78	Gbe1	291290	322720	668730	362300	457200	282540	427580	367347	0.85913	0.669616
Golgi-specific brefeldin A-resistance factor 1	Q6A099	Gbf1	0	417740	0	0	322910	0	139247	107637	0.772993	0.866194
Vitamin D-binding protein	P21614	Gc	66309	139220	61532	53234	32409	270210	89020.3	118618	1.33248	0.730424
Glutamate--cysteine ligase catalytic subunit	Q3UNA7	Gclc	0	0	402770	482810	742500	545940	134257	590417	4.39767	0.0425588
Glutamate--cysteine ligase regulatory subunit	Q4FJZ6	Gclm	2073500	1984600	2245000	2756600	2896800	2545900	2.10103e+06	2733100	1.30084	0.00770615
eIF-2-alpha kinase activator GCN1	Q3UHQ5	Gcn1l1	12015000	9411800	9500800	10704000	6993400	7900200	10309200	8.53253e+06	0.827662	0.274846
Glycine cleavage system H protein, mitochondrial	Q9CV53	Gcsh	0	1469500	1090200	1445600	1250200	0	853233	898600	1.05317	0.946195
Guanine deaminase	Q548F2	Gda	23491000	23632000	20970000	23947000	23914000	21270000	2.26977e+07	2.30437e+07	1.01524	0.793846
Ganglioside-induced differentiation-associated protein 1	Q3UTV3	Gdap1	3661300	4015000	4942000	4165600	4651000	3490200	4206100	4.10227e+06	0.975314	0.848322
Ganglioside-induced differentiation-associated protein 1-like 1	Q3USC7	Gdap1l1	12644000	13453000	12366000	12317000	13362000	14106000	12821000	1.32617e+07	1.03437	0.511847
Glycerophosphodiester phosphodiesterase 1	Q9JL56	Gde1	699730	759780	0	0	677450	689670	486503	455707	0.936698	0.93092
Rab GDP dissociation inhibitor alpha	P50396	Gdi1	101180000	103600000	103470000	108470000	111600000	94680000	102750000	1.04917e+08	1.02109	0.701337
Rab GDP dissociation inhibitor beta	Q61598	Gdi2	108180000	115070000	126120000	133860000	120530000	127750000	1.16457e+08	127380000	1.0938	0.167732
Glycerophosphodiester phosphodiesterase domain-containing protein 1	Q9CRY7	Gdpd1	3425500	3118700	2459400	3446300	3134900	3215000	3001200	3265400	1.08803	0.428107
GDP-D-glucose phosphorylase 1	Q3TLS3	Gdpgp1	0	0	0	126020	186150	0	0	104057	Mut only	0.13066
Golgi to ER traffic protein 4 homolog	D3Z4J5	Get4	0	355580	0	465340	470020	631160	118527	522173	4.40553	0.036432
Glial fibrillary acidic protein	P03995-2	Gfap	46100000	47035000	42650000	46858000	61536000	63760000	4.52617e+07	5.73847e+07	1.26784	0.090884
Elongation factor G, mitochondrial	Q8K0D5	Gfm1	233240	176650	158320	256450	274720	0	189403	177057	0.934813	0.899187
Glutamine--fructose-6-phosphate aminotransferase [isomerizing] 1	P47856-2	Gfpt1	2123700	1868300	974860	2110100	1980500	3745700	1655620	2612100	1.57772	0.224476
ADP-ribosylation factor-binding protein GGA1	Q3TB03	Gga1	0	0	0	0	85087	0	0	28362.3	Mut only	0.373901
ADP-ribosylation factor-binding protein GGA3	S4R2D2	Gga3	0	127560	0	240160	302860	309370	42520	284130	6.68227	0.00726368
Gamma-glutamylcyclotransferase	Q9D7X8	Ggct	2827500	3371500	3200700	2800200	3115200	3611100	3.13323e+06	3175500	1.01349	0.889467
Geranylgeranyl pyrophosphate synthase	Q3V0T8	Ggps1	0	0	0	0	0	262130	0	87376.7	Mut only	0.373901
Gamma-glutamyltransferase 7	Q99JP7	Ggt7	1088500	826040	944880	1101400	1162700	1322100	953140	1195400	1.25417	0.0733555
Glucose-induced degradation protein 8 homolog	Q9D7M1	Gid8	405700	0	0	0	0	824560	135233	274853	2.03244	0.672184
PERQ amino acid-rich with GYF domain-containing protein 2	Q8C585	Gigyf2	1058100	0	1179800	1071300	1573100	0	745967	881467	1.18164	0.831384
PDZ domain-containing protein GIPC1	Q9Z0G0	Gipc1	0	0	0	0	219930	0	0	73310	Mut only	0.373901
ARF GTPase-activating protein GIT1	Q5F258	Git1	2230600	1729500	2530300	2621000	2261200	2566700	2.16347e+06	2.48297e+06	1.14768	0.284968
Nucleoporin GLE1	Q8R322	Gle1	0	281690	0	0	353900	142480	93896.7	165460	1.76215	0.634354
Golgi apparatus protein 1	F8WHM5	Glg1	6891000	6105200	7544400	7110400	7422800	7237900	6.84687e+06	7.25703e+06	1.05991	0.389971
Glomulin	Q3T9A5	Glmn	86933	180500	154780	123740	108470	113940	140738	115383	0.819847	0.42039
Lactoylglutathione lyase	A5GZX3	Glo1	76698000	63545000	148180000	48307000	135380000	52197000	96141000	78628000	0.81784	0.674363
Glyoxalase domain-containing protein 4	Q9CPV4	Glod4	15958000	15562000	12921000	12749000	19201000	17279000	1.48137e+07	1.64097e+07	1.10774	0.496658
Glutaredoxin-3	Q9CQM9	Glrx3	10669000	10658000	11218000	12134000	14158000	13487000	1.08483e+07	1.32597e+07	1.22228	0.0180119
Glutaminase kidney isoform, mitochondrial	D3Z7P3	Gls	10013000	11179000	8837700	9213700	13385000	14879000	10009900	1.24926e+07	1.24802	0.245324
Glycolipid transfer protein	D3Z1H9	Gltp	6689700	24610000	19177000	19552000	31802000	32065000	1.68256e+07	2.78063e+07	1.65262	0.177681
Glutamate dehydrogenase 1, mitochondrial	P26443	Glud1	143400000	166790000	163890000	136980000	164520000	149330000	1.58027e+08	1.50277e+08	0.950958	0.514336
Glutamine synthetase	P15105	Glul	86119000	120440000	82444000	82544000	119120000	92977000	9.63343e+07	9.82137e+07	1.01951	0.913612
Putative oxidoreductase GLYR1	D3YYT1	Glyr1	310420	105850	0	87226	146540	93772	138757	109179	0.78684	0.766425
Uncharacterized protein C9orf172 homolog	A2AJA9-2	Gm996	71753	94237	39261	0	0	46897	68417	15632.3	0.228486	0.0774152
GDP-mannose 4,6 dehydratase	Q8K0C9	Gmds	0	0	176530	0	264670	0	58843.3	88223.3	1.49929	0.795471
Glia maturation factor beta	A7VJ98	Gmfb	7611000	14273000	10999000	8045300	19722000	15581000	10961000	1.44494e+07	1.31826	0.424005
Mannose-1-phosphate guanyltransferase beta	Q8BTZ7	Gmppb	1098200	1003300	1105800	1578000	1114000	1048700	1069100	1246900	1.16631	0.354276
GMP reductase 1	Q9DCZ1	Gmpr	921070	2315700	788490	0	1931700	580700	1.34175e+06	837467	0.624158	0.539394
GMP reductase 2	Q99L27	Gmpr2	0	0	305970	0	0	444760	101990	148253	1.45361	0.80979
GMP synthase [glutamine-hydrolyzing]	B2RRH9	Gmps	5834100	5929200	6415500	6393100	6310500	6499900	6059600	6.40117e+06	1.05637	0.143751
Guanine nucleotide-binding protein subunit alpha-11	Q3UPA1	Gna11	6556100	9944800	8989000	4085500	5825000	7794000	8.49663e+06	5901500	0.694569	0.152559
Guanine nucleotide-binding protein subunit alpha-13	P27601	Gna13	3141000	2944300	2663800	2600800	2682200	2780500	2.91637e+06	2.68783e+06	0.921638	0.19716
Guanine nucleotide-binding protein G(i) subunit alpha-1	B2RSH2	Gnai1	15102000	14486000	14086000	12675000	12786000	13637000	14558000	1.30327e+07	0.895224	0.0227833
Guanine nucleotide-binding protein G(i) subunit alpha-2	P08752	Gnai2	26607000	27096000	29831000	25873000	26633000	25653000	2.78447e+07	26053000	0.935655	0.161943
Guanine nucleotide-binding protein G(k) subunit alpha	Q9DC51	Gnai3	2495300	1976800	2037400	2420900	1845800	2044300	2.16983e+06	2.10367e+06	0.969506	0.792257
Guanine nucleotide-binding protein G(o) subunit alpha	Q543S2	Gnao1	503770000	579870000	521250000	449360000	427600000	459690000	5.34963e+08	445550000	0.832861	0.0228871
Guanine nucleotide-binding protein G(q) subunit alpha	Q3UHH5	Gnaq	32917000	31265000	35882000	32916000	28179000	31879000	3.33547e+07	3.09913e+07	0.929145	0.297022
Guanine nucleotide-binding protein G(s) subunit alpha isoforms short	Z4YKV1	Gnas	8960400	8379100	8003900	7664900	6496700	7822900	8447800	7.32817e+06	0.867465	0.0897225
Guanine nucleotide-binding protein G(z) subunit alpha	Q542R8	Gnaz	9902600	12033000	8887000	12954000	8863900	10441000	10274200	1.0753e+07	1.0466	0.766937
Guanine nucleotide-binding protein G(I)/G(S)/G(T) subunit beta-1	Q3TQ70	Gnb1	201510000	255260000	268390000	214330000	202210000	264350000	241720000	2.26963e+08	0.938951	0.625253
Guanine nucleotide-binding protein G(I)/G(S)/G(T) subunit beta-2	Q3U9V4	Gnb2	23103000	29006000	23824000	40318000	33766000	30469000	25311000	34851000	1.37691	0.0501686
Guanine nucleotide-binding protein subunit beta-2-like 1	P68040	Gnb2l1	85226000	75083000	77921000	75485000	105840000	85342000	79410000	88889000	1.11937	0.371998
Guanine nucleotide-binding protein subunit beta-4	Q3U2F9	Gnb4	1688000	1990000	2087700	1944200	1531700	2037900	1921900	1.83793e+06	0.956311	0.691288
Guanine nucleotide-binding protein subunit beta-5	Q3V331	Gnb5	2641700	3041700	2279800	3380700	2555300	3424300	2654400	3120100	1.17544	0.263441
Guanine nucleotide-binding protein-like 1	Q52KE3	Gnl1	1697500	1426600	1209700	1579300	1588600	1920200	1444600	1.69603e+06	1.17405	0.235452
Dihydroxyacetone phosphate acyltransferase	Q05DV2	Gnpat	0	0	136190	66743	102720	0	45396.7	56487.7	1.24431	0.848579
Glucosamine-6-phosphate isomerase	Q6A0D9	Gnpda1	1939400	2105000	2337200	3520200	4050600	3541800	2127200	3704200	1.74135	0.00162891
Golgin subfamily A member 2	Z4YJU8	Golga2	0	0	0	621780	440310	359950	0	474013	Mut only	0.00360798
Golgin subfamily A member 4	Q91VW5	Golga4	0	0	0	0	0	190660	0	63553.3	Mut only	0.373901
Golgin subfamily A member 7	Q91W53	Golga7	0	0	0	0	332290	0	0	110763	Mut only	0.373901
Golgi autoantigen, golgin subfamily b, macrogolgin 1	E9QAH1	Golgb1	0	715470	1220200	1018000	626280	1512600	645223	1.05229e+06	1.6309	0.404429
Golgi phosphoprotein 3	Q3UWP6	Golph3	728920	592270	668770	970040	933700	751790	663320	885177	1.33446	0.0470783
Vesicle transport protein GOT1B	Q9CR60	Golt1b	518130	309170	230690	233800	554810	357540	352663	382050	1.08333	0.828191
Golgi-associated PDZ and coiled-coil motif-containing protein	Q8BH60	Gopc	0	274270	183750	292200	197060	290590	152673	259950	1.70265	0.283147
Golgi reassembly-stacking protein 2	Q3TG07	Gorasp2	356880	219480	228100	495860	530050	401520	268153	475810	1.7744	0.0241297
Aspartate aminotransferase, cytoplasmic	P05201	Got1	69059000	96007000	93600000	80038000	101510000	95073000	86222000	92207000	1.06941	0.605928
Aspartate aminotransferase, mitochondrial	P05202	Got2	169420000	154290000	188680000	124750000	157170000	158840000	1.70797e+08	146920000	0.860204	0.184416
Glypican-1	Q3U379	Gpc1	1543500	1904500	1033400	1539000	1231000	1122900	1493800	1.29763e+06	0.868679	0.524632
Glycerophosphocholine phosphodiesterase GPCPD1	B0R058	Gpcpd1	246850	341790	0	0	0	0	196213	0	0	0.126359
Glycerol-3-phosphate dehydrogenase [NAD(+)], cytoplasmic	E0CXN5	Gpd1	6272500	13599000	9542700	8676000	14767000	11058000	9.80473e+06	1.15003e+07	1.17294	0.57253
Glycerol-3-phosphate dehydrogenase 1-like protein	B2RSR7	Gpd1l	10422000	9105100	10689000	10333000	9321700	8978900	1.0072e+07	9.54453e+06	0.947627	0.453709
Glycerol-3-phosphate dehydrogenase, mitochondrial	Q64521	Gpd2	18571000	16345000	22412000	19328000	19659000	16664000	1.91093e+07	1.85503e+07	0.970747	0.794673
Gephyrin	A0JNY3	Gphn	7011000	7679800	8239700	9229900	7669400	8811100	7643500	8.57013e+06	1.12123	0.189068
Glucose-6-phosphate isomerase	P06745	Gpi	72355000	94774000	94228000	92393000	111830000	78613000	87119000	9.42787e+07	1.08218	0.587026
Neuronal membrane glycoprotein M6-a	Q542P2	Gpm6a	205810000	216770000	244580000	153080000	171050000	143430000	2.22387e+08	1.55853e+08	0.700821	0.00916696
Neuronal membrane glycoprotein M6-b	Q3US81	Gpm6b	10700000	11794000	12900000	9732800	13675000	12315000	11798000	11907600	1.00929	0.937772
Probable G-protein coupled receptor 158	Q8C419	Gpr158	2430300	4477100	3677200	2177400	4150600	4745500	3528200	3.69117e+06	1.04619	0.875778
G-protein coupled receptor-associated sorting protein 1	Q5U4C1-2	Gprasp1	490160	437740	304780	466820	0	0	410893	155607	0.378703	0.196939
G protein-regulated inducer of neurite outgrowth 1	Q3UNH4	Gprin1	1716900	1535800	1318300	427850	937520	1139000	1.52367e+06	834790	0.547882	0.0459791
COP9 signalosome complex subunit 1	Q3MIA8	Gps1	2918000	2784200	2526700	2745100	2744200	2668900	2.74297e+06	2719400	0.991408	0.850907
G-protein-signaling modulator 1	Q6IR34-2	Gpsm1	5948400	4401400	4984500	6480600	5503900	5806800	5.11143e+06	5.93043e+06	1.16023	0.20091
Glutathione peroxidase 1	P11352	Gpx1	10834000	11479000	13959000	15175000	11978000	16371000	1.20907e+07	14508000	1.19993	0.210097
Glutathione peroxidase	S4R1E5	Gpx4	7581100	13003000	7773700	11468000	16235000	11849000	9452600	13184000	1.39475	0.186602
Growth factor receptor-bound protein 2	B1AT92	Grb2	36891000	42592000	28774000	26959000	41139000	30918000	3.60857e+07	3.30053e+07	0.914638	0.62486
Protein C10	O35127	Grcc10	326700	319240	382460	514520	383890	399650	342800	432687	1.26221	0.120875
Glyoxylate reductase/hydroxypyruvate reductase	Q3T9Z2	Grhpr	690440	767790	672020	744090	1102600	1096600	710083	981097	1.38166	0.0906406
Glutamate receptor ionotropic, delta-1	Q61627	Grid1	0	0	0	0	0	25331	0	8443.67	Mut only	0.373901
Glutamate receptor ionotropic, delta-2	Q61625	Grid2	0	0	0	0	38952	0	0	12984	Mut only	0.373901
Glutamate receptor ionotropic, kainate 2	A3KMF1	Grik2	224670	273330	214780	0	351470	257350	237593	202940	0.854149	0.761397
Glutamate receptor ionotropic, NMDA 1	Q3TZ31	Grin1	1046300	839070	1209300	1282000	926390	1335300	1.03156e+06	1181230	1.14509	0.421244
Glutamate receptor ionotropic, NMDA 2B	G3X9V4	Grin2b	3294200	3563200	3758200	3162900	3964500	4160900	3.53853e+06	3.76277e+06	1.06337	0.538272
Glutamate receptor-interacting protein 1	Q6NWW3	Grip1	0	0	0	163980	0	0	0	54660	Mut only	0.373901
GRIP1-associated protein 1	A2AEW9	Gripap1	325680	587030	360470	450850	464960	417670	424393	444493	1.04736	0.820825
G protein-coupled receptor kinase 6	Q3UK88	Grk6	314590	286390	234660	411790	285550	162160	278547	286500	1.02855	0.921454
Metabotropic glutamate receptor 1	P97772-2	Grm1	821970	1388200	960290	1094700	1699400	1717800	1056820	1.50397e+06	1.42311	0.168512
Metabotropic glutamate receptor 2	A0A0J9YVF0	Grm2	0	703730	686940	0	0	0	463557	0	0	0.116174
Metabotropic glutamate receptor 3	Q9QYS2	Grm3	12357000	10220000	11822000	10121000	10712000	11455000	1.14663e+07	1.07627e+07	0.938632	0.400726
Metabotropic glutamate receptor 5	Q4VA56	Grm5	4213800	3950700	5182600	4534600	5067000	5313300	4.44903e+06	4.97163e+06	1.11746	0.30011
Metabotropic glutamate receptor 7	G5E8D5	Grm7	593210	995140	865540	722510	873370	1102500	817963	899460	1.09963	0.641276
GrpE protein homolog	Q3UTB8	Grpel1	3474400	3813600	4500800	2397900	4269400	3865200	3929600	3.51083e+06	0.893433	0.550842
G-rich sequence factor 1	Q8C298	Grsf1	0	0	0	0	120420	0	0	40140	Mut only	0.373901
Gasdermin-C	G3UXG6	Gsdmc	0	0	0	0	567470	638960	0	402143	Mut only	0.117511
Glycogen synthase kinase-3 alpha	D3Z7E5	Gsk3a	2134000	2592900	1929600	2589700	2755400	2581100	2.21883e+06	2.64207e+06	1.19075	0.106858
Glycogen synthase kinase-3 beta	Q5KU03	Gsk3b	9632200	8504000	7996800	13454000	11679000	10876000	8711000	12003000	1.37791	0.0217809
Eukaryotic peptide chain release factor GTP-binding subunit ERF3A	Q8R050-2	Gspt1	1261100	1235500	1054400	1591200	1710900	1523400	1.18367e+06	1608500	1.35891	0.00752213
Glutathione reductase, mitochondrial	P47791-2	Gsr	7012800	11151000	8673700	8358600	8321700	7780300	8.94583e+06	8.15353e+06	0.911434	0.550462
Glutathione synthetase	Q8R436	Gss	527140	318440	525650	746440	356270	425190	457077	509300	1.11426	0.725801
Glutathione S-transferase A4	P24472	Gsta4	11814000	22111000	15616000	19236000	25296000	28160000	1.65137e+07	2.42307e+07	1.46731	0.125551
Glutathione S-transferase kappa 1	Q9DCM2	Gstk1	0	1942800	0	1405600	1674300	1671500	647600	1583800	2.44565	0.225369
Glutathione S-transferase Mu 1	P10649	Gstm1	28832000	42632000	34760000	50699000	46884000	44049000	35408000	4.72107e+07	1.33333	0.0563867
Glutathione S-transferase Mu 5	P48774	Gstm5	47666000	62005000	57035000	83100000	72296000	66040000	5.55687e+07	73812000	1.3283	0.0488907
Glutathione S-transferase omega-1	O09131	Gsto1	2537300	3745500	3383200	3191700	4111200	4899900	3222000	4067600	1.26245	0.237775
Glutathione S-transferase P 1	P19157	Gstp1	278280000	269820000	135040000	176490000	173220000	172530000	2.27713e+08	174080000	0.76447	0.31222
General transcription factor II-I	G3UYD0	Gtf2i	416660	2260100	2013600	2075000	2383800	1811600	1.56345e+06	2.09013e+06	1.33687	0.430314
GTP-binding protein 1	O08582	Gtpbp1	623390	665630	659700	911910	685070	827410	649573	808130	1.24409	0.0785808
Guanylate cyclase 1, soluble, alpha 2	F8VQK3	Gucy1a2	882350	1193700	846200	1366200	1339000	1304500	974083	1.33657e+06	1.37213	0.0315533
Guanylate cyclase soluble subunit alpha-3	Q9ERL9	Gucy1a3	150620	357130	190700	234550	196930	0	232817	143827	0.617768	0.40804
Guanylate cyclase soluble subunit beta-1	Q3UTI4	Gucy1b3	2355000	2520100	2333900	3006800	2590300	3096600	2403000	2897900	1.20595	0.041199
Guanylate kinase	Q564F2	Guk1	34438000	33082000	28419000	23713000	36356000	29373000	3.19797e+07	29814000	0.93228	0.624118
Glycerol kinase	Q3TEN9	Gyk	414960	549120	344610	363300	359220	269740	436230	330753	0.758209	0.19217
Histone H1.0	Q8C1Y3	H1f0	4770800	0	358520	0	0	0	1.70977e+06	0	0	0.32748
Histone H2A	B2RVP5	H2afv	7697900	7218700	10350000	13674000	5914000	8221900	8422200	9.26997e+06	1.10066	0.751413
Core histone macro-H2A.1	Q9QZQ8-2	H2afy	5185800	2329700	3697200	3563300	1876400	2172500	3.73757e+06	2537400	0.678891	0.285772
Core histone macro-H2A.2	Q8CCK0	H2afy2	16447000	13297000	15467000	11305000	7127700	10150000	1.50703e+07	9.52757e+06	0.632207	0.0234791
Estradiol 17-beta-dehydrogenase 8	A0A068BEQ2	H2-Ke6	760770	0	0	0	871060	773730	253590	548263	2.16201	0.475367
Histone H3	E0CZ27	H3f3a	192110000	49484000	50750000	33741000	44057000	74356000	97448000	50718000	0.520462	0.393172
Intracellular hyaluronan-binding protein 4	E9QKB2	Habp4	0	64589	0	148550	0	0	21529.7	49516.7	2.29993	0.631581
Very-long-chain (3R)-3-hydroxyacyl-CoA dehydratase 3	Q8K2C9	Hacd3	6513000	6424700	4843900	5557700	6366800	8078200	5927200	6.66757e+06	1.12491	0.465992
2-hydroxyacyl-CoA lyase 1	D3YZ54	Hacl1	0	0	171270	0	0	0	57090	0	0	0.373901
Hydroxyacyl-coenzyme A dehydrogenase, mitochondrial	Q61425	Hadh	5205300	8177400	7450000	7672500	7547100	7921500	6.94423e+06	7713700	1.11081	0.441321
Trifunctional enzyme subunit alpha, mitochondrial	Q8BMS1	Hadha	18791000	21749000	19818000	19843000	25436000	23396000	2.01193e+07	2.28917e+07	1.13779	0.208341
Trifunctional enzyme subunit beta, mitochondrial	Q99JY0	Hadhb	3010100	2778200	2589200	3271100	3286600	2739900	2792500	3099200	1.10983	0.23051
Hydroxyacylglutathione hydrolase, mitochondrial	E9PYA3	Hagh	11584000	11933000	14458000	12233000	9589900	12370000	1.26583e+07	1.13976e+07	0.900406	0.380422
Hydroxyacylglutathione hydrolase-like protein	D3YZU6	Haghl	1189300	1231100	1178500	1047600	1491400	1068100	1.19963e+06	1.20237e+06	1.00228	0.985914
Histidine ammonia-lyase	Q8CE60	Hal	379690	0	0	0	0	0	126563	0	0	0.373901
Huntingtin-associated protein 1	O35668-2	Hap1	1320400	1150900	1431400	1862800	1336600	1625100	1300900	1.60817e+06	1.2362	0.149679
Hyaluronan and proteoglycan link protein 1	Q9QUP5	Hapln1	0	1205900	1110700	969530	1877400	1163400	772200	1.33678e+06	1.73113	0.300721
Histidine--tRNA ligase, cytoplasmic	Q8C2D1	Hars	4383500	4045600	4219200	6897300	5797000	5245500	4216100	5.97993e+06	1.41836	0.0235514
Alpha-globin	A8DUV1	Hbat1	176610000	276740000	182530000	242920000	383250000	1204900000	211960000	6.10357e+08	2.87958	0.257243
Hemoglobin subunit beta-2	Q54AH9	Hbb-b2	75813000	122150000	71989000	123930000	194770000	534770000	89984000	284490000	3.16156	0.202733
HBS1-like protein	Q3UJ02	Hbs1l	0	0	78218	0	0	0	26072.7	0	0	0.373901
Host cell factor 1	B1AUX2	Hcfc1	266980	0	270980	0	521710	0	179320	173903	0.969793	0.97924
Histone deacetylase 11	Q543U1	Hdac11	0	0	0	0	527760	360760	0	296173	Mut only	0.129974
Histone deacetylase 2	A0A0R4J008	Hdac2	2729400	1424300	1989600	1749600	1838200	1713900	2.04777e+06	1.76723e+06	0.863005	0.500988
Histone deacetylase 6	Q3UG37	Hdac6	1317100	1170800	1529500	1250500	1193600	1081500	1.33913e+06	1175200	0.877583	0.228348
HD domain-containing protein 2	Q3SXD3	Hddc2	1915100	2284700	2047000	1020800	1643600	1492500	2.08227e+06	1.38563e+06	0.665445	0.0323518
Guanosine-3,5-bis(diphosphate) 3-pyrophosphohydrolase MESH1	A0A0U1RNS6	Hddc3	12540000	14233000	13974000	8573300	10100000	10397000	1.35823e+07	9690100	0.713434	0.00728136
Hepatoma-derived growth factor	P51859	Hdgf	6205500	4847700	7417800	2400800	2677100	4667600	6157000	3248500	0.527611	0.0476421
Hepatoma-derived growth factor-related protein 3	Q3TR90	Hdgfrp3	3621900	5078400	4155700	4266700	3080600	2797100	4.28533e+06	3.38147e+06	0.789079	0.218228
Haloacid dehalogenase-like hydrolase domain-containing protein 2	Q3UGR5	Hdhd2	8736700	11010000	10828000	4988500	11426000	11605000	1.01916e+07	9.33983e+06	0.916428	0.729391
Haloacid dehalogenase-like hydrolase domain-containing protein 3	Q9CYW4	Hdhd3	0	1145100	816200	278580	446770	330230	653767	351860	0.538204	0.429704
Vigilin	Q3V1M8	Hdlbp	9976300	8140000	8101300	6389800	9247300	9892800	8739200	8.50997e+06	0.97377	0.862489
HEAT repeat-containing protein 5B	Q8C547	Heatr5b	0	4704900	4263700	0	2494700	0	2.98953e+06	831567	0.278159	0.276784
Heme-binding protein 1	A0A140T8J4	Hebp1	19542000	24516000	19572000	36875000	27588000	26817000	21210000	3.04267e+07	1.43454	0.0640495
E3 ubiquitin-protein ligase HECTD1	F8WIE5	Hectd1	1006700	1335000	700490	1642600	863630	2060600	1.01406e+06	1.52228e+06	1.50117	0.268361
E3 ubiquitin-protein ligase HECTD3	Q3U487	Hectd3	0	151790	0	366110	338600	326900	50596.7	343870	6.7963	0.0048364
AU042671 protein	Q6PDJ9	Hectd4	7903800	9256300	8740200	8676000	8006200	8549900	8.63343e+06	8410700	0.974201	0.642578
E3 ubiquitin-protein ligase HECW1	Q8K4P8-2	Hecw1	0	0	0	0	86832	0	0	28944	Mut only	0.373901
E3 ubiquitin-protein ligase HECW2	Q6I6G8	Hecw2	0	0	0	125540	91875	0	0	72471.7	Mut only	0.125565
Hepatocyte cell adhesion molecule	B2RSY3	Hepacam	1055800	1474400	908110	559600	1159000	932430	1.1461e+06	883677	0.771027	0.341829
HECT and RLD domain-containing E3 ubiquitin protein ligase family member 1	E9PZP8	Herc1	686930	0	828630	1073700	814500	923240	505187	937147	1.85505	0.180609
E3 ubiquitin-protein ligase HERC2	C6EQH2	Herc2	0	0	0	0	678510	0	0	226170	Mut only	0.373901
Probable E3 ubiquitin-protein ligase HERC4	Q6PAV2-2	Herc4	173740	292870	0	253050	896240	0	155537	383097	2.46306	0.461972
Beta-hexosaminidase	Q3TXR9	Hexb	0	0	635920	747280	600700	532180	211973	626720	2.9566	0.13414
Hepatocyte growth factor-regulated tyrosine kinase substrate	B1ATZ0	Hgs	2087100	1801000	2148300	2553500	2073200	1744700	2.01213e+06	2123800	1.0555	0.687562
3-hydroxyisobutyrate dehydrogenase, mitochondrial	Q99L13	Hibadh	4131800	4206500	3677500	3169000	5261700	4475600	4.00527e+06	4302100	1.07411	0.663193
3-hydroxyisobutyryl-CoA hydrolase, mitochondrial	E0CX19	Hibch	1934000	2026800	1740200	2261700	2155400	2129900	1.90033e+06	2.18233e+06	1.1484	0.0394162
Protein HID1	Q3UU20	Hid1	2208400	988200	0	1496600	1314600	1464200	1.06553e+06	1.42513e+06	1.33748	0.604811
HIG1 domain family member 1A, mitochondrial	Q1XG81	Higd1a	107240	290560	0	181150	162780	0	132600	114643	0.86458	0.869467
Histidine triad nucleotide-binding protein 1	P70349	Hint1	7693400	10935000	13676000	16034000	15076000	5312200	1.07681e+07	1.21407e+07	1.12747	0.738631
Histidine triad nucleotide-binding protein 2, mitochondrial	Q5M9J2	Hint2	0	0	0	0	1347700	1059800	0	802500	Mut only	0.121773
Histidine triad nucleotide-binding protein 3	Q9CPS6	Hint3	2295000	3351700	2925300	3825200	4234900	3089100	2.85733e+06	3716400	1.30065	0.13173
Huntingtin-interacting protein 1	Q8VD75	Hip1	876160	1128100	1035900	1129200	1322100	879570	1.01339e+06	1110290	1.09562	0.547679
Huntingtin-interacting protein 1-related protein	Q9D689	Hip1r	775580	659090	234270	1859600	1894900	529420	556313	1.42797e+06	2.56685	0.142636
Histone H1.1	P43275	Hist1h1a	5377500	0	0	0	0	0	1792500	0	0	0.373901
Histone H1.5	Q1WWK3	Hist1h1b	3494400	0	0	0	758370	637390	1164800	465253	0.399428	0.587708
Histone H1.4	P43274	Hist1h1e	41430000	5199500	6959000	4428200	3829800	9022100	1.78628e+07	5.76003e+06	0.322459	0.366936
Histone H2A	A0A0N4SV66	Hist1h2ah	336410000	210330000	253330000	313400000	207770000	283840000	266690000	2.68337e+08	1.00617	0.97458
Histone H2A	F8WIX8	Hist1h2al	5341900	5085400	4396700	6068400	3346100	4529300	4.94133e+06	4.64793e+06	0.940623	0.743645
Histone H2B	B2RVD5	Hist1h2bk	1289000000	1206800000	1104700000	882700000	1042500000	909260000	1.20017e+09	944820000	0.787241	0.0246227
Histone H4	B2RTM0	Hist2h4	332250000	67936000	113400000	85924000	75186000	139320000	1.71195e+08	1.00143e+08	0.584965	0.445092
Histone H2B type 3-A	Q9D2U9	Hist3h2ba	23383000	2663700	41925000	2076100	6681000	14073000	2.26572e+07	7.61003e+06	0.335877	0.27354
Transcription factor HIVEP2	B2RWU2	Hivep2	0	0	4045000	2646000	0	0	1.34833e+06	882000	0.654141	0.786631
Hexokinase	Q6GQU1	Hk1	138560000	181470000	169140000	151620000	204370000	180670000	1.63057e+08	1.78887e+08	1.09708	0.470536
High mobility group protein B1	Q8C7C4	Hmgb1	168600000	176990000	179990000	173620000	164110000	144210000	1.75193e+08	1.60647e+08	0.916968	0.193249
High mobility group protein B2	Q3UAZ7	Hmgb2	24891000	20617000	22958000	29683000	24395000	21722000	22822000	2.52667e+07	1.10712	0.40773
High mobility group protein B3	Q544R9	Hmgb3	10590000	3304600	8787000	15257000	6230000	7420600	7.56053e+06	9.63587e+06	1.2745	0.593201
Hydroxymethylglutaryl-CoA lyase, mitochondrial	Q3UMP2	Hmgcl	1965700	2017000	1774900	1981800	1910300	2019600	1919200	1.97057e+06	1.02676	0.557291
Heme oxygenase 2	Q544R7	Hmox2	1101500	1064700	1082900	1762200	1403900	1543500	1.08303e+06	1.56987e+06	1.44951	0.00969791
Heterogeneous nuclear ribonucleoprotein A0	Q9CX86	Hnrnpa0	36561000	28459000	30287000	30718000	21773000	28146000	31769000	26879000	0.846076	0.247865
Heterogeneous nuclear ribonucleoprotein A1	Q3U7F3	Hnrnpa1	113250000	101820000	104120000	88978000	74598000	97922000	1.06397e+08	87166000	0.819255	0.0655109
Heterogeneous nuclear ribonucleoproteins A2/B1	O88569-3	Hnrnpa2b1	176620000	153840000	162970000	124830000	130350000	152120000	1.64477e+08	1.35767e+08	0.825446	0.0541886
Heterogeneous nuclear ribonucleoprotein A3	Q6PFA7	Hnrnpa3	188160000	171760000	202750000	158870000	162150000	168490000	1.87557e+08	163170000	0.869977	0.0601602
Heterogeneous nuclear ribonucleoprotein A/B	Q9D6G1	Hnrnpab	14668000	11816000	18371000	15344000	12111000	15508000	1.49517e+07	14321000	0.95782	0.788266
Heterogeneous nuclear ribonucleoproteins C1/C2	Q9Z204-4	Hnrnpc	25250000	20740000	26525000	22400000	16734000	20619000	2.41717e+07	1.99177e+07	0.824009	0.154177
Heterogeneous nuclear ribonucleoprotein D0	Q60668-3	Hnrnpd	72092000	54941000	67491000	52080000	54309000	61423000	6.48413e+07	5.59373e+07	0.86268	0.202561
Heterogeneous nuclear ribonucleoprotein D-like	Q9Z130	Hnrnpdl	4952800	4407300	3520300	3744700	4960000	4938100	4.29347e+06	4547600	1.05919	0.683478
Heterogeneous nuclear ribonucleoprotein F	Q9Z2X1	Hnrnpf	2886200	2185700	2391100	2539800	2275900	2662700	2.48767e+06	2492800	1.00206	0.983768
Heterogeneous nuclear ribonucleoprotein H	Q811L7	Hnrnph1	49495000	41474000	42380000	42029000	41144000	37912000	4.44497e+07	4.03617e+07	0.908031	0.221832
Heterogeneous nuclear ribonucleoprotein H2	P70333	Hnrnph2	4071500	3538700	4275900	4031500	3134500	3742700	3.96203e+06	3.63623e+06	0.917769	0.396918
Heterogeneous nuclear ribonucleoprotein H3	D3YWT1	Hnrnph3	2719900	1836900	2374700	1783800	1351500	1912100	2310500	1.68247e+06	0.728183	0.110921
Heterogeneous nuclear ribonucleoprotein L	G5E924	Hnrnpl	24912000	22645000	16391000	21380000	17135000	19453000	21316000	1.93227e+07	0.906487	0.51979
Heterogeneous nuclear ribonucleoprotein L-like	Q9CSH0	Hnrnpll	4706100	3688500	3765000	3455800	3112400	3836000	4053200	3.46807e+06	0.855637	0.206249
Heterogeneous nuclear ribonucleoprotein M	Q3THB3	Hnrnpm	15767000	12573000	14694000	14980000	13114000	14797000	1.43447e+07	14297000	0.996677	0.967821
Heterogeneous nuclear ribonucleoprotein R	Q8VHM5	Hnrnpr	24051000	18914000	21755000	24985000	18041000	18794000	2.15733e+07	2.06067e+07	0.955192	0.734183
Heterogeneous nuclear ribonucleoprotein U	Q8VEK3	Hnrnpu	77823000	71902000	72826000	79587000	63040000	59730000	7.41837e+07	6.74523e+07	0.909261	0.353018
Heterogeneous nuclear ribonucleoprotein U-like protein 1	Q8VDM6-2	Hnrnpul1	1370100	2638700	1078600	1060000	387240	1151900	1695800	866380	0.510898	0.196763
Heterogeneous nuclear ribonucleoprotein U-like protein 2	Q00PI9	Hnrnpul2	15092000	15387000	12295000	14222000	11818000	12309000	14258000	12783000	0.896549	0.296008
Homer protein homolog 1	Q9Z2Y3-3	Homer1	1177600	1347700	1277200	1235800	1298300	1292200	1267500	1.27543e+06	1.00626	0.888678
Homer protein homolog 3	Q99JP6	Homer3	0	469560	454790	0	0	440220	308117	146740	0.476248	0.490473
Protein Hook homolog 3	Q5BKS5	Hook3	1589100	1474400	1118900	1808200	1653000	1741600	1.39413e+06	1.73427e+06	1.24397	0.0838296
Haptoglobin	Q3UBS3	Hp	0	0	0	0	0	1406100	0	468700	Mut only	0.373901
Heterochromatin protein 1-binding protein 3	A2AM65	Hp1bp3	0	0	0	121150	0	201290	0	107480	Mut only	0.140083
Neuron-specific calcium-binding protein hippocalcin	P84075	Hpca	87545000	67288000	74605000	77059000	87085000	95691000	7.64793e+07	8.66117e+07	1.13248	0.274238
Hippocalcin-like protein 1	P62748	Hpcal1	6814600	5255000	5663800	5327800	6362000	5327900	5.91113e+06	5.67257e+06	0.959641	0.702093
Hippocalcin-like protein 4	B2RRY8	Hpcal4	40619000	41074000	39178000	28188000	41906000	35604000	4.02903e+07	3.52327e+07	0.874469	0.275286
Hypoxanthine-guanine phosphoribosyltransferase	Q99KF5	Hprt	58515000	76062000	55991000	80731000	76684000	66397000	6.35227e+07	74604000	1.17445	0.21949
Hemopexin	Q91X72	Hpx	453740	634060	1178200	603270	924530	5531700	755333	2.35317e+06	3.1154	0.376302
GTPase HRas	Q61411	Hras	46865000	66744000	57623000	40937000	51096000	40519000	5.70773e+07	44184000	0.774108	0.126863
Ribonuclease UK114	P52760	Hrsp12	0	369360	0	665300	658170	673580	123120	665683	5.40678	0.0116557
3-hydroxyacyl-CoA dehydrogenase type-2	Q99N15	Hsd17b10	14611000	14766000	14598000	15507000	16253000	15076000	1.46583e+07	15612000	1.06506	0.0518881
Estradiol 17-beta-dehydrogenase 11	Q9EQ06	Hsd17b11	1110200	879420	998730	893720	595180	930290	996117	806397	0.80954	0.20461
Very-long-chain 3-oxoacyl-CoA reductase	Q0VGQ1	Hsd17b12	8705700	8386600	6882200	6310000	10609000	8885000	7991500	8.60133e+06	1.07631	0.679207
Peroxisomal multifunctional enzyme type 2	Q3UHW2	Hsd17b4	10493000	11376000	10890000	12488000	11431000	10748000	1.09197e+07	1.15557e+07	1.05824	0.324704
Inactive hydroxysteroid dehydrogenase-like protein 1	Q8BTX9	Hsdl1	3071800	2379800	2939100	2361600	1970100	2491200	2796900	2274300	0.81315	0.118474
Hydroxysteroid dehydrogenase-like protein 2	Q2TPA8	Hsdl2	459740	575150	847820	591490	977510	893340	627570	820780	1.30787	0.304642
Heat shock protein HSP 90-alpha	Q80Y52	Hsp90aa1	209840000	204950000	194590000	268850000	215850000	204180000	2.03127e+08	2.29627e+08	1.13046	0.263765
Heat shock protein HSP 90-beta	Q71LX8	Hsp90ab1	550210000	545800000	522900000	788140000	592060000	521800000	5.39637e+08	634000000	1.17486	0.304292
Endoplasmin	Q91V38	Hsp90b1	68309000	59553000	67254000	79228000	80963000	72841000	6.50387e+07	7.76773e+07	1.19433	0.0269571
Heat shock 70 kDa protein 12A	Q8K0U4	Hspa12a	22034000	27512000	22105000	21874000	20734000	24735000	2.38837e+07	2.24477e+07	0.939875	0.544267
Heat shock 70 kDa protein 12B	Q9CZJ2	Hspa12b	588290	514790	1410500	817860	817010	907220	837860	847363	1.01134	0.975314
Heat shock 70 kDa protein 14	Q99M31	Hspa14	0	0	0	0	0	80281	0	26760.3	Mut only	0.373901
Heat shock 70 kDa protein 1A	Q3TU85	Hspa1b	836620	1211200	1411300	708420	1373300	818310	1153040	966677	0.838372	0.522025
Heat shock-related 70 kDa protein 2	B7U582	Hspa2	2662800	1396100	4860400	3550400	2944000	3336800	2973100	3.27707e+06	1.10224	0.782078
Heat shock 70 kDa protein 4	Q99L75	Hspa4	61425000	66091000	64273000	66232000	80929000	63041000	6.39297e+07	7.00673e+07	1.09601	0.340181
Heat shock 70 kDa protein 4L	P48722	Hspa4l	12363000	15499000	13054000	12585000	16760000	14998000	1.36387e+07	14781000	1.08376	0.499221
78 kDa glucose-regulated protein	Q3U9G2	Hspa5	45677000	32103000	28155000	32647000	41411000	40129000	3.53117e+07	3.80623e+07	1.0779	0.668858
Heat shock cognate 71 kDa protein	Q3UBA6	Hspa8	785030000	752240000	686810000	749720000	821500000	763080000	741360000	778100000	1.04956	0.368989
Stress-70 protein, mitochondrial	P38647	Hspa9	23301000	16802000	20716000	21147000	22086000	22832000	20273000	2.20217e+07	1.08626	0.420765
Hsp70-binding protein 1	A0A0U1RPF2	Hspbp1	0	0	0	534930	0	340390	0	291773	Mut only	0.135381
60 kDa heat shock protein, mitochondrial	P63038	Hspd1	97585000	101920000	97638000	68277000	94589000	94863000	9.90477e+07	8.59097e+07	0.867357	0.215318
Basement membrane-specific heparan sulfate proteoglycan core protein	B1B0C7	Hspg2	0	401830	0	381920	0	0	133943	127307	0.950452	0.973071
Heat shock protein 105 kDa	Q61699-2	Hsph1	23327000	24143000	23733000	23639000	26478000	24164000	2.37343e+07	2.47603e+07	1.04323	0.319489
HIV Tat-specific factor 1 homolog	Q8BGC0	Htatsf1	491540	426790	423940	548970	383270	314600	447423	415613	0.928904	0.685424
Serine protease HTRA2, mitochondrial	F6TCV0	Htra2	868140	637800	622920	747360	783250	888850	709620	806487	1.1365	0.342483
Huntingtin	G3X9H5	Htt	8487500	7254800	8292800	6610100	7821200	8290100	8011700	7573800	0.945342	0.525263
Hydroxypyruvate isomerase	E9QLT0	Hyi	389130	805060	0	0	739440	0	398063	246480	0.619198	0.677733
Hypoxia up-regulated protein 1	Q9JKR6	Hyou1	13018000	8014900	10079000	11172000	11647000	9156100	1.03706e+07	1.06584e+07	1.02775	0.869266
Huntingtin-interacting protein K	Q9CR41	Hypk	0	0	0	1073300	0	0	0	357767	Mut only	0.373901
Isoleucine--tRNA ligase, cytoplasmic	Q8BU30	Iars	7234800	6304500	5616400	7375900	7536900	7412200	6.38523e+06	7.44167e+06	1.16545	0.0885465
Isoleucine--tRNA ligase, mitochondrial	Q8BIJ6	Iars2	1415400	1366500	1445600	1171600	1323200	1549200	1.40917e+06	1348000	0.956594	0.614317
Islet cell autoantigen 1	D3Z376	Ica1	0	0	126200	0	0	0	42066.7	0	0	0.373901
Intercellular adhesion molecule 5	Q60625	Icam5	3847600	4607800	3382400	3729000	5683500	5873900	3.94593e+06	5.09547e+06	1.29132	0.211147
Insulin-degrading enzyme	F6RPJ9	Ide	3155700	2656500	3225200	3088500	3792700	3530100	3.01247e+06	3.47043e+06	1.15202	0.168222
Isocitrate dehydrogenase [NADP] cytoplasmic	Q5HZJ8	Idh1	91093000	81028000	74520000	61437000	75178000	83421000	8.22137e+07	7.33453e+07	0.892131	0.330965
Isocitrate dehydrogenase [NADP], mitochondrial	P54071	Idh2	5247100	4738300	4432500	3066300	4561200	4703400	4.80597e+06	4110300	0.855249	0.292935
Isocitrate dehydrogenase [NAD] subunit alpha, mitochondrial	Q9D6R2	Idh3a	75557000	76874000	75303000	57151000	71278000	80938000	7.59113e+07	69789000	0.919349	0.426531
Isocitrate dehydrogenase [NAD] subunit beta, mitochondrial	Q91VA7	Idh3b	31493000	31675000	27767000	30040000	35194000	29817000	3.03117e+07	3.16837e+07	1.04526	0.561453
Isocitrate dehydrogenase [NAD] subunit gamma 1, mitochondrial	P70404	Idh3g	18056000	18053000	16243000	16873000	14023000	18477000	1.74507e+07	1.64577e+07	0.943097	0.527177
Isopentenyl-diphosphate Delta-isomerase 1	P58044	Idi1	11239000	8268400	7965300	10835000	10420000	12265000	9.15757e+06	1.11733e+07	1.22012	0.16401
Intraflagellar transport protein 22 homolog	Q9DAI2	Ift22	1128500	1778100	1404900	1575000	1881600	2412300	1.43717e+06	1956300	1.36122	0.167833
Ig gamma-2A chain C region, A allele	Q6PIP8	Igh	1026600	920770	398490	676690	920170	795870	781953	797577	1.01998	0.94332
Ig gamma-1 chain C region secreted form	A0A075B5P4	Ighg1	1027300	1002200	777180	0	1376600	2273700	935560	1.21677e+06	1.30058	0.694551
Immunoglobulin heavy variable 7-2	Q5R3W9	Ighv7-2	0	0	0	3456600	0	0	0	1152200	Mut only	0.373901
IgLON family member 5	Q8HW98	Iglon5	338250	174680	0	229060	0	0	170977	76353.3	0.446572	0.487821
Immunoglobulin superfamily member 21	Q7TNR6	Igsf21	2055100	2026900	1869200	2165400	843720	2043200	1.98373e+06	1.68411e+06	0.848958	0.52027
Immunoglobulin superfamily member 3	Q6ZQA6	Igsf3	1136300	0	0	0	0	0	378767	0	0	0.373901
Purkinje cell protein 4	D3YXH0	Igsf5	0	763040	563660	838480	1215300	0	442233	684593	1.54804	0.59957
Immunoglobulin superfamily member 8	Q8R366	Igsf8	4512800	4173900	3136800	3605100	3530200	3566100	3.94117e+06	3.56713e+06	0.905096	0.41786
Protein Red	Q8CDT0	Ik	754670	0	534210	515130	723060	719280	429627	652490	1.51874	0.395437
Elongator complex protein 1	Q7TT37	Ikbkap	4923500	2429000	3517000	3065800	3875100	3278200	3.62317e+06	3.40637e+06	0.940163	0.790034
Interleukin enhancer-binding factor 2	Q3UXI9	Ilf2	11834000	9077200	9625300	10730000	9179800	7356500	1.01788e+07	9.08877e+06	0.892908	0.445214
Interleukin enhancer-binding factor 3	Q45VK5	Ilf3	966190	838520	1068500	1198400	953060	789070	957737	980177	1.02343	0.877196
Integrin-linked protein kinase	O55222	Ilk	428500	395320	0	698280	484520	395840	274607	526213	1.91624	0.200474
MICOS complex subunit Mic60	Q8CAQ8-2	Immt	27573000	27572000	25358000	17247000	25386000	23579000	2.68343e+07	2.20707e+07	0.822479	0.138068
Inositol monophosphatase 1	Q9D066	Impa1	33851000	35015000	32310000	41998000	37091000	34524000	3.37253e+07	37871000	1.12292	0.149584
Protein IMPACT	O55091	Impact	6041800	6409000	5950200	5777300	4764300	6942100	6.13367e+06	5827900	0.950149	0.659991
Inositol monophosphatase 3	Q80V26	Impad1	384450	0	332410	417210	306320	352740	238953	358757	1.50137	0.390872
Inosine-5-monophosphate dehydrogenase	E0CYE2	Impdh1	0	0	255980	0	261170	0	85326.7	87056.7	1.02028	0.989356
Inosine-5-monophosphate dehydrogenase	Q3UAT9	Impdh2	1758000	1273000	1824300	2299600	1527500	1503700	1.61843e+06	1.77693e+06	1.09793	0.640163
Alpha-internexin	P46660	Ina	38725000	46742000	42780000	49941000	47066000	53265000	42749000	5.00907e+07	1.17174	0.0661477
Inositol polyphosphate 1-phosphatase	P49442	Inpp1	911030	722070	519290	459720	519020	466890	717463	481877	0.671639	0.109073
Inositol polyphosphate-5-phosphatase A	Q7TNC9	Inpp5a	0	1133800	346190	472010	396380	347630	493330	405340	0.821641	0.807138
Importin-11	Q8BXQ4	Ipo11	0	94636	127920	48995	80268	271060	74185.3	133441	1.79875	0.496324
Importin-4	Q8VI75	Ipo4	447080	541930	169180	673200	265190	169080	386063	369157	0.956208	0.933638
Importin-5	Q8BKC5	Ipo5	22208000	14669000	16678000	14405000	11280000	15250000	1.78517e+07	13645000	0.764354	0.175291
Importin-7	Q9EPL8	Ipo7	5869600	6491300	6333000	5341900	4385400	3802600	6231300	4.50997e+06	0.72376	0.0239627
Importin-9	E9QKZ2	Ipo9	4683800	4457600	3535900	5446000	3080600	3887900	4.22577e+06	4.13817e+06	0.97927	0.915766
Ras GTPase-activating-like protein IQGAP1	Q3TPD2	Iqgap1	334100	0	0	84614	0	0	111367	28204.7	0.25326	0.509206
IQ motif and SEC7 domain-containing protein 1	Q8R0S2-2	Iqsec1	1525700	4627900	5811900	6565300	3633300	4869300	3988500	5.02263e+06	1.25928	0.53736
IQ motif and SEC7 domain-containing protein 2	D3Z6V7	Iqsec2	645560	449400	566360	817010	551070	597490	553773	655190	1.18314	0.367264
IQ motif and SEC7 domain-containing protein 3	Q3UHJ6	Iqsec3	0	74319	0	62073	0	0	24773	20691	0.835224	0.905465
Immunity-related GTPase family Q protein	Q8VIM9	Irgq	319590	289390	541740	409240	501150	269050	383573	393147	1.02496	0.931298
Iron-sulfur cluster assembly 1 homolog, mitochondrial	I3ITR1	Isca1	0	0	0	828600	1252900	740840	0	940780	Mut only	0.00400233
Iron-sulfur cluster assembly 2 homolog, mitochondrial	Q9DCB8	Isca2	679820	541200	872620	844250	892270	0	697880	578840	0.829426	0.716449
Isochorismatase domain-containing protein 1	Q9D096	Isoc1	9408600	9057700	8805600	6596500	9102900	8180500	9.09063e+06	7.95997e+06	0.875623	0.207368
Isochorismatase domain-containing protein 2A, mitochondrial	B2RY90	Isoc2a	814320	1088500	1248600	925850	1157000	1023200	1.05047e+06	1035350	0.985603	0.921093
IST1 homolog	Q8BHC2	Ist1	254780	340900	317890	270330	329780	391780	304523	330630	1.08573	0.580732
Inositol-3-phosphate synthase 1	Q9JHU9	Isyna1	1509500	1599500	1570400	1680100	1381300	1846900	1559800	1636100	1.04892	0.61165
E3 ubiquitin-protein ligase Itchy	Q6P289	Itch	0	0	221500	389000	233910	176050	73833.3	266320	3.60704	0.119401
T-cell immunomodulatory protein	Q99KW9	Itfg1	0	0	0	219960	207930	205620	0	211170	Mut only	1.17475e-06
Integrin alpha-6	Q8BR82	Itga6	232490	222800	219180	379710	231340	458090	224823	356380	1.58516	0.119467
Integrin alpha-V	A2AKI5	Itgav	700100	718840	593040	838740	902250	867160	670660	869383	1.29631	0.0100919
Integrin beta-1	P09055	Itgb1	1871400	1250100	1535300	1657500	1289900	1554400	1.55227e+06	1500600	0.966715	0.818017
Integral membrane protein 2C	A0A087WRM2	Itm2c	0	224600	528760	0	0	352910	251120	117637	0.468448	0.527558
Inosine triphosphate pyrophosphatase	Q60I30	Itpa	22189000	20513000	20244000	19768000	25581000	23052000	20982000	2.28003e+07	1.08666	0.367018
Inositol-trisphosphate 3-kinase A	Q8R071	Itpka	352930	422930	0	386650	351570	229920	258620	322713	1.24783	0.669181
Inositol 1,4,5-trisphosphate receptor type 1	P11881-8	Itpr1	17454000	21708000	20740000	17885000	20935000	16728000	1.99673e+07	18516000	0.927315	0.464748
Inositol 1,4,5-trisphosphate receptor type 2	Q9Z329-3	Itpr2	957920	577700	717740	333990	0	548470	751120	294153	0.39162	0.0784581
Intersectin-1	E9Q0N0	Itsn1	4089700	3932300	4897600	2795300	4758100	5292400	4.30653e+06	4.28193e+06	0.994288	0.977392
Isovaleryl-CoA dehydrogenase, mitochondrial	Q9JHI5	Ivd	8048800	8195600	8097100	8115000	8005300	8096200	8.11383e+06	8.07217e+06	0.994865	0.490082
Protein jagunal homolog 1	Q5XKN4	Jagn1	391220	5430800	6235500	1982800	2267500	0	4.01917e+06	1.41677e+06	0.352502	0.255555
Junction plakoglobin	Q02257	Jup	33682000	38204000	30258000	35000000	31846000	31756000	34048000	3.28673e+07	0.965323	0.665783
Kalirin	F6QYT9	Kalrn	1378600	1159700	1044800	1269900	928950	793390	1.19437e+06	997413	0.835098	0.316714
Lysine--tRNA ligase	Q8C292	Kars	10777000	9055600	8759300	10609000	9032100	9893300	9.53063e+06	9844800	1.03296	0.706597
Katanin p60 ATPase-containing subunit A-like 1	Q8K0T4	Katnal1	0	0	944880	1709700	0	0	314960	569900	1.80944	0.71537
KIF1-binding protein	Q6ZPU9	Kbp	667020	1151700	1344900	842900	1078100	929330	1054540	950110	0.900971	0.64962
Kelch repeat and BTB domain-containing protein 11	Q8BNW9	Kbtbd11	0	943450	955760	1076900	1725300	565900	633070	1122700	1.77342	0.348288
Potassium voltage-gated channel subfamily A member 2	P63141	Kcna2	922200	1369600	1675700	1726700	1875300	1551700	1322500	1717900	1.29898	0.171891
Voltage-gated potassium channel subunit beta-2	Q3UPV6	Kcnab2	1955500	1734700	2112400	1846200	3093300	2655900	1934200	2531800	1.30896	0.192202
Potassium voltage-gated channel subfamily D member 2	Q9Z0V2	Kcnd2	2799500	2619700	2540100	2319800	2635200	3292200	2653100	2.74907e+06	1.03617	0.762423
ATP-sensitive inward rectifier potassium channel 10	Q8C7Z5	Kcnj10	3717200	4253500	2652700	2310000	7346400	5577900	3.54113e+06	5078100	1.43403	0.377081
BTB/POZ domain-containing protein KCTD12	A0A0R4J2B2	Kctd12	11831000	7581400	8863100	10466000	7888100	9996400	9.42517e+06	9.45017e+06	1.00265	0.987395
BTB/POZ domain-containing protein KCTD16	Q5DTY9	Kctd16	938420	1086700	1263900	879940	931300	972510	1096340	927917	0.846377	0.160211
BTB/POZ domain-containing protein KCTD8	Q50H33-2	Kctd8	253120	212160	0	252480	0	0	155093	84160	0.542641	0.570891
Lysine-specific histone demethylase 1A	G8JL40	Kdm1a	0	0	0	0	0	103230	0	34410	Mut only	0.373901
KH domain-containing, RNA-binding, signal transduction-associated protein 1	Q60749	Khdrbs1	2800600	2197000	2779900	1936800	1483400	618530	2592500	1.34624e+06	0.519284	0.0455044
Far upstream element-binding protein 2	Q3U0V1	Khsrp	3977300	2943100	3326800	4442700	4145900	3995600	3.41573e+06	4.19473e+06	1.22806	0.0771183
Uncharacterized protein KIAA0513	Q3TA40	Kiaa0513	919790	1199000	1443500	1012000	1759100	1194200	1187430	1.32177e+06	1.11313	0.646166
Uncharacterized protein KIAA1211	Q5PR69-2	Kiaa1211	0	0	2235900	0	0	0	745300	0	0	0.373901
Kinase D-interacting substrate 220	E9Q9B7	Kidins220	628320	658580	828420	550210	250580	292240	705107	364343	0.516721	0.0388313
Kinesin-like protein KIF1A	Q6TA13	Kif1a	9929700	10859000	10076000	10197000	9342000	10499000	1.02882e+07	1.00127e+07	0.973215	0.574095
Kinesin-like protein KIF21A	Q9QXL2-2	Kif21a	6510700	6337600	6583100	5838000	7102900	6936400	6.47713e+06	6.62577e+06	1.02295	0.731229
Kinesin-like protein KIF21B	Q9QXL1	Kif21b	4237200	1815000	3525600	3389400	2534200	3601800	3192600	3.17513e+06	0.994529	0.983406
Kinesin-like protein KIF2A isoform 1	P28740-1	Kif2a	8236100	8651300	8045400	8844900	8440100	7358200	8.31093e+06	8214400	0.988385	0.849949
Kinesin-like protein KIF3A	P28741	Kif3a	0	0	242290	479460	442740	226210	80763.3	382803	4.73982	0.0556151
Kinesin-like protein	Q8BNH4	Kif3b	665750	356510	294560	1320200	1912300	995800	438940	1.40943e+06	3.21099	0.0292291
Kinesin-like protein KIF3B	Q571A6	Kif3c	0	0	0	0	993320	0	0	331107	Mut only	0.373901
Kinesin heavy chain isoform 5A	P33175	Kif5a	716760	212570	365610	326300	639460	481220	431647	482327	1.11741	0.785911
Kinesin-1 heavy chain	Q61768	Kif5b	4275400	4490700	5114700	4312700	4488500	4454700	4.62693e+06	4.41863e+06	0.954981	0.463723
Kinesin heavy chain isoform 5C	Q8CHF1	Kif5c	25373000	21838000	22044000	19579000	20293000	21574000	23085000	20482000	0.887243	0.112895
Kinesin-associated protein 3	P70188-2	Kifap3	850060	827360	879050	1094400	927740	833410	852157	951850	1.11699	0.269041
Kinesin light chain 1	Q5UE59	Klc1	4448000	3999900	3999100	5570100	4556700	4213900	4149000	4.78023e+06	1.15214	0.219263
Kinesin light chain 2	D3YXZ3	Klc2	1282100	1256300	885400	1417800	764950	1251400	1.14127e+06	1.14472e+06	1.00302	0.988946
Protein very KIND	F6SPU5	Kndc1	0	0	0	134420	0	0	0	44806.7	Mut only	0.373901
Kininogen-1	D3YTY9	Kng1	0	0	0	348940	0	1130900	0	493280	Mut only	0.214145
Importin subunit alpha-1	P52293	Kpna2	0	0	0	129480	114840	119410	0	121243	Mut only	9.62894e-06
Importin subunit alpha-4	O35344	Kpna3	649820	754790	1117800	992970	767990	538500	840803	766487	0.911612	0.720016
Importin subunit alpha-3	O35343	Kpna4	121630	105670	113970	113720	99101	0	113757	70940.3	0.623615	0.300269
Importin subunit alpha-7	O35345	Kpna6	960160	975860	963820	1048800	720820	845560	966613	871727	0.901836	0.377552
Importin subunit beta-1	Q3TFE8	Kpnb1	22469000	22154000	19817000	22193000	21387000	26853000	21480000	2.34777e+07	1.093	0.351921
GTPase KRas	Q5J7N1	Kras	15390000	14736000	16995000	15105000	18698000	17338000	15707000	17047000	1.08531	0.342009
Kinectin	A0A087WQF8	Ktn1	1974300	884500	1122800	1175600	1254400	941740	1327200	1.12391e+06	0.84683	0.586171
Neural cell adhesion molecule L1	A2AFG8	L1cam	33262000	30167000	31434000	25977000	25255000	30088000	31621000	2.71067e+07	0.857236	0.0616255
L-2-hydroxyglutarate dehydrogenase, mitochondrial	Q91YP0	L2hgdh	0	0	127760	0	0	0	42586.7	0	0	0.373901
Laminin subunit gamma-1	F8VQJ3	Lamc1	748050	0	579280	0	225270	0	442443	75090	0.169717	0.198558
Lysosome-associated membrane glycoprotein 1	Q8VH34	Lamp1	1662600	1851800	1436800	1539500	1772300	1720100	1650400	1677300	1.0163	0.856134
Lysosome-associated membrane glycoprotein 2	Q9CZU7	Lamp2	186110	220300	168470	365310	282040	240510	191627	295953	1.54443	0.0584022
Ragulator complex protein LAMTOR1	Q9CQ22	Lamtor1	672540	839660	1133800	5385500	587600	739580	882000	2237560	2.53692	0.439379
Ragulator complex protein LAMTOR3	Q542I7	Lamtor3	0	0	0	0	0	195800	0	65266.7	Mut only	0.373901
LanC-like protein 1	O89112	Lancl1	2807500	4682000	3514100	3486700	2548000	3322100	3.66787e+06	3.11893e+06	0.85034	0.424902
LanC-like protein 2	F6RJV6	Lancl2	5572100	5360700	4006100	3804600	6441700	4749700	4.97963e+06	4.99867e+06	1.00382	0.984386
Cytosol aminopeptidase	Q9CPY7-2	Lap3	363840	4893600	4089000	1587000	5335000	4680700	3115480	3.86757e+06	1.2414	0.69937
La-related protein 1	Z4YJT3	Larp1	363580	376570	237590	416670	245670	343470	325913	335270	1.02871	0.894855
La-related protein 4B	Q6A0A2-2	Larp4b	0	654360	0	0	0	0	218120	0	0	0.373901
Leucine--tRNA ligase, cytoplasmic	Q6ZPT2	Lars	9257700	9872100	8120100	9277900	9673500	9577200	9083300	9.50953e+06	1.04692	0.463885
LIM and SH3 domain protein 1	Q543N3	Lasp1	38072000	34154000	34387000	30935000	25700000	30578000	3.55377e+07	29071000	0.818033	0.0376053
Leucine carboxyl methyltransferase 1	A2RTH5	Lcmt1	1963500	2026600	1717100	1694200	1793500	2128600	1902400	1872100	0.984073	0.860582
tRNA wybutosine-synthesizing protein 4	Q8BYR1-2	Lcmt2	0	0	4217100	5192400	0	4798000	1405700	3.33013e+06	2.36902	0.427623
Plastin-2	Q3U6N7	Lcp1	92979	232080	201060	484680	148310	216200	175373	283063	1.61406	0.386942
L-lactate dehydrogenase	Q3THB4	Ldha	221760000	298860000	256720000	269270000	312750000	250670000	2.59113e+08	2.77563e+08	1.0712	0.557915
L-lactate dehydrogenase B chain	P16125	Ldhb	206350000	262910000	294830000	156270000	259660000	198310000	2.54697e+08	2.04747e+08	0.803884	0.276019
LETM1 and EF-hand domain-containing protein 1, mitochondrial	Q9Z2I0	Letm1	4630300	4764400	4257100	2860500	4854800	4015500	4550600	3.91027e+06	0.859286	0.344355
Galectin-1	P16045	Lgals1	721340	518780	937000	1478200	840700	1502600	725707	1.27383e+06	1.7553	0.0916567
Galectin-related protein	Q8VED9	Lgalsl	4842400	6021000	6053000	11016000	6213100	8500700	5638800	8576600	1.521	0.111472
Leucine-rich glioma-inactivated protein 1	A0A0G2JGB7	Lgi1	8990100	8414700	7051700	6073500	8893300	6163400	8.15217e+06	7043400	0.863991	0.366293
Leucine-rich repeat LGI family member 3	Q3V1R3	Lgi3	116790	332360	266640	155940	259220	151370	238597	188843	0.791475	0.532212
Legumain	Q3UE99	Lgmn	420350	393460	0	595010	594980	923780	271270	704590	2.59738	0.0680302
Lipoma HMGIC fusion partner-like 4 protein	Q5U4E0	Lhfpl4	456800	645950	506310	460830	0	489210	536353	316680	0.590432	0.261974
Phospholysine phosphohistidine inorganic pyrophosphate phosphatase	Q9D7I5-2	Lhpp	2204700	2432600	2421800	2835700	2299100	2472700	2.35303e+06	2.53583e+06	1.07769	0.354325
LIM and calponin homology domains-containing protein 1	D3YU22	Limch1	76475	0	0	0	93496	0	25491.7	31165.3	1.22257	0.894748
Protein lin-7 homolog A	Q8JZS0	Lin7a	4166400	4822900	4980500	3088300	5195500	3582600	4656600	3.95547e+06	0.849432	0.362854
Protein lin-7 homolog B	O88951	Lin7b	2536000	4609200	2534800	4793800	3882100	3861700	3.22667e+06	4179200	1.29521	0.276461
Protein lin-7 homolog C	O88952	Lin7c	32973000	35957000	31978000	36938000	32176000	27935000	33636000	3.23497e+07	0.961757	0.676388
Leucine-rich repeat and immunoglobulin-like domain-containing nogo receptor-interacting protein 1	A9DA50	Lingo1	2312400	1772100	2125700	2273600	2233100	2452100	2.07007e+06	2319600	1.12054	0.220732
Lethal(2) giant larvae protein homolog 1	A0A0R4J0S4	Llgl1	2743400	2713200	2533200	591740	2649900	2657300	2.66327e+06	1.96631e+06	0.738309	0.369854
Vesicular integral-membrane protein VIP36	Q9DBH5	Lman2	1642400	1973400	1812600	1310900	2592100	2221700	1.80947e+06	2.04157e+06	1.12827	0.586068
VIP36-like protein	F6QN75	Lman2l	541080	435890	440940	471420	681460	560140	472637	571007	1.20813	0.23182
Prelamin-A/C	P48678	Lmna	3090100	3270400	2832600	3099800	2651900	3588800	3.06437e+06	3113500	1.01603	0.877398
Lamin-B1	P14733	Lmnb1	39747000	35118000	44906000	33481000	20108000	18161000	3.99237e+07	2.39167e+07	0.59906	0.045616
Lamin-B2	P21619	Lmnb2	2288100	1618400	1733100	1666800	1282100	1285800	1.87987e+06	1.41157e+06	0.750887	0.126223
Protein lunapark	A2ASL8	Lnp	350140	280750	359680	0	441580	425920	330190	289167	0.875758	0.793722
Leucyl-cystinyl aminopeptidase	Q6NY09	Lnpep	475360	0	0	0	0	0	158453	0	0	0.373901
Lon protease homolog, mitochondrial	Q3V2D0	Lonp1	4720800	3778800	3550600	3559300	4203600	3684500	4.01673e+06	3815800	0.949976	0.64886
Lon protease homolog 2, peroxisomal	Q9DBN5-2	Lonp2	171500	0	0	151930	141990	144010	57166.7	145977	2.55353	0.195763
Lysophosphatidylcholine acyltransferase 1	Q3TFD2-2	Lpcat1	268160	129570	327130	338040	321270	257540	241620	305617	1.26486	0.370429
Lysophospholipid acyltransferase LPCAT4	Q6NVG1	Lpcat4	0	233470	284480	274650	214990	0	172650	163213	0.945342	0.941551
Acyl-CoA:lysophosphatidylglycerol acyltransferase 1	Q8R1E1	Lpgat1	777370	485870	485490	862340	669920	495370	582910	675877	1.15949	0.553238
Latrophilin-2	A0A0G2JEQ8	Lphn2	0	0	111190	152200	191490	0	37063.3	114563	3.09102	0.325213
Lipid phosphate phosphatase-related protein type 3	Q5DTP6	Lppr3	2329900	2043700	936040	1598600	2680600	1216100	1769880	1.83177e+06	1.03497	0.924161
Lipid phosphate phosphatase-related protein type 4	A0A0G2JGY9	Lppr4	818590	1106000	891060	766580	554220	653220	938550	658007	0.701089	0.0570088
Lipopolysaccharide-responsive and beige-like anchor protein	A0A0A6YXX3	Lrba	0	323070	690070	0	0	697460	337713	232487	0.688414	0.748447
Prolow-density lipoprotein receptor-related protein 1	A0A0R4J0I9	Lrp1	58798000	47290000	59495000	62415000	51967000	57038000	5.51943e+07	57140000	1.03525	0.715717
Alpha-2-macroglobulin receptor-associated protein	Q6PB52	Lrpap1	2286100	1383800	1864900	1939700	1597900	1478900	1.84493e+06	1.67217e+06	0.906356	0.589548
Leucine-rich PPR motif-containing protein, mitochondrial	Q6PB66	Lrpprc	16557000	15043000	17305000	17043000	20226000	15905000	1.63017e+07	1.77247e+07	1.08729	0.383219
Leucine-rich repeat-containing protein 16A	D3Z030	Lrrc16a	0	54252	86947	0	0	0	47066.3	0	0	0.13699
Leucine-rich repeat-containing protein 40	A0A0R4J0W6	Lrrc40	741700	654500	726320	433780	383520	426860	707507	414720	0.586171	0.000712816
Leucine-rich repeat-containing protein 47	B1AX98	Lrrc47	2839200	2177000	2514600	2388300	2343700	2206200	2.51027e+06	2.31273e+06	0.92131	0.376801
Leucine-rich repeat-containing protein 4B	P0C192	Lrrc4b	573950	746250	856400	771210	1304700	1176800	725533	1.08424e+06	1.4944	0.11796
Leucine-rich repeat-containing protein 4C	Q8C031	Lrrc4c	0	0	87619	0	0	0	29206.3	0	0	0.373901
Leucine-rich repeat-containing protein 57	A2AKH7	Lrrc57	2857300	2165100	1908300	2143400	2922100	2663200	2.31023e+06	2.57623e+06	1.11514	0.505787
Leucine-rich repeat-containing protein 59	Q3TF84	Lrrc59	2616300	1546700	1905100	1070500	2621300	2145200	2022700	1.94567e+06	0.961916	0.896506
Leucine-rich repeat-containing protein 7	B9EHV0	Lrrc7	374990	617290	662720	755080	399600	211290	551667	455323	0.82536	0.625932
Limbic system-associated membrane protein	Q3TYE5	Lsamp	15297000	19051000	14778000	13878000	16244000	15012000	1.63753e+07	1.50447e+07	0.91874	0.427857
Protein LSM12 homolog	Q9D0R8	Lsm12	3338900	3965200	3775000	5869500	4101900	4767800	3.69303e+06	4.91307e+06	1.33036	0.0898673
U6 snRNA-associated Sm-like protein LSm4	D3YTP8	Lsm4	835730	0	0	0	392730	0	278577	130910	0.469924	0.656462
U6 snRNA-associated Sm-like protein LSm8	Q6ZWM4	Lsm8	525800	545420	706370	681630	571620	768350	592530	673867	1.13727	0.37052
Lanosterol synthase	Q8BLN5	Lss	464020	415290	720540	987310	1070300	963880	533283	1.00716e+06	1.88861	0.00905539
Leukotriene A-4 hydrolase	P24527	Lta4h	4910900	4786100	4690900	5159300	4161400	4170700	4.79597e+06	4.49713e+06	0.937691	0.425523
Putative RNA-binding protein Luc7-like 1	Q3TV90	Luc7l	0	209030	0	0	0	1678300	69676.7	559433	8.02899	0.434008
Luc7-like protein 3	Q5SUF2	Luc7l3	0	0	0	167160	240490	0	0	135883	Mut only	0.128825
Leucine zipper protein 1	B2RQ68	Luzp1	0	0	0	0	366270	0	0	122090	Mut only	0.373901
Latexin	Q14BZ3	Lxn	13609000	12660000	13120000	15305000	13228000	11536000	1.31297e+07	1.33563e+07	1.01726	0.849999
Lymphocyte antigen 6H	Q544M1	Ly6h	25011000	26597000	25453000	27611000	26214000	25442000	25687000	2.64223e+07	1.02863	0.405365
Non-specific protein-tyrosine kinase	Q05DV0	Lyn	0	0	106200	94605	142410	118980	35400	118665	3.35212	0.0935388
Ly-6/neurotoxin-like protein 1	Q9WVC2-2	Lynx1	739740	723550	825400	1114800	1085800	996260	762897	1065620	1.39681	0.00314745
Acyl-protein thioesterase 1	J3QP56	Lypla1	2762000	3020700	0	1808400	2385400	2216800	1.92757e+06	2.13687e+06	1.10858	0.8416
Acyl-protein thioesterase 2	Q9WTL7	Lypla2	7968100	8473200	6829000	7463600	11967000	11082000	7.75677e+06	1.01709e+07	1.31123	0.173767
Lysosomal-trafficking regulator	G5E8Q0	Lyst	253560	0	101650	0	155510	177170	118403	110893	0.936573	0.939139
Protein LZIC	Q8K3C3	Lzic	10475000	7765300	10117000	9036600	9406300	11620000	9.45243e+06	1.0021e+07	1.06015	0.652899
Leucine zipper transcription factor-like protein 1	Q9JHQ5	Lztfl1	1164000	0	867090	2088000	0	907510	677030	998503	1.47483	0.669074
Cation-dependent mannose-6-phosphate receptor	Q3UKQ5	M6pr	0	1257500	1075800	1842500	1017200	1212200	777767	1357300	1.74512	0.280447
Microtubule-actin cross-linking factor 1	A0A0A0MQA6	Macf1	44102000	43625000	44391000	51493000	48709000	41014000	4.40393e+07	47072000	1.06886	0.389068
MAP kinase-activating death domain protein	A2AGQ6	Madd	6580400	5765500	6453700	8510900	7563600	6435100	6.26653e+06	7503200	1.19734	0.130389
Myelin-associated glycoprotein	A0A087WPR1	Mag	3781000	6511700	6793400	4054100	7278500	8486400	5.69537e+06	6.60633e+06	1.15995	0.607095
Melanoma-associated antigen E1	Q6PCZ4	Magee1	0	0	0	28194000	0	30027000	0	19407000	Mut only	0.116511
Membrane-associated guanylate kinase, WW and PDZ domain-containing protein 1	Q8CCP7	Magi1	363800	0	189470	0	267100	0	184423	89033.3	0.482766	0.526604
Protein mago nashi homolog 2	A0A023T778	Magohb	1317500	0	937110	716320	1253900	1859200	751537	1.27647e+06	1.69848	0.363264
Protein MAL2	Q2KHK7	Mal2	17261000	5900400	14963000	15770000	12012000	8453700	1.27081e+07	1.20786e+07	0.95046	0.884296
Mesencephalic astrocyte-derived neurotrophic factor	Q80ZP8	Manf	11022000	11078000	10881000	10641000	8808600	8641400	1.09937e+07	9.36367e+06	0.851733	0.0643664
Amine oxidase [flavin-containing] A	Q3U2X5	Maoa	5267300	4408700	4410000	5445400	4858900	5814900	4.69533e+06	5.37307e+06	1.14434	0.164685
Amine oxidase [flavin-containing] B	E9Q3X6	Maob	0	207110	138300	0	195140	0	115137	65046.7	0.564952	0.604026
Microtubule-associated protein 1A	A2ARP8	Map1a	119340000	153510000	136950000	159220000	171340000	177740000	136600000	1.69433e+08	1.24036	0.0434366
Microtubule-associated protein 1B	B2RQQ5	Map1b	352630000	378340000	376340000	456540000	363820000	393090000	3.69103e+08	4.04483e+08	1.09585	0.283494
Microtubule-associated proteins 1A/1B light chain 3A	Q91VR7	Map1lc3a	22167000	44196000	24374000	56264000	41980000	35476000	3.02457e+07	4.45733e+07	1.47371	0.198805
Microtubule-associated proteins 1A/1B light chain 3B	Q2TBF9	Map1lc3b	19881000	29838000	44104000	42797000	36030000	29410000	3.12743e+07	36079000	1.15363	0.581469
Microtubule-associated protein 1S	B2RWW1	Map1s	1330100	885760	1210100	1308100	940230	855570	1.14199e+06	1.03463e+06	0.905994	0.606095
Microtubule-associated protein 2	P20357	Map2	303620000	370510000	380750000	446040000	438040000	433700000	3.51627e+08	439260000	1.24922	0.023091
Dual specificity mitogen-activated protein kinase kinase 1	Q9JJE1	Map2k1	6264400	8460900	6957200	7793300	9558600	7174600	7227500	8175500	1.13117	0.381354
Dual specificity mitogen-activated protein kinase kinase 2	Q91YS7	Map2k2	229450	254890	195170	408020	370270	328600	226503	368963	1.62895	0.00771422
Dual specificity mitogen-activated protein kinase kinase 4	Q543X6	Map2k4	2624900	2790000	2810700	2448000	3254500	2895200	2.74187e+06	2865900	1.04524	0.633335
Dual specificity mitogen-activated protein kinase kinase 6	Q8BP44	Map2k6	0	1437000	0	0	0	1350100	479000	450033	0.939527	0.966959
Microtubule-associated protein	E9PZ43	Map4	2138900	1923500	1799400	1557700	1867000	2793700	1.95393e+06	2072800	1.06083	0.772565
Microtubule-associated protein	A0A0B4J1F2	Map4	24475000	22278000	20329000	24599000	22741000	29711000	2.23607e+07	2.56837e+07	1.14861	0.238971
Microtubule-associated protein 6	Q7TSJ2-2	Map6	9696000	9268500	10155000	10404000	15547000	10673000	9706500	12208000	1.25771	0.213104
MAP7 domain-containing protein 1	A8Y5P4	Map7d1	823380	0	598700	0	0	0	474027	0	0	0.12595
MAP7 domain-containing protein 2	A2AG50-2	Map7d2	302030	279860	249980	336930	505380	510000	277290	450770	1.62563	0.0421625
Mitogen-activated protein kinase 1	P63085	Mapk1	31045000	33311000	29980000	31566000	27882000	34991000	3.14453e+07	3.14797e+07	1.00109	0.988685
Mitogen-activated protein kinase 10	Q3TQZ7	Mapk10	2113400	2303400	1743800	2042700	1872300	1973000	2.05353e+06	1.96267e+06	0.955751	0.62442
Mitogen-activated protein kinase 3	Q63844	Mapk3	4678800	4033900	4343500	6821300	4511900	4935500	4.35207e+06	5422900	1.24605	0.218267
C-Jun-amino-terminal kinase-interacting protein 3	Q6P1F1	Mapk8ip3	1900600	1920800	2227100	2118400	2307600	1974900	2.01617e+06	2.13363e+06	1.05826	0.457433
Microtubule-associated protein RP/EB family member 1	Q3U4H0	Mapre1	22689000	18870000	19135000	23407000	20433000	24197000	2.02313e+07	22679000	1.12098	0.2193
Microtubule-associated protein RP/EB family member 2	D3YYK8	Mapre2	6186100	5271900	5037800	5443600	5256900	4997100	5498600	5.23253e+06	0.951612	0.515576
Microtubule-associated protein RP/EB family member 3	D3Z6G3	Mapre3	27737000	28477000	26419000	24499000	23821000	27401000	2.75443e+07	2.52403e+07	0.916353	0.139571
Microtubule-associated protein	Q547J4	Mapt	65812000	51739000	46307000	53243000	50762000	39214000	5.46193e+07	4.77397e+07	0.874043	0.395987
Mitochondrial amidoxime reducing component 2	Q922Q1	Marc2	2140500	2772800	3923200	2483700	2848900	2476900	2945500	2.60317e+06	0.883778	0.557829
E3 ubiquitin-protein ligase MARCH5	A0A0R4J1H0	March5	4555400	4203200	2736500	7497900	4130600	5816600	3831700	5.81503e+06	1.51761	0.151379
Myristoylated alanine-rich C-kinase substrate	A0A0A1HAM8	Marcks	20483000	17035000	14794000	12671000	9520900	10430000	1.74373e+07	1.0874e+07	0.623603	0.0259922
MARCKS-related protein	P28667	Marcksl1	2946200	2853000	2854800	2775800	1757300	2287100	2.88467e+06	2273400	0.788098	0.107573
Serine/threonine-protein kinase MARK1	Q14DQ3	Mark1	1250400	1989800	1605400	1909900	1415000	815660	1615200	1.38019e+06	0.854499	0.571363
Serine/threonine-protein kinase MARK2	E9Q9N6	Mark2	0	0	214930	154540	197900	139520	71643.3	163987	2.28893	0.278747
MAP/microtubule affinity-regulating kinase 3	Q03141-2	Mark3	476980	291150	490290	408540	567240	464090	419473	479957	1.14419	0.488285
MAP/microtubule affinity-regulating kinase 4	Q8CIP4-2	Mark4	460080	0	245570	388820	771930	403270	235217	521340	2.21642	0.192406
Methionine--tRNA ligase, cytoplasmic	E9QB02	Mars	4749400	4593900	3787500	4359900	4179900	4342800	4.37693e+06	4294200	0.981098	0.798711
Methionine--tRNA ligase, mitochondrial	A2RT28	Mars2	104530	74096	90270	78433	72447	0	89632	50293.3	0.561109	0.214584
Microtubule-associated serine/threonine-protein kinase 3	Q3URY8	Mast1	0	0	0	247610	0	0	0	82536.7	Mut only	0.373901
S-adenosylmethionine synthase	Q99J57	Mat2a	3406200	3110600	4623700	3269700	4203300	4387300	3713500	3.95343e+06	1.06461	0.699364
Methionine adenosyltransferase 2 subunit beta	Q99LB6-2	Mat2b	761780	0	0	0	0	0	253927	0	0	0.373901
Matrilin-4	F2Z468	Matn4	0	1128100	1106700	1918200	1338000	1451400	744933	1569200	2.1065	0.116458
Matrin-3	Q5BL18	Matr3	45831000	41105000	47732000	42884000	37747000	42140000	4.48893e+07	4.09237e+07	0.911657	0.193447
Protein MB21D2	D3Z742	Mb21d2	76162	52443	78980	60479	82675	56455	69195	66536.3	0.961577	0.831618
Methyl-CpG-binding domain protein 3	D3YTR5	Mbd3	426260	0	0	432380	311670	414850	142087	386300	2.71876	0.171968
Metallo-beta-lactamase domain-containing protein 2	Q8BL86	Mblac2	1251300	1024700	1035800	753280	1511100	1168100	1.10393e+06	1144160	1.03644	0.870308
Myelin basic protein	F6RT34	Mbp	397130000	888000000	629490000	463720000	867580000	657190000	6.38207e+08	662830000	1.03858	0.899774
Cell surface glycoprotein MUC18	Q8R2Y2-2	Mcam	610850	466480	410770	601290	630500	617180	496033	616323	1.2425	0.116418
Malonyl-CoA-acyl carrier protein transacylase, mitochondrial	Q8R3F5	Mcat	442250	0	0	392620	305150	355540	147417	351103	2.38171	0.244935
Methylcrotonoyl-CoA carboxylase subunit alpha, mitochondrial	Q99MR8	Mccc1	583200	509920	424710	449080	487570	543970	505943	493540	0.975485	0.827871
Methylcrotonoyl-CoA carboxylase beta chain, mitochondrial	B2RUK5	Mccc2	360320	414320	435380	437160	435380	513090	403340	461877	1.14513	0.160182
40S ribosomal protein S21	Q8C1L7	mCG_6739	4824800	3212600	2857900	5966000	5672000	8637100	3.63177e+06	6.75837e+06	1.8609	0.0493167
DNA helicase	Q3UZH2	Mcm3	0	0	0	167110	0	0	0	55703.3	Mut only	0.373901
Malignant T-cell-amplified sequence 1	Q9DB27	Mcts1	7165400	5457300	5509600	7819200	8792700	7757200	6044100	8.12303e+06	1.34396	0.0334872
Calcium uniporter protein, mitochondrial	Q3UMR5	Mcu	5529800	3573200	4114800	5745200	5515800	4412300	4.40593e+06	5.22443e+06	1.18577	0.315434
Malate dehydrogenase, cytoplasmic	P14152	Mdh1	214810000	279160000	241210000	324760000	312350000	258380000	245060000	2.98497e+08	1.21806	0.125335
Malate dehydrogenase, mitochondrial	P08249	Mdh2	569320000	512000000	577870000	558060000	620760000	532300000	5.53063e+08	5.70373e+08	1.0313	0.631931
Magnesium-dependent phosphatase 1	Q9D967	Mdp1	0	0	0	898110	0	563890	0	487333	Mut only	0.136474
Malic enzyme	Q921S3	Me1	5028400	5410900	5064900	6264000	7642900	6762100	5.16807e+06	6.88967e+06	1.33312	0.0150016
NAD-dependent malic enzyme, mitochondrial	Q99KE1	Me2	229870	0	158850	264050	263330	365680	129573	297687	2.29744	0.0913708
NADP-dependent malic enzyme, mitochondrial	Q8BMF3	Me3	1248800	1520000	1338200	1038900	1228500	1208000	1369000	1.15847e+06	0.846214	0.10273
Methyl-CpG-binding protein 2	Q9Z2D6	Mecp2	219050	160940	0	0	250110	0	126663	83370	0.658202	0.703963
Trans-2-enoyl-CoA reductase, mitochondrial	Q9DCS3	Mecr	0	743990	591850	621720	511710	711060	445280	614830	1.38077	0.509064
Protein MEMO1	Q3TWT2	Memo1	1148800	1033000	0	0	1110800	1210100	727267	773633	1.06375	0.934825
LDLR chaperone MESD	Q9ERE7	Mesdc2	3833800	4340700	3296000	3684400	0	3216200	3823500	2300200	0.601595	0.271982
Methionine aminopeptidase 1	Q4VAA9	Metap1	0	0	0	691260	606080	1048100	0	781813	Mut only	0.00446628
Methionine aminopeptidase 2	Q3TMN1	Metap2	336230	293960	462780	511570	473910	583490	364323	522990	1.43551	0.0574361
Methyltransferase-like 26	Q9DCS2	Mettl26	0	0	0	0	0	171210	0	57070	Mut only	0.373901
Mitochondrial fission factor	E0CYB9	Mff	5127500	5102000	3968800	3448500	3697200	3958800	4.73277e+06	3701500	0.782101	0.0654611
Mitofusin-1	Q571M0	Mfn1	492970	612000	1369100	656800	712730	0	824690	456510	0.553553	0.360982
Mitofusin-2	Q3TEX7	Mfn2	743180	1116400	596590	1190600	1360400	1551600	818723	1.36753e+06	1.67032	0.0423369
Protein O-GlcNAcase	Q9EQQ9	Mgea5	3150800	2283000	1537400	4121700	3349700	2577700	2.32373e+06	3349700	1.44152	0.186886
Monoglyceride lipase	E9Q3B9	Mgll	5269100	6006400	5676300	5495900	6366000	5946600	5650600	5.93617e+06	1.05054	0.435042
E3 ubiquitin-protein ligase MGRN1	Q9D074	Mgrn1	0	0	59539	54523	0	0	19846.3	18174.3	0.915753	0.953439
Microsomal glutathione S-transferase 3	Q9CPU4	Mgst3	13443000	11614000	19799000	18400000	7314900	12434000	14952000	12716300	0.850475	0.610422
E3 ubiquitin-protein ligase MIB1	A2RRJ6	Mib1	0	0	0	0	0	1147800	0	382600	Mut only	0.373901
Protein-methionine sulfoxide oxidase MICAL3	Q8CJ19	Mical3	3494100	3510900	3867900	3749700	3512100	3278300	3624300	3.51337e+06	0.969392	0.576495
Calcium uptake protein 1, mitochondrial	Q8VCX5	Micu1	0	0	147820	70726	83338	0	49273.3	51354.7	1.04224	0.971974
Calcium uptake protein 3, mitochondrial	B7ZND1	Micu3	165470	253430	229650	146790	254200	210420	216183	203803	0.942734	0.776546
Macrophage migration inhibitory factor	Q545F0	Mif	4443600	3128500	3262200	9264000	7684200	7937500	3.61143e+06	8.29523e+06	2.29694	0.00189743
Mitochondrial intermediate peptidase	A6H611	Mipep	0	0	0	390860	283320	345500	0	339893	Mut only	0.000401594
Uncharacterized protein KIAA0930 homolog	Q69ZV3	mKIAA0930	99791	96101	118740	110250	59492	102350	104877	90697.3	0.864794	0.457417
Malectin	D3Z1M3	Mlec	1462800	0	0	0	0	0	487600	0	0	0.373901
Afadin	E9PYX7	Mllt4	3936200	2190500	2498700	2969100	2912900	2902200	2.87513e+06	2.92807e+06	1.01841	0.926403
Membrane magnesium transporter 1	Q8K273	Mmgt1	1158800	990440	2062900	1348600	1668900	970710	1.40405e+06	1.3294e+06	0.946837	0.857308
MMS19 nucleotide excision repair protein homolog	Q9D071-3	Mms19	680000	630480	878200	462560	587460	745990	729560	598670	0.82059	0.305918
MOB kinase activator 1A	Q3T9U1	Mob1b	2978900	2746900	1189700	3132000	2794000	2790900	2.30517e+06	2.90563e+06	1.26049	0.353834
MOB-like protein phocein	E0CXA9	Mob4	4754500	4893600	5333600	5636800	10288000	8204200	4993900	8043000	1.61056	0.0878424
Adenylyltransferase and sulfurtransferase MOCS3	A2BDX3	Mocs3	2682700	2502500	3189700	1864300	2620500	3025700	2.79163e+06	2503500	0.896787	0.508844
Myelin-oligodendrocyte glycoprotein	Q3UY21	Mog	15476000	49968000	28761000	23475000	44730000	40594000	3.14017e+07	3.62663e+07	1.15492	0.705185
Protein MON2 homolog	Q80TL7	Mon2	1655200	1447500	1520700	1330800	1592700	1068700	1.54113e+06	1.33073e+06	0.863477	0.266415
Motile sperm domain-containing protein 2	B1AU74	Mospd2	0	2182900	0	0	0	0	727633	0	0	0.373901
Mitochondrial pyruvate carrier 1	D3YWY6	Mpc1	28915000	1366200	2792000	2577700	29285000	39795000	11024400	23885900	2.16664	0.417628
Mitochondrial pyruvate carrier 2	Q9D023	Mpc2	12558000	10113000	20114000	16142000	19790000	12103000	1.42617e+07	1.60117e+07	1.12271	0.664218
Mannose-P-dolichol utilization defect 1 protein	Q8C9V6	Mpdu1	1288800	900430	1366500	2564100	893650	1138200	1.18524e+06	1.53198e+06	1.29255	0.556063
Mannose-6-phosphate isomerase	Q921Z9	Mpi	2180300	2382200	1612900	1838300	2959600	2521400	2.05847e+06	2.43977e+06	1.18523	0.393735
55 kDa erythrocyte membrane protein	B7ZCL9	Mpp1	166850	202350	345550	0	307240	268250	238250	191830	0.805163	0.697149
MAGUK p55 subfamily member 2	Q9WV34	Mpp2	3405300	3360700	4038000	4119600	4859200	4372000	3.60133e+06	4.45027e+06	1.23573	0.0511102
MAGUK p55 subfamily member 3	Q6XE40	Mpp3	315170	307530	769770	320140	341610	223130	464157	294960	0.635475	0.342124
MAGUK p55 subfamily member 6	B9EHZ5	Mpp6	2015300	1997900	1837700	2007600	1912800	1628500	1950300	1.84963e+06	0.948384	0.472851
Myosin phosphatase Rho-interacting protein	Q5SWZ5	Mprip	489650	292160	358780	187720	301120	0	380197	162947	0.428585	0.107909
Sulfurtransferase	Q505N7	Mpst	8880300	9320100	7611200	6277800	12203000	8579800	8.60387e+06	9020200	1.04839	0.828347
Ras-related protein M-Ras	Q3TPX5	Mras	4881200	6570200	6325200	7687700	6316100	8261700	5.92553e+06	7.42183e+06	1.25252	0.128066
39S ribosomal protein L1, mitochondrial	Q99N96	Mrpl1	0	246380	273910	0	324320	0	173430	108107	0.623345	0.662456
39S ribosomal protein L11, mitochondrial	Q9CQF0	Mrpl11	1222200	0	1474700	0	1295000	1330700	898967	875233	0.973599	0.971827
39S ribosomal protein L12, mitochondrial	Q9DB15	Mrpl12	2835100	3039000	2708300	3251700	3651700	4707700	2860800	3.87037e+06	1.3529	0.0857806
39S ribosomal protein L13, mitochondrial	F7CXG9	Mrpl13	818100	1096000	1037400	995840	1166300	690080	983833	950740	0.966363	0.848999
39S ribosomal protein L18, mitochondrial	Q9CQL5	Mrpl18	1366800	2150500	1604400	1776400	1191400	539920	1.70723e+06	1169240	0.684874	0.275093
39S ribosomal protein L21, mitochondrial	Q9D1N9	Mrpl21	3866800	5088300	5109700	2739800	4721200	2942600	4.68827e+06	3.46787e+06	0.739691	0.179748
39S ribosomal protein L28, mitochondrial	Q9D1B9	Mrpl28	0	0	275270	0	0	0	91756.7	0	0	0.373901
39S ribosomal protein L39, mitochondrial	Q8CCX9	Mrpl39	1083100	0	763900	1001200	736620	1032700	615667	923507	1.50001	0.409831
39S ribosomal protein L4, mitochondrial	Q9DCU6	Mrpl4	967000	882310	879930	1056400	1388200	1335800	909747	1.26013e+06	1.38515	0.0305583
39S ribosomal protein L40, mitochondrial	D3Z7C0	Mrpl40	600260	560110	618260	609190	0	518760	592877	375983	0.634168	0.318614
39S ribosomal protein L41, mitochondrial	Q9CQN7	Mrpl41	559870	0	419930	443280	0	0	326600	147760	0.452419	0.469177
39S ribosomal protein L44, mitochondrial	Q3U9C4	Mrpl44	179140	232090	85456	0	0	212660	165562	70886.7	0.428158	0.316861
39S ribosomal protein L45, mitochondrial	Q9CSZ8	Mrpl45	425070	331990	407980	336670	417300	415020	388347	389663	1.00339	0.974684
39S ribosomal protein L49, mitochondrial	Q8BTB8	Mrpl49	597650	611260	0	776960	641810	649020	402970	689263	1.71046	0.237418
28S ribosomal protein S10, mitochondrial	E9QJS0	Mrps10	601450	791820	0	638290	999290	902280	464423	846620	1.82295	0.218204
28S ribosomal protein S17, mitochondrial	Q9CQE3	Mrps17	868490	1297000	1001200	819420	607510	1100000	1.05556e+06	842310	0.797972	0.326177
28S ribosomal protein S22, mitochondrial	Q9CXW2	Mrps22	546590	0	0	0	0	437840	182197	145947	0.801039	0.884119
28S ribosomal protein S26, mitochondrial	Q80ZS3	Mrps26	0	254540	0	195640	0	216180	84846.7	137273	1.6179	0.6565
28S ribosomal protein S27, mitochondrial	Q6A096	Mrps27	545280	408200	588890	651070	707010	769240	514123	709107	1.37925	0.0386019
28S ribosomal protein S28, mitochondrial	Q9CY16	Mrps28	728180	782440	737670	730350	794250	795900	749430	773500	1.03212	0.427839
28S ribosomal protein S34, mitochondrial	Q9JIK9	Mrps34	1960500	1688800	1422800	2251300	2542600	2272000	1690700	2355300	1.39309	0.0215037
28S ribosomal protein S9, mitochondrial	Q5XJX8	Mrps9	822260	830210	1070100	678700	1123200	750000	907523	850633	0.937313	0.740174
Ribosome-recycling factor, mitochondrial	Q9D6S7	Mrrf	915080	1385100	0	1320900	0	697250	766727	672717	0.877388	0.874297
RNA-binding protein Musashi homolog 2	Q2M2Q8	Msi2	319280	0	287680	0	0	0	202320	0	0	0.117194
Moesin	Q3TZQ2	Msn	2555100	2631100	2619900	2996200	2911600	3812300	2.60203e+06	3.24003e+06	1.24519	0.0912056
Mitochondrial peptide methionine sulfoxide reductase	Q9D6Y7-3	Msra	1767700	1764900	0	1615800	1338900	1275000	1.17753e+06	1409900	1.19733	0.717381
Metallothionein	Q3USP9	Mt3	805950	1749600	521530	580860	1571600	2537000	1.02569e+06	1.56315e+06	1.524	0.470939
Metastasis-associated protein MTA1	M1VB37	Mta1	253770	0	446750	0	311280	122280	233507	144520	0.618912	0.60315
Metastasis-associated protein MTA2	Q3TZP3	Mta2	0	0	0	343790	317320	259680	0	306930	Mut only	0.000246142
S-methyl-5-thioadenosine phosphorylase	Q9CQ65	Mtap	5448000	5513400	4689800	8046000	5834700	6564600	5.21707e+06	6815100	1.30631	0.0851738
Mitochondrial carrier homolog 1	Q791T5-2	Mtch1	9286100	7099700	9044900	9478100	6619800	8344500	8476900	8.14747e+06	0.961138	0.775847
Mitochondrial carrier homolog 2	Q3UA17	Mtch2	21440000	23268000	27549000	18561000	27520000	20899000	2.40857e+07	2.23267e+07	0.926969	0.615672
Cytochrome c oxidase subunit 1	Q9MD68	mt-Co1	4420400	3368200	3293300	3724500	7937700	3172800	3.69397e+06	4945000	1.33867	0.464363
Cytochrome c oxidase subunit 2	Q7JCZ1	mt-Co2	196550000	226210000	260890000	194060000	254230000	229190000	2.27883e+08	2.25827e+08	0.990975	0.939589
Protein LYRIC	F6ZQL0	Mtdh	0	326540	0	0	0	0	108847	0	0	0.373901
Mitochondrial fission process protein 1	Q3TI65	Mtfp1	1659600	1150600	985130	1705500	1402800	1665400	1265110	1.59123e+06	1.25778	0.21921
Mitochondrial fission regulator 1-like	Q9CWE0	Mtfr1l	216560	222400	0	325070	242930	374380	146320	314127	2.14685	0.112058
C-1-tetrahydrofolate synthase, cytoplasmic	Q3TW74	Mthfd1	6719600	7420500	5885600	7403300	8715200	7523400	6.67523e+06	7.88063e+06	1.18058	0.119354
Monofunctional C1-tetrahydrofolate synthase, mitochondrial	Q3V3R1	Mthfd1l	475110	751260	808200	646170	880820	628030	678190	718340	1.0592	0.77482
Myotubularin-related protein 2	Q6P572	Mtmr2	0	497140	372150	0	243770	244910	289763	162893	0.56216	0.497146
Myotubularin-related protein 7	G3V027	Mtmr7	672530	305000	553610	908210	727980	634070	510380	756753	1.48273	0.141791
Myotubularin-related protein 9	Q3U896	Mtmr9	0	505780	419220	613060	587190	583190	308333	594480	1.92804	0.141409
NADH-ubiquinone oxidoreductase chain 1	Q3TNL9	mt-Nd1	4204400	3631800	2104900	2315300	4683100	4647600	3313700	3882000	1.1715	0.601328
NADH-ubiquinone oxidoreductase chain 2	Q9MD59	mt-Nd2	1112500	455170	1042700	0	751150	977070	870123	576073	0.662059	0.461606
NADH-ubiquinone oxidoreductase chain 5	Q3UVI0	mt-Nd5	2611000	3635400	2183600	2796600	1088200	1715700	2810000	1.86683e+06	0.664353	0.225705
Serine/threonine-protein kinase mTOR	Q9JLN9	Mtor	6502700	5644600	5051800	5557700	3939200	3951800	5.73303e+06	4482900	0.781942	0.141074
Myotrophin	P62774	Mtpn	2199000	891200	1091400	3542100	1632600	4610400	1.39387e+06	3261700	2.34004	0.12393
MTSS1-like protein	Q6P9S0	Mtss1l	151750	275120	206590	212910	279710	237070	211153	243230	1.15191	0.474505
Metaxin-1	G3XA66	Mtx1	448770	498110	429660	733090	466560	0	458847	399883	0.871497	0.79766
Metaxin-2	Q3TI40	Mtx2	3559000	3003900	2521900	2829900	3265900	2113800	3.02827e+06	2.73653e+06	0.903663	0.552196
Methylmalonyl-CoA mutase, mitochondrial	P16332	Mut	1176400	537280	1139900	536460	749840	1029200	951193	771833	0.811437	0.51528
Multivesicular body subunit 12B	Q8BT99	Mvb12b	0	533720	0	742490	755290	678660	177907	725480	4.07787	0.0379942
Diphosphomevalonate decarboxylase	Q3UYC1	Mvd	2290600	1040100	1532800	2056600	0	1670600	1.62117e+06	1242400	0.766362	0.630518
Mevalonate kinase	Q3UEB4	Mvk	1142200	860410	940610	1329900	1126400	1194600	981073	1.21697e+06	1.24044	0.0837718
Myeloid-associated differentiation marker	Q0VE46	Myadm	2260400	1756300	2209700	1290400	1683600	2216700	2.07547e+06	1.73023e+06	0.83366	0.331405
E3 ubiquitin-protein ligase MYCBP2	F6SMY7	Mycbp2	712600	1139200	0	915250	848150	964380	617267	909260	1.47304	0.431339
Myeloid-derived growth factor	Q9CPT4	Mydgf	4844600	2789900	4398300	3340800	4099600	6132200	4.01093e+06	4524200	1.12797	0.647824
Myelin expression factor 2	Q8C854	Myef2	4955300	4525700	3646700	4174500	4147400	5006000	4375900	4.44263e+06	1.01525	0.895542
UPF0160 protein MYG1, mitochondrial	Q9JK81	Myg1	520830	346900	444770	657160	431110	0	437500	362757	0.829158	0.726579
Myosin-10	Q3UH59	Myh10	115400000	116230000	118440000	126820000	124600000	143830000	116690000	131750000	1.12906	0.0702743
Myosin-14	K3W4R2	Myh14	0	2373000	0	1424100	1212200	1636800	791000	1.42437e+06	1.80072	0.473061
Myosin-4	I6L963	Myh2	0	0	0	3557800	0	0	0	1.18593e+06	Mut only	0.373901
Myosin-9	Q8VDD5	Myh9	30142000	34094000	35502000	33989000	37788000	47480000	33246000	3.97523e+07	1.1957	0.206935
Myosin light polypeptide 6	Q642K0	Myl6	18849000	18378000	26279000	24118000	27651000	19874000	2.11687e+07	23881000	1.12813	0.470437
Myosin light chain 6B	Q8CI43	Myl6b	0	0	0	0	0	816560	0	272187	Mut only	0.373901
Unconventional myosin-XVIIIa	K3W4L0	Myo18a	18123000	21666000	19085000	20479000	20164000	19205000	1.96247e+07	1.99493e+07	1.01654	0.787233
Unconventional myosin-Ib	E9QNH6	Myo1b	1835100	1219100	1735300	1843100	1884200	1889000	1596500	1872100	1.17263	0.223392
Unconventional myosin-Ic	Q9WTI7-4	Myo1c	0	192220	326330	281640	568890	485600	172850	445377	2.57667	0.0993144
Unconventional myosin-Va	D3YZ62	Myo5a	106440000	113310000	101190000	105150000	95181000	106370000	106980000	1.02234e+08	0.955633	0.395148
Unconventional myosin-VI	E9Q175	Myo6	3846700	2933800	1770200	3285300	4481000	4550000	2.85023e+06	4.10543e+06	1.44038	0.159656
HemK methyltransferase family member 2	D3Z6J0	N6amt1	615120	683520	0	0	1036900	865910	432880	634270	1.46523	0.630797
Uncharacterized protein C19orf43 homolog	Q9D735	na	0	1411600	1099800	0	0	0	837133	0	0	0.122211
Anti-dectin-1 15E2 light chain	A0A097PUD0	na	0	0	240160	0	0	150250	80053.3	50083.3	0.625625	0.766831
UPF0600 protein C5orf51 homolog	Q8BR90	na	321760	0	0	392020	0	0	107253	130673	1.21836	0.896511
Ester hydrolase C11orf54 homolog	Q91V76	na	1738900	2510800	1610700	2146600	2721900	2510900	1.95347e+06	2459800	1.2592	0.196993
N-alpha-acetyltransferase 10	B1AUY9	Naa10	0	0	846180	960410	1154000	973510	282060	1.02931e+06	3.64925	0.0609028
N-alpha-acetyltransferase 15, NatA auxiliary subunit	G3X8Y3	Naa15	2229300	2031700	1769400	2150800	1830100	1973000	2.01013e+06	1.98463e+06	0.987314	0.882776
N-alpha-acetyltransferase 25, NatB auxiliary subunit	Q8BWZ3-2	Naa25	373350	868440	490350	1073900	1223800	1117000	577380	1.13823e+06	1.97138	0.0228087
N-alpha-acetyltransferase 35, NatC auxiliary subunit	Q6PHQ8	Naa35	0	0	0	0	137970	158190	0	98720	Mut only	0.117967
N-alpha-acetyltransferase 50	Q6PGB6-2	Naa50	543690	543950	1197500	3032000	931630	1622400	761713	1862010	2.4445	0.168454
Nascent polypeptide-associated complex subunit alpha	Q60817	Naca	14250000	14235000	13918000	19216000	15135000	13849000	1.41343e+07	1.60667e+07	1.13671	0.29924
NEDD8-activating enzyme E1 regulatory subunit	E0CZE0	Nae1	354040	256300	415910	321050	152210	310740	342083	261333	0.763946	0.323216
N-acetyl-D-glucosamine kinase	Q3U2G9	Nagk	450190	368340	0	336560	277910	449770	272843	354747	1.30018	0.607951
Nicotinamide phosphoribosyltransferase	Q3TLX1	Nampt	1435200	1632800	1781000	1914500	2188000	903700	1.61633e+06	1.66873e+06	1.03242	0.902876
N-acylneuraminate-9-phosphatase	Q9CPT3	Nanp	618440	650720	472600	839470	706820	774610	580587	773633	1.3325	0.0446599
Sialic acid synthase	Q99J77	Nans	7147500	6355300	6687000	8118000	6260300	6161700	6.72993e+06	6.84667e+06	1.01735	0.871379
Nucleosome assembly protein 1-like 1	Q3TF41	Nap1l1	2627900	2880700	3609600	3266500	1669000	2588900	3039400	2.50813e+06	0.825207	0.387641
Nucleosome assembly protein 1-like 4	A2RSB1	Nap1l4	9566800	7556300	7465600	10528000	7410100	8606400	8.19623e+06	8.84817e+06	1.07954	0.59739
Alpha-soluble NSF attachment protein	Q9DB05	Napa	19351000	25992000	21620000	25695000	27227000	27756000	22321000	2.68927e+07	1.20481	0.0890089
Beta-soluble NSF attachment protein	P28663	Napb	58462000	73922000	59447000	57835000	75492000	68103000	6.39437e+07	6.71433e+07	1.05004	0.677852
Gamma-soluble NSF attachment protein	Q8C1T5	Napg	6412700	7382900	5990900	5670600	5821900	6014400	6595500	5.83563e+06	0.88479	0.147537
Asparagine--tRNA ligase, cytoplasmic	Q8BP47	Nars	6304700	5465000	7334200	7188400	7108900	11579000	6.36797e+06	8.62543e+06	1.3545	0.224517
Nuclear autoantigenic sperm protein	B1AU76	Nasp	895590	513820	484220	722450	581830	921870	631210	742050	1.1756	0.538922
Neuron navigator 1	Q8CH77	Nav1	0	430590	670170	1419800	922330	1179600	366920	1173910	3.19936	0.0293702
Nbas protein	Q6PGH6	Nbas	632600	416920	183570	337070	292870	318730	411030	316223	0.769344	0.507128
Neurobeachin	Q9EPN1-3	Nbea	47571000	47400000	48090000	48390000	43060000	56264000	47687000	49238000	1.03252	0.707
Neurocalcin-delta	Q91X97	Ncald	20257000	18392000	16250000	23395000	15119000	20739000	1.82997e+07	19751000	1.07931	0.619454
Neural cell adhesion molecule 1	A0A0A6YY91	Ncam1	346010000	306900000	328720000	261800000	268820000	277840000	327210000	2.69487e+08	0.823589	0.00917438
Neural cell adhesion molecule 2	O35136	Ncam2	17744000	17539000	15384000	26694000	29009000	18135000	16889000	2.46127e+07	1.45732	0.0850722
Neurocan core protein	A0A0R4IZX5	Ncan	56632000	41265000	55229000	44382000	36775000	47328000	51042000	4.28283e+07	0.83908	0.231414
Nuclear cap-binding protein subunit 1	Q3UYV9	Ncbp1	569000	284000	301780	442700	378800	376900	384927	399467	1.03777	0.885387
Nuclear cap-binding protein subunit 2	D3Z3D2	Ncbp2	184490	279580	0	231900	0	288100	154690	173333	1.12052	0.884498
F-box only protein 50	A0A0A0MQ97	Nccrp1	0	905440	0	0	0	0	301813	0	0	0.373901
Neurochondrin	Q9Z0E0-2	Ncdn	64610000	66120000	87347000	61043000	73962000	72860000	7.26923e+07	6.92883e+07	0.953173	0.70685
Neutral cholesterol ester hydrolase 1	Q8BLF1	Nceh1	916150	821380	570160	696260	655820	611800	769230	654627	0.851016	0.340728
Nck-associated protein 1	A2AS98	Nckap1	32662000	33742000	25740000	38874000	43944000	27528000	3.07147e+07	36782000	1.19754	0.328927
Nck-associated protein 1-like	Q8K1X4	Nckap1l	805360	458240	1434600	1372000	983690	1360700	899400	1.2388e+06	1.37736	0.33912
NCK-interacting protein with SH3 domain	Q9ESJ4	Nckipsd	0	270670	154560	245190	269640	276490	141743	263773	1.86092	0.197179
Nucleolin	Q8CD23	Ncl	44119000	40616000	39289000	40251000	35128000	41156000	4.13413e+07	38845000	0.939617	0.350894
Nuclear receptor coactivator 5	B7ZC24	Ncoa5	1110200	1565500	1579600	1905000	1316800	2291100	1.41843e+06	1.83763e+06	1.29554	0.263503
Neuronal calcium sensor 1	Q8BNY6	Ncs1	22281000	23139000	21038000	28875000	19408000	19044000	2.21527e+07	2.24423e+07	1.01308	0.933779
Nicastrin	Q3T9E5	Ncstn	278770	207580	366260	316900	1165300	229110	284203	570437	2.00714	0.396926
NADH-ubiquinone oxidoreductase chain 4	Q9ME04	ND4	7363400	8673900	7630800	7741100	8751800	9485000	7.88937e+06	8659300	1.09759	0.298239
Nuclear distribution protein nudE-like 1	Q9ERR1-2	Ndel1	171010	248400	272580	279330	308230	274580	230663	287380	1.24589	0.154795
Nucleoside diphosphate kinase	Q9JIK8	Ndk3	3057000	4174700	2548700	2818400	4062100	2746100	3.26013e+06	3.20887e+06	0.984275	0.940254
Protein NDRG1	Q545R3	Ndrg1	2022100	1513600	1522500	1282200	943850	1158500	1.68607e+06	1.12818e+06	0.669121	0.0458529
Protein NDRG2	Q9QYG0-2	Ndrg2	18416000	21667000	19675000	17000000	26044000	19077000	1.99193e+07	20707000	1.03954	0.798971
Protein NDRG3	Q544I1	Ndrg3	9460800	13793000	18103000	12546000	12976000	15802000	13785600	1.37747e+07	0.999207	0.996958
Protein NDRG4	Q8BTG7-2	Ndrg4	3653500	5058600	3049400	1234800	5829500	4658300	3920500	3.90753e+06	0.996693	0.993523
NADH dehydrogenase [ubiquinone] 1 alpha subcomplex subunit 10, mitochondrial	Q99LC3	Ndufa10	5199700	6021700	5985500	5711000	6970400	7268200	5.73563e+06	6.64987e+06	1.1594	0.170229
NADH dehydrogenase [ubiquinone] 1 alpha subcomplex subunit 11	G5E814	Ndufa11	3711000	3086700	3444300	4655800	4148800	3238300	3414000	4014300	1.17583	0.25522
NADH dehydrogenase [ubiquinone] 1 alpha subcomplex subunit 12	Q8BME2	Ndufa12	11298000	11407000	10961000	10413000	18745000	11211000	11222000	1.34563e+07	1.1991	0.44784
NADH dehydrogenase [ubiquinone] 1 alpha subcomplex subunit 13	Q9ERS2	Ndufa13	26778000	29004000	25886000	24065000	32124000	29440000	2.72227e+07	28543000	1.0485	0.631182
Cytochrome c oxidase subunit NDUFA4	A0A0N4SVQ1	Ndufa4	2210600	1225900	996880	3529300	2693400	4237400	1.47779e+06	3486700	2.3594	0.025894
NADH dehydrogenase [ubiquinone] 1 alpha subcomplex subunit 5	Q9CPP6	Ndufa5	1311400	1077500	0	1811200	1965700	2384400	796300	2.05377e+06	2.57914	0.045617
NADH dehydrogenase [ubiquinone] 1 alpha subcomplex subunit 6	Q9CQZ5	Ndufa6	11552000	10961000	12419000	11934000	19299000	15599000	11644000	1.56107e+07	1.34066	0.141265
NADH dehydrogenase [ubiquinone] 1 alpha subcomplex subunit 7	A0A068BGR9	Ndufa7	2150500	1947000	2939600	1724900	2900400	2072700	2345700	2.23267e+06	0.951813	0.818647
NADH dehydrogenase [ubiquinone] 1 alpha subcomplex subunit 8	Q9DCJ5	Ndufa8	41324000	62902000	50642000	39774000	60652000	40963000	5.16227e+07	4.71297e+07	0.912965	0.651286
NADH dehydrogenase [ubiquinone] 1 alpha subcomplex subunit 9, mitochondrial	A0A0R3P9C8	Ndufa9	33714000	28154000	33900000	22195000	27337000	30212000	3.19227e+07	2.65813e+07	0.832679	0.150509
Mimitin, mitochondrial	Q59J78	Ndufaf2	0	2401400	2876600	2278400	2386700	0	1.75933e+06	1.55503e+06	0.883876	0.871215
NADH dehydrogenase [ubiquinone] 1 beta subcomplex subunit 10	Q9DCS9	Ndufb10	17776000	21601000	24205000	15730000	23226000	16001000	21194000	18319000	0.864348	0.404001
NADH dehydrogenase [ubiquinone] 1 beta subcomplex subunit 11, mitochondrial	Q4VBC9	Ndufb11	0	0	0	1161100	0	1290300	0	817133	Mut only	0.11722
NADH dehydrogenase [ubiquinone] 1 beta subcomplex subunit 3	Q9D6H6	Ndufb3	1098600	989120	1165600	1145100	1464300	1548300	1084440	1385900	1.27799	0.0862967
NADH dehydrogenase [ubiquinone] 1 beta subcomplex subunit 4	Q4VAE8	Ndufb4	4742400	7202400	7599500	8909700	7957900	9944000	6.51477e+06	8937200	1.37184	0.084647
NADH dehydrogenase [ubiquinone] 1 beta subcomplex subunit 5, mitochondrial	D3Z6W9	Ndufb5	12074000	12620000	12789000	9800400	10645000	10519000	1.24943e+07	1.03215e+07	0.826092	0.00308475
NADH dehydrogenase [ubiquinone] 1 beta subcomplex subunit 6	A2AP31	Ndufb6	7141900	8262200	9492900	7457500	6603900	9650700	8299000	7.90403e+06	0.952408	0.745027
NADH dehydrogenase [ubiquinone] 1 beta subcomplex subunit 7	Q9CR61	Ndufb7	12265000	14498000	11920000	9640700	14301000	11384000	1.28943e+07	1.17752e+07	0.91321	0.51822
NADH dehydrogenase [ubiquinone] 1 beta subcomplex subunit 8, mitochondrial	Q9D6J5	Ndufb8	5212300	6543600	5633500	3523200	4460000	3387500	5.79647e+06	3.79023e+06	0.653887	0.0179134
NADH dehydrogenase [ubiquinone] 1 beta subcomplex subunit 9	Q9CQJ8	Ndufb9	25560000	30978000	29554000	27841000	32348000	29168000	2.86973e+07	2.97857e+07	1.03792	0.631921
NADH dehydrogenase [ubiquinone] 1 subunit C2	Q9CQ54	Ndufc2	8440700	8640000	12881000	10920000	12415000	6691700	9.98723e+06	10008900	1.00217	0.992757
NADH-ubiquinone oxidoreductase 75 kDa subunit, mitochondrial	Q3TIU7	Ndufs1	51164000	55302000	56867000	47914000	59630000	59396000	5.44443e+07	5.56467e+07	1.02208	0.790075
NADH dehydrogenase [ubiquinone] iron-sulfur protein 2, mitochondrial	Q91WD5	Ndufs2	12593000	16109000	15845000	13426000	17020000	15755000	14849000	1.54003e+07	1.03713	0.739182
NADH dehydrogenase [ubiquinone] iron-sulfur protein 3, mitochondrial	Q9DCT2	Ndufs3	40074000	38532000	41626000	37747000	39133000	37008000	4.00773e+07	3.79627e+07	0.947235	0.124085
NADH dehydrogenase [ubiquinone] iron-sulfur protein 4, mitochondrial	Q923F9	Ndufs4	11785000	13460000	18231000	8882800	14990000	11012000	14492000	1.16283e+07	0.802392	0.337883
NADH dehydrogenase [ubiquinone] iron-sulfur protein 5	B1ARW4	Ndufs5	10762000	11478000	13026000	9784100	14712000	9771400	1.17553e+07	11422500	0.971687	0.860408
NADH dehydrogenase [ubiquinone] iron-sulfur protein 6, mitochondrial	P52503	Ndufs6	2526200	1489100	0	1762600	2155200	3497900	1.33843e+06	2471900	1.84686	0.277245
NADH dehydrogenase [ubiquinone] iron-sulfur protein 7, mitochondrial	Q9DC70	Ndufs7	20477000	19778000	18947000	16830000	21397000	24025000	19734000	2.07507e+07	1.05152	0.66067
NADH dehydrogenase [ubiquinone] iron-sulfur protein 8, mitochondrial	Q8VC72	Ndufs8	24178000	27523000	23005000	35910000	30158000	24585000	24902000	3.02177e+07	1.21346	0.20745
NADH dehydrogenase [ubiquinone] flavoprotein 1, mitochondrial	D3Z1U9	Ndufv1	13265000	11543000	10680000	11623000	11914000	10289000	1.18293e+07	1.12753e+07	0.953167	0.575435
NADH dehydrogenase [ubiquinone] flavoprotein 2, mitochondrial	Q9D6J6	Ndufv2	34915000	28739000	22056000	21021000	27858000	26417000	28570000	2.50987e+07	0.878497	0.460526
LIM zinc-binding domain-containing Nebulette	Q9DC07	Nebl	2013600	1926200	2711400	1382000	1638100	1396100	2.21707e+06	1.47207e+06	0.66397	0.0466937
N-terminal EF-hand calcium-binding protein 1	Q8BG18	Necab1	961150	642430	743390	594400	519130	766320	782323	626617	0.800969	0.261326
N-terminal EF-hand calcium-binding protein 2	D3Z103	Necab2	0	609380	0	496710	476970	356920	203127	443533	2.18353	0.311632
Adaptin ear-binding coat-associated protein 1	Q0VB06	Necap1	6927900	6779800	8381800	7876700	6799100	6708900	7.36317e+06	7.12823e+06	0.968093	0.729757
E3 ubiquitin-protein ligase NEDD4	B2RSC8	Nedd4	7910200	6646200	5974100	7185200	6137500	6958300	6843500	6.76033e+06	0.987847	0.904463
E3 ubiquitin-protein ligase NEDD4-like	Q3TQK9	Nedd4l	1467600	1638000	1982500	1362600	976000	1754800	1.69603e+06	1.36447e+06	0.804505	0.288399
Neurofilament heavy polypeptide	P19246	Nefh	33242000	52506000	42888000	45218000	61930000	74478000	4.28787e+07	60542000	1.41194	0.156378
Neurofilament light polypeptide	P08551	Nefl	78141000	96806000	93102000	111880000	121920000	112790000	8.93497e+07	115530000	1.29301	0.0161243
Neurofilament medium polypeptide	P08553	Nefm	142970000	214750000	180540000	182630000	269530000	363630000	179420000	271930000	1.51561	0.17524
Neuronal growth regulator 1	D3Z4T6	Negr1	6548800	7479800	6980500	5876500	7675900	7676000	7.00303e+06	7.07613e+06	1.01044	0.916814
Serine/threonine-protein kinase Nek9	Q69Z43	Nek9	173410	0	0	307550	190500	0	57803.3	166017	2.8721	0.367637
Negative elongation factor B	A0A0X1KG62	Nelfb	38406	0	68810	0	38665	54318	35738.7	30994.3	0.867249	0.862154
Negative elongation factor D	Q3TW27	Nelfcd	0	0	0	49536	0	0	0	16512	Mut only	0.373901
Protein kinase C-binding protein NELL2	Q8BM43	Nell2	542910	252680	0	422930	224520	379080	265197	342177	1.29028	0.670581
Neogenin	Q7TQG5	Neo1	3589000	3267500	3339600	2961000	1666400	2593700	3398700	2.40703e+06	0.708222	0.0670608
Neuralized-like protein 4	H9H9T3	Neurl4	362960	0	428050	0	0	0	263670	0	0	0.118803
Neurofibromin	Q04690-2	Nf1	10127000	9003800	9161600	6251200	9533900	8559600	9430800	8114900	0.860468	0.272385
Neurofascin	A0A087WR56	Nfasc	11897000	13900000	14341000	10141000	13739000	12921000	1.33793e+07	12267000	0.916862	0.447913
NFU1 iron-sulfur cluster scaffold homolog, mitochondrial	A0A0N4SUH8	Nfu1	1136900	989590	846290	992160	794450	966740	990927	917783	0.926187	0.522079
Neuroglobin	D3YW07	Ngb	438420	280770	440940	451370	287390	0	386710	246253	0.636791	0.379053
Ephexin-1	Q8CHT1-2	Ngef	1945100	1886800	1476900	2046100	1934500	2019100	1769600	1999900	1.13014	0.202152
H/ACA ribonucleoprotein complex subunit 2	Q9CRB2	Nhp2	0	995490	1186500	766870	954230	0	727330	573700	0.788775	0.759946
Nidogen-1	P10493	Nid1	0	0	361460	0	748600	580330	120487	442977	3.67656	0.277499
Nidogen-2	Q8R5G0	Nid2	228690	129900	146810	181410	231250	241880	168467	218180	1.29509	0.236707
NIF3-like protein 1	Q9EQ80	Nif3l1	1969700	1946800	994330	1861600	1419000	1604600	1.63694e+06	1628400	0.994781	0.981486
Protein NipSnap homolog 1	Q5SVF7	Nipsnap1	1343400	1828800	0	2444400	2071700	2671900	1057400	2396000	2.26594	0.0801609
Protein NipSnap homolog 3B	Q9CQE1	Nipsnap3b	4570400	5799700	8581900	3016500	5037600	3272500	6.31733e+06	3.77553e+06	0.597647	0.131988
Nischarin	B7ZN33	Nisch	696140	320360	427500	702030	0	285380	481333	329137	0.683802	0.548397
Nitrilase homolog 1	D3Z2Y2	Nit1	140420	0	0	270110	241610	0	46806.7	170573	3.64421	0.273689
Omega-amidase NIT2	Q9JHW2	Nit2	4611400	4329400	6307200	6300900	5773100	4919900	5.08267e+06	5.66463e+06	1.1145	0.473987
Neuroligin-2	Q69ZK9	Nlgn2	552130	455810	926690	498340	554160	623740	644877	558747	0.86644	0.592137
Neuroligin-3	B2RWZ9	Nlgn3	2477900	2304300	2281300	2689500	3740400	3524400	2354500	3318100	1.40926	0.0418696
Neurolysin, mitochondrial	Q91YP2	Nln	6253500	4639400	5011600	5936100	5787300	6213200	5301500	5.97887e+06	1.12777	0.249871
Nucleoside diphosphate kinase	Q5NC81	Nme1	4828500	6726100	4224100	4372700	9556100	9241700	5.25957e+06	7723500	1.46847	0.251437
Nucleoside diphosphate kinase	E9PZF0	Nme2	218290000	252010000	208100000	282570000	291640000	296190000	2.26133e+08	2.90133e+08	1.28302	0.00989711
NmrA-like family domain-containing protein 1	G5E8S7	Nmral1	1000100	553280	535700	713500	586960	893710	696360	731390	1.0503	0.852027
Glycylpeptide N-tetradecanoyltransferase 1	O70310	Nmt1	598240	535250	851600	934370	1073800	1016600	661697	1.00826e+06	1.52374	0.0297451
Glycylpeptide N-tetradecanoyltransferase 2	O70311	Nmt2	879080	1735400	1725500	1654000	1222300	1450900	1446660	1442400	0.997055	0.989694
NAD(P) transhydrogenase, mitochondrial	Q922E1	Nnt	1265400	1002400	777850	864110	867580	950760	1.01522e+06	894150	0.880748	0.446962
Nucleolar protein 3	Q8R2S3	Nol3	0	302860	0	0	0	378210	100953	126070	1.24879	0.88395
Nodal modulator 1	Q6GQT9	Nomo1	705310	0	1040000	0	570210	0	581770	190070	0.32671	0.338521
Non-POU domain-containing octamer-binding protein	Q4FK11	Nono	10904000	7929800	8059300	9003400	6904700	6846900	8.96437e+06	7585000	0.846128	0.315175
Nucleolar protein 16	D3Z7M5	Nop16	1034100	0	0	1079300	0	0	344700	359767	1.04371	0.977325
Nucleolar protein 56	Q3USZ5	Nop56	0	0	0	1470200	1236300	1474100	0	1.39353e+06	Mut only	5.9533e-05
Nucleolar protein 58	Q6DFW4	Nop58	838970	623730	734090	844050	605720	733570	732263	727780	0.993877	0.963766
Nitric oxide synthase	S4R255	Nos1	0	0	430630	667540	0	576240	143543	414593	2.88828	0.345227
Neuro-oncological ventral antigen 2	D3YVV7	Nova2	1936400	1496400	1445600	2402100	1345100	1830900	1.62613e+06	1.85937e+06	1.14343	0.533735
Puromycin-sensitive aminopeptidase	Q11011	Npepps	38600000	38407000	42168000	42816000	44880000	39331000	39725000	4.23423e+07	1.06589	0.266607
N-acetylneuraminate lyase	Q9DCJ9	Npl	2200000	2192100	3616400	5203900	2751200	2389200	2669500	3448100	1.29167	0.480888
Nuclear protein localization protein 4 homolog	Q3UDU9	Nploc4	1948100	1689300	2559500	2490400	2156100	1346500	2.06563e+06	1.99767e+06	0.967096	0.8811
Nucleophosmin	Q5U438	Npm1	17912000	11783000	15583000	11541000	10505000	12673000	1.50927e+07	11573000	0.766796	0.136468
Neuroplastin	P97300	Nptn	18346000	19321000	18365000	18638000	19243000	16729000	1.86773e+07	1.82033e+07	0.974622	0.595558
Ribosyldihydronicotinamide dehydrogenase [quinone]	Q9CVI1	Nqo2	0	206070	0	0	269300	545070	68690	271457	3.95191	0.303029
GTPase NRas	A0A0G2JGP4	Nras	19430000	18085000	21822000	22113000	17444000	23569000	19779000	21042000	1.06386	0.587876
Nuclear receptor-binding protein	Q3TCW5	Nrbp1	606090	679120	1550200	0	1170500	1081500	945137	750667	0.794241	0.707937
Nuclear receptor-binding protein 2	Q91V36	Nrbp2	178660	1181400	1037400	543640	587270	603020	799153	577977	0.723236	0.519441
Neuronal cell adhesion molecule	Q810U4-2	Nrcam	11022000	12149000	10706000	13589000	11924000	11135000	1.12923e+07	12216000	1.0818	0.336044
Nardilysin	A6PWC3	Nrd1	4034900	4213700	3699400	3739900	4452800	3391800	3.98267e+06	3861500	0.969576	0.744379
Neurogranin	P60761	Nrgn	2625100	5589300	3829100	2399800	5123100	2973600	4014500	3.49883e+06	0.871549	0.688308
Neuropilin-2	Q3U5I8	Nrp2	126700	100570	116010	0	0	0	114427	0	0	0.000112496
Neurexin-1	E0CY11	Nrxn1	14967000	16491000	16337000	17797000	13126000	13573000	1.59317e+07	14832000	0.930976	0.520994
Neurexin II	E9Q5N7	Nrxn2	5277800	5579200	6330800	7400100	6010300	6799300	5.72927e+06	6.73657e+06	1.17582	0.119406
Neurexin-3	E9Q2X2	Nrxn3	5151700	5007900	5264000	2412500	4298600	4509000	5141200	3.74003e+06	0.727463	0.104917
Sterol-4-alpha-carboxylate 3-dehydrogenase, decarboxylating	U3M993	Nsdhl	3165300	2433100	2445300	2422200	3227100	2764500	2.68123e+06	2804600	1.04601	0.732196
Vesicle-fusing ATPase	P46460	Nsf	164700000	176210000	148890000	182370000	215060000	180390000	1.63267e+08	1.92607e+08	1.17971	0.0997877
NSFL1 cofactor p47	Q3KQQ1	Nsfl1c	6256700	5069900	5954600	3836200	5818500	5888100	5760400	5.18093e+06	0.899405	0.488863
tRNA (cytosine(34)-C(5))-methyltransferase	H3BKN0	Nsun2	493190	248800	183670	313030	419080	474490	308553	402200	1.3035	0.424684
5(3)-deoxyribonucleotidase, cytosolic type	Q9JM14	Nt5c	23974000	18222000	12343000	19769000	16301000	17446000	1.81797e+07	1.78387e+07	0.981243	0.927263
Cytosolic purine 5-nucleotidase	G3X9J6	Nt5c2	390550	411990	0	97430	275900	237420	267513	203583	0.761021	0.680979
Cytosolic 5-nucleotidase 3A	Q9D020-1	Nt5c3a	0	0	925430	0	0	1431700	308477	477233	1.54706	0.781268
7-methylguanosine phosphate-specific 5-nucleotidase	Q3UFY7	Nt5c3b	1671100	2034700	0	0	0	1688800	1.23527e+06	562933	0.455718	0.469428
5'-nucleotidase domain containing 2	Q91X76	Nt5dc2	357880	194340	336110	231020	139200	163630	296110	177950	0.600959	0.112005
5-nucleotidase domain-containing protein 3	Q3UHB1	Nt5dc3	3353800	2475800	3129500	1471600	2520500	1344000	2.98637e+06	1778700	0.595607	0.0572104
Neurotrimin	D3Z396	Ntm	9231000	11454000	10709000	9356000	10618000	9544200	1.04647e+07	9839400	0.94025	0.458196
Netrin-G1	F7CVQ1	Ntng1	0	96849	109230	0	0	0	68693	0	0	0.11755
BDNF/NT-3 growth factors receptor	P15209-3	Ntrk2	1697400	1574800	0	1459900	1308100	1387200	1.09073e+06	1.38507e+06	1.26985	0.619846
Nucleobindin-1	Q8BRD3	Nucb1	188890	151490	322750	241450	333510	205650	221043	260203	1.17716	0.576216
Nucleobindin-2	Q3UKN6	Nucb2	348020	182460	284240	320710	377950	299310	271573	332657	1.22492	0.318231
Nuclear migration protein nudC	O35685	Nudc	4471500	5203800	5725600	4000100	4079500	4829500	5.13363e+06	4.30303e+06	0.838204	0.138382
NudC domain-containing protein 2	E0CYQ2	Nudcd2	0	0	0	1152100	1701900	637370	0	1163790	Mut only	0.0193284
NudC domain-containing protein 3	B0FTY3	Nudcd3	154590	0	205120	130390	125040	176790	119903	144073	1.20158	0.724265
Diphosphoinositol polyphosphate phosphohydrolase 3-beta	P0C028	Nudt11	18449000	17590000	14313000	13636000	19433000	16759000	16784000	1.66093e+07	0.989593	0.937596
U8 snoRNA-decapping enzyme	A0A087WRE5	Nudt16	397640	565150	0	550900	463040	838680	320930	617540	1.92422	0.216622
Protein syndesmos	Q8VHN8	Nudt16l1	6837500	5675100	4325700	6706200	6771700	6109700	5.61277e+06	6529200	1.16328	0.291969
Bis(5-nucleosyl)-tetraphosphatase [asymmetrical]	P56380	Nudt2	0	0	0	1004700	931110	533280	0	823030	Mut only	0.00492536
Cleavage and polyadenylation specificity factor subunit 5	Q9CQF3	Nudt21	1321800	1381900	0	3308500	1958600	2668700	901233	2.64527e+06	2.93516	0.0429982
Diphosphoinositol polyphosphate phosphohydrolase 1	I1E4X7	Nudt3	27995000	28866000	29156000	35073000	27891000	33485000	2.86723e+07	3.21497e+07	1.12128	0.190064
ADP-sugar pyrophosphatase	A0A0A6YVU1	Nudt5	0	370360	471710	409030	463450	498850	280690	457110	1.62852	0.292668
Nuclear fragile X mental retardation-interacting protein 2	Q5F2E7	Nufip2	0	237280	214600	241590	240040	260900	150627	247510	1.6432	0.270837
Nuclear mitotic apparatus protein 1	Q80Y35	Numa1	324840	433820	0	349140	0	0	252887	116380	0.460206	0.478254
Numb-like protein	Q3UH86	Numbl	647910	542470	601190	723220	0	497570	597190	406930	0.681408	0.427769
Nuclear pore complex protein Nup133	Q8CDZ5	Nup133	0	0	161920	836710	147770	0	53973.3	328160	6.08004	0.356705
Nuclear pore complex protein Nup155	Q3UL43	Nup155	628480	0	0	229610	267370	299430	209493	265470	1.2672	0.803409
Nuclear pore complex protein Nup160	Q9Z0W3-2	Nup160	0	119650	0	0	0	0	39883.3	0	0	0.373901
Nucleoporin NUP188 homolog	Q6ZQH8	Nup188	0	0	66237	0	0	1215900	22079	405300	18.3568	0.398565
Nuclear pore complex protein Nup93	Q3TFC8	Nup93	297740	270500	0	279360	204820	181830	189413	222003	1.17206	0.759657
NACHT and WD repeat domain-containing protein 2	Q6P5U7	Nwd2	0	160500	148310	0	0	0	102937	0	0	0.116736
Nuclear RNA export factor 1	Q8BP60	Nxf1	0	0	121170	73255	55468	74468	40390	67730.3	1.67691	0.540001
Ornithine aminotransferase, mitochondrial	Q3UJK5	Oat	1852700	1756100	1681200	1544500	1241900	1537300	1.76333e+06	1.44123e+06	0.817335	0.044459
Obscurin	E9QQ96	Obscn	0	0	0	0	0	532240	0	177413	Mut only	0.373901
OCIA domain-containing protein 1	A0A0J9YUK7	Ociad1	1820600	1917200	2728200	1835000	1828200	1687200	2.15533e+06	1.78347e+06	0.827467	0.271516
OCIA domain-containing protein 2	Q9D8W7	Ociad2	0	722300	0	0	0	678660	240767	226220	0.939582	0.96699
Inositol polyphosphate 5-phosphatase OCRL-1	Q6NVF0-2	Ocrl	587190	488080	261690	199750	413540	256200	445653	289830	0.650349	0.249062
2-oxoglutarate dehydrogenase, mitochondrial	Q60597	Ogdh	20096000	22958000	22250000	21563000	27293000	24408000	21768000	2.44213e+07	1.12189	0.227823
Oxoglutarate dehydrogenase-like	B2RXT3	Ogdhl	2570800	2699600	2435800	2301300	3141300	3316900	2.56873e+06	2.91983e+06	1.13668	0.337513
Opioid growth factor receptor	Q3UF10	Ogfr	517870	475640	347020	499640	265020	474970	446843	413210	0.924731	0.728859
UDP-N-acetylglucosamine--peptide N-acetylglucosaminyltransferase 110 kDa subunit	Q8CGY8-2	Ogt	4502400	4661000	4591100	5017100	4496700	4464400	4.58483e+06	4659400	1.01626	0.707337
Obg-like ATPase 1	Q3TJF2	Ola1	7206800	6411900	5952000	9159400	6892700	7770200	6.52357e+06	7.94077e+06	1.21724	0.133664
Noelin	Q8R357	Olfm1	2256600	1017100	2142100	352720	1658800	279290	1.80527e+06	763603	0.422986	0.156303
Oligodendrocyte-myelin glycoprotein	Q3UVV3	Omg	1285600	2735300	1447700	1866100	2521700	1427600	1.82287e+06	1.93847e+06	1.06342	0.846003
Dynamin-like 120 kDa protein, mitochondrial	P58281	Opa1	18704000	19715000	18749000	21450000	21652000	18942000	19056000	2.06813e+07	1.08529	0.156091
Optic atrophy 3 protein homolog	Q505D7	Opa3	968790	1120400	805670	988670	1311200	967430	964953	1089100	1.12866	0.436132
Opioid binding protein/cell adhesion molecule-like	Q6DFY2	Opcml	9674900	12152000	8419600	8884000	9555900	11245000	1.00822e+07	9.89497e+06	0.981433	0.892641
5-oxoprolinase	Q3TYS9	Oplah	508050	563570	1081900	0	0	560600	717840	186867	0.260318	0.112015
Oxysterol-binding protein 1	Q3B7Z2	Osbp	2341900	3270200	2722700	4355200	3605600	2644900	2.77827e+06	3.53523e+06	1.27246	0.250346
Oxysterol-binding protein-related protein 11	Q8CI95	Osbpl11	0	455550	0	0	428550	628110	151850	352220	2.31953	0.449992
Oxysterol-binding protein-related protein 1	Q91XL9	Osbpl1a	2993100	3048200	2054400	3050900	2854100	2645900	2.69857e+06	2850300	1.05623	0.681105
Oxysterol-binding protein-related protein 2	Q8BX94	Osbpl2	416660	583160	356610	498080	307530	433630	452143	413080	0.913604	0.679672
Oxysterol-binding protein-related protein 6	Q8BXR9	Osbpl6	340750	424870	525250	404530	279910	338650	430290	341030	0.792559	0.237636
Oxysterol-binding protein-related protein 8	B9EJ86	Osbpl8	1409500	745700	745830	874840	854370	799860	967010	843023	0.871783	0.606873
Oxysterol-binding protein-related protein 9	A2A8Z1	Osbpl9	685730	459380	280520	913330	615120	541070	475210	689840	1.45165	0.259205
Probable tRNA N6-adenosine threonylcarbamoyltransferase	Q58EU1	Osgep	477800	398990	848250	787480	440010	690980	575013	639490	1.11213	0.728184
Osteoclast-stimulating factor 1	Q62422	Ostf1	2536300	3115400	2945800	2394300	3385300	3776000	2.86583e+06	3185200	1.11144	0.51326
Ubiquitin thioesterase OTUB1	D3YWF6	Otub1	57788000	67601000	64521000	68097000	80810000	61967000	6.33033e+07	7.02913e+07	1.11039	0.326824
OTU domain-containing protein 6B	A0A0A0MQF5	Otud6b	1790500	1704200	2093100	1443500	2293200	2443300	1862600	2060000	1.10598	0.585063
Succinyl-CoA:3-ketoacid coenzyme A transferase 1, mitochondrial	Q9D0K2	Oxct1	49316000	51701000	42258000	31428000	41059000	33409000	4.77583e+07	3.52987e+07	0.73911	0.0379314
Oxidation resistance protein 1	Q4KMM3	Oxr1	6142300	5405600	5251400	4175400	4681800	5106200	5.59977e+06	4.65447e+06	0.831189	0.0698729
Serine/threonine-protein kinase OSR1	Q6P9R2	Oxsr1	293620	302520	444250	634790	424790	352000	346797	470527	1.35678	0.274573
P2Y purinoceptor 12	Q8BZV8	P2ry12	0	1315600	2452500	2077500	1573700	1240500	1.25603e+06	1.63057e+06	1.29819	0.643389
Protein disulfide-isomerase	Q3UDR2	P4hb	23977000	23093000	24654000	21510000	24118000	21333000	23908000	2.23203e+07	0.933593	0.190135
Polyadenylate-binding protein 1	P29341	Pabpc1	33289000	24324000	28710000	41789000	37963000	36218000	2.87743e+07	3.86567e+07	1.34344	0.0322083
Polyadenylate-binding protein	A3KFU5	Pabpc4	4174400	2525700	6914900	8552800	1161000	4639000	4.53833e+06	4.78427e+06	1.05419	0.926056
Polyadenylate-binding protein 2	Q8CCS6	Pabpn1	1274000	922460	830100	900020	1181600	749210	1.00885e+06	943610	0.935329	0.742554
Phosphofurin acidic cluster sorting protein 1	Q8K212	Pacs1	3073600	4471100	3406100	4835400	5675100	2867800	3.65027e+06	4.45943e+06	1.22167	0.434539
Phosphofurin acidic cluster sorting protein 2	Q3V3Y3	Pacs2	0	707410	0	0	1577700	627710	235803	735137	3.11758	0.387719
Protein kinase C and casein kinase substrate in neurons protein 1	Q543Y7	Pacsin1	14044000	14334000	13500000	14314000	15351000	10636000	1.39593e+07	1.34337e+07	0.962343	0.735515
Protein kinase C and casein kinase substrate in neurons protein 2	Q3TDA7	Pacsin2	543100	616520	377070	632430	0	0	512230	210810	0.411553	0.246781
Platelet-activating factor acetylhydrolase IB subunit alpha	Q5SW18	Pafah1b1	23543000	18140000	15592000	20336000	18264000	17154000	1.90917e+07	1.85847e+07	0.973444	0.850525
Platelet-activating factor acetylhydrolase IB subunit beta	Q61206	Pafah1b2	24304000	23564000	21557000	20283000	22025000	28178000	2.31417e+07	2.34953e+07	1.01528	0.895641
Platelet-activating factor acetylhydrolase IB subunit gamma	Q3TJC2	Pafah1b3	14832000	11745000	12522000	16548000	11780000	12470000	13033000	1.35993e+07	1.04345	0.762819
Multifunctional protein ADE2	Q9DCL9	Paics	5570900	4708500	4753600	4259200	4924200	5203300	5011000	4.79557e+06	0.957008	0.615481
Polyadenylate-binding protein-interacting protein 1	D3Z3J6	Paip1	201260	141370	0	270810	156550	156870	114210	194743	1.70513	0.318589
Non-specific serine/threonine protein kinase	G5E884	Pak1	8902600	10334000	8626800	8391800	9093400	9031400	9287800	8.83887e+06	0.951664	0.478343
Serine/threonine-protein kinase PAK 2	Q8CIN4	Pak2	16398000	2991500	20771000	6508600	3109200	2148800	1.33868e+07	3922200	0.292989	0.160971
Non-specific serine/threonine protein kinase	B1GX80	Pak3	618300	604440	557350	590970	425010	634250	593363	550077	0.927049	0.549928
A-kinase anchor protein 2	F7AA26	Pakap	0	0	426800	387860	569150	561130	142267	506047	3.55703	0.0775653
Paralemmin-1	Q542N8	Palm	2166400	1847900	1602100	1418700	1595000	1338400	1.87213e+06	1450700	0.774891	0.0793473
Paralemmin-2	Q8BR92	Palm2	167560	140660	0	0	0	0	102740	0	0	0.119137
Pannexin	Q3U181	Panx1	278710	207060	219650	319390	345750	263180	235140	309440	1.31598	0.0866662
Peroxisomal N(1)-acetyl-spermine/spermidine oxidase	Q4GX45	Paox	0	0	0	99880	0	0	0	33293.3	Mut only	0.373901
Bifunctional 3-phosphoadenosine 5-phosphosulfate synthase 1	Q6NZM8	Papss1	1176300	1099900	894270	1327900	1255600	2682900	1.05682e+06	1.75547e+06	1.66108	0.212744
Protein deglycase DJ-1	Q99LX0	Park7	145150000	171810000	114350000	204130000	156660000	176910000	143770000	1.79233e+08	1.24667	0.175311
Poly [ADP-ribose] polymerase 1	Q3U868	Parp1	721940	398950	205710	683520	708140	628050	442200	673237	1.52247	0.204192
Protein PBDC1	Q9D0B6-2	Pbdc1	2591000	1475200	662830	595830	1266300	1305200	1.57634e+06	1.05578e+06	0.669763	0.437698
Pre-B-cell leukemia transcription factor 1	Q99LS8	Pbx1	138780	0	0	0	143430	0	46260	47810	1.03351	0.982528
Poly(rC)-binding protein 1	P60335	Pcbp1	19087000	17727000	26248000	22236000	22567000	20776000	2.10207e+07	2.18597e+07	1.03991	0.771488
Poly(rC)-binding protein 2	B2M1R7	Pcbp2	34698000	33814000	40520000	35668000	37815000	37111000	36344000	3.68647e+07	1.01433	0.82426
Poly(rC)-binding protein 3	P57722-2	Pcbp3	1919500	1385200	1453900	1847600	1505000	1470400	1586200	1.60767e+06	1.01353	0.922223
Propionyl-CoA carboxylase alpha chain, mitochondrial	Q3UGC8	Pcca	1403800	1193100	1296500	1278100	1764800	1014500	1297800	1.35247e+06	1.04212	0.822316
Propionyl-CoA carboxylase beta chain, mitochondrial	A0PJE6	Pccb	648790	0	473970	730490	553310	338250	374253	540683	1.4447	0.499748
Protocadherin 10	Q3TZ28	Pcdh10	824470	855300	712270	779740	828450	958960	797347	855717	1.07321	0.444791
Protocadherin 17	Q3UTP0	Pcdh17	119290	0	0	0	0	0	39763.3	0	0	0.373901
Protocadherin 7	Q3USI1	Pcdh7	0	0	0	0	677870	0	0	225957	Mut only	0.373901
PCI domain-containing protein 2	Q8BNM3	Pcid2	173620	0	130360	190530	0	149580	101327	113370	1.11886	0.884692
Phosphoenolpyruvate carboxykinase [GTP], mitochondrial	Q3TDE6	Pck2	0	0	0	0	158390	0	0	52796.7	Mut only	0.373901
Protein piccolo	Q9QYX7-2	Pclo	13408000	16476000	15061000	14549000	14693000	13887000	1.49817e+07	1.43763e+07	0.959595	0.546756
Protein-L-isoaspartate O-methyltransferase	Q545L9	Pcmt1	10252000	15957000	12772000	11401000	15788000	10157000	1.29937e+07	1.24487e+07	0.958056	0.829767
Proliferating cell nuclear antigen	Q91ZH2	Pcna	720760	502230	604520	1338800	507610	754020	609170	866810	1.42294	0.368531
PEST proteolytic signal-containing nuclear protein	Q3TM89	Pcnp	5726400	6255600	4903400	0	6962400	6586000	5.62847e+06	4.51613e+06	0.802374	0.653203
ProSAAS	Q9QXV0	Pcsk1n	1719900	2055200	2488800	1499700	1656800	1228000	2.08797e+06	1461500	0.699963	0.0702181
Cyclin-dependent kinase 17	I6L9D3	Pctk2	0	0	0	403220	339190	439170	0	393860	Mut only	0.000175722
Pyruvate carboxylase	G5E8R3	Pcx	12163000	9200400	11182000	9020500	13384000	8123100	1.08485e+07	1.01759e+07	0.938	0.733728
Prenylcysteine oxidase	Q3UYP2	Pcyox1	1463000	1296000	713240	956500	1139000	1158500	1.15741e+06	1.08467e+06	0.937147	0.773452
Prenylcysteine oxidase-like	Q8C7K6	Pcyox1l	299870	0	0	254540	279590	331720	99956.7	288617	2.88742	0.13953
Choline-phosphate cytidylyltransferase B	Q811Q9-2	Pcyt1b	1870900	936340	1362300	2570400	2014300	1642900	1.38985e+06	2.07587e+06	1.49359	0.146612
28 kDa heat- and acid-stable phosphoprotein	Q1WWJ8	Pdap1	11850000	8377900	8979400	7928500	8934200	6687200	9.73577e+06	7.84997e+06	0.806302	0.20676
Programmed cell death protein 10	Q8VE70	Pdcd10	1950200	2357200	2128500	2796600	2252700	2166500	2145300	2.40527e+06	1.12118	0.321053
Programmed cell death protein 5	Q564F6	Pdcd5	948680	668230	872540	1048100	3827000	3755900	829817	2877000	3.46703	0.0897282
Programmed cell death protein 6	P12815	Pdcd6	3365800	4209500	5197900	5494900	8369700	4553000	4.25773e+06	6139200	1.44189	0.210882
Programmed cell death 6-interacting protein	Q80Y09	Pdcd6ip	4326600	6493500	4868900	5826100	5354400	4456700	5.22967e+06	5212400	0.996698	0.983072
Parkinson disease 7 domain-containing protein 1	Q8BFQ8	Pddc1	10079000	13830000	14651000	9609300	13016000	16533000	1.28533e+07	1.30528e+07	1.01552	0.938896
cAMP and cAMP-inhibited cGMP 3,5-cyclic phosphodiesterase 10A	F8WHK3	Pde10a	1586800	2342800	2150000	1736300	2134600	1746200	2.02653e+06	1.87237e+06	0.923926	0.587856
2,5-phosphodiesterase 12	Q3TIU4	Pde12	589320	549840	538370	132950	1223600	326280	559177	560943	1.00316	0.996061
Calcium/calmodulin-dependent 3,5-cyclic nucleotide phosphodiesterase 1A	Q8BRR9	Pde1a	135170	161480	107320	114160	191730	121190	134657	142360	1.05721	0.805548
Calcium/calmodulin-dependent 3,5-cyclic nucleotide phosphodiesterase 1B	Q6PDS5	Pde1b	3954500	4125400	3763900	3564400	3443900	3675600	3.94793e+06	3561300	0.902067	0.0355989
cGMP-dependent 3,5-cyclic phosphodiesterase	Q5PR72	Pde2a	7209700	7850500	5950300	5209600	6352000	6654600	7003500	6.07207e+06	0.867005	0.260192
cAMP-specific 3,5-cyclic phosphodiesterase 4A	B1AWC8	Pde4b	0	0	68776	0	59878	0	22925.3	19959.3	0.870623	0.926962
cAMP-specific 3,5-cyclic phosphodiesterase 4D	O70286	Pde4d	0	194780	272290	147180	167590	0	155690	104923	0.673925	0.62728
Retinal rod rhodopsin-sensitive cGMP 3,5-cyclic phosphodiesterase subunit delta	M0QWG6	Pde6d	0	589930	0	1091500	804210	1102600	196643	999437	5.08248	0.0216499
[truncated: 1,210 more rows]

## Sheet: P40-PROT
Protein	accession	Gene	MW		Lane 1-WT			Lane 2-Mut		Average SC		Abund		NSAF:WT			NSAF: Mut			average NSAF			average NSAF		NSAF ratio	T-Test
		ID		WT1	WT2	WT3	Mut1	Mut2	Mut3	WT	Mut		WT1	WT2	WT3	Mut1	Mut2	Mut3		WT			Mut		Mut-WT	P-value
Heterogeneous nuclear ribonucleoprotein A3	Q8BG05	Hnrnpa3	40	96	100	150	70	72	48	115.333	63.3333	H	0.000671	0.000692	0.000996	0.000433	0.000499	0.000392	0.000786333	±	0.00018188	0.000441333	±	5.39846e-05	0.561255	0.034526
Serine protease inhibitor A3K	P07759	Serpina3k	47	115	81	135	46	70	70	110.333	62	H	0.000702	0.0005	0.000708	0.000276	0.000435	0.000405	0.000636667	±	0.000118395	0.000372	±	8.44808e-05	0.584293	0.034454
N(G),N(G)-dimethylarginine dimethylaminohydrolase 1	Q9CWS0	Ddah1	31	105	70	99	69	68	41	91.3333	59.3333	H	0.000971	0.000641	0.000841	0.000551	0.000581	0.000384	0.000817667	±	0.000166233	0.000505333	±	0.000106143	0.618019	0.0517522
Spectrin beta chain, erythrocytic	P15508	Sptb	245	76	108	112	81	70	36	98.6667	62.3333	H	9.4e-05	0.000131	0.000125	9.62e-05	8.08e-05	4.52e-05	0.000116667	±	1.98578e-05	7.40667e-05	±	2.61582e-05	0.634857	0.0879674
Isoform 2 of Cell adhesion molecule 2	Q8BLQ9-2	Cadm2	44	98	61	96	60	49	50	85	53	H	0.00068	0.000385	0.000623	0.000359	0.00029	0.000451	0.000562667	±	0.000156481	0.000366667	±	8.07733e-05	0.651659	0.126135
Mitochondrial proton/calcium exchanger protein	Q9Z2I0	Letm1	83	101	73	108	67	72	62	94	67	H	0.000375	0.000262	0.00036	0.000213	0.000233	0.000212	0.000332333	±	6.13705e-05	0.000219333	±	1.18462e-05	0.65998	0.0351384
Sodium/calcium exchanger 2	Q8K596	Slc8a2	101	84	79	92	72	67	41	85	60	H	0.000262	0.000221	0.000244	0.00018	0.000178	0.000128	0.000242333	±	2.05508e-05	0.000162	±	2.94618e-05	0.668501	0.0179398
Homer protein homolog 1	Q9Z2Y3	Homer1	41	88	87	109	63	70	55	94.6667	62.6667	H	0.000658	0.000626	0.000758	0.00041	0.000488	0.000478	0.000680667	±	6.88573e-05	0.000458667	±	4.24421e-05	0.673849	0.0089462
cAMP-dependent protein kinase type II-beta regulatory subunit	P31324	Prkar2b	46	177	152	203	123	159	80	177.333	120.667	H	0.00104	0.000984	0.00116	0.000687	0.000922	0.000544	0.00106133	±	8.99185e-05	0.000717667	±	0.000190857	0.676193	0.0477613
Synaptopodin	Q8CC35	Synpo	100	73	104	96	71	70	48	91	63	H	0.000229	0.000293	0.000244	0.000192	0.0002	0.000126	0.000255333	±	3.34714e-05	0.000172667	±	4.0612e-05	0.67624	0.0529497
PHD finger protein 24	Q80TL4	Phf24	45	80	74	102	66	55	63	85.3333	61.3333	H	0.00058	0.000471	0.000686	0.000422	0.000321	0.000436	0.000579	±	0.000107503	0.000393	±	6.27455e-05	0.678756	0.0608015
V-type proton ATPase subunit E 1	P50518	Atp6v1e1	26	220	172	156	157	141	103	182.667	133.667	H	0.00268	0.00194	0.00152	0.00163	0.00147	0.00123	0.00204667	±	0.00058731	0.00144333	±	0.000201329	0.705212	0.167633
Rabphilin-3A	P47708	Rph3a	75	94	114	105	70	78	70	104.333	72.6667	H	0.000349	0.000441	0.000369	0.00026	0.000277	0.000287	0.000386333	±	4.83873e-05	0.000274667	±	1.36504e-05	0.710958	0.0183492
ATP-dependent RNA helicase DDX3X	Q62167	Ddx3x	73	96	76	80	68	65	49	84	60.6667	H	0.00036	0.000297	0.000286	0.000244	0.000238	0.000198	0.000314333	±	3.99291e-05	0.000226667	±	2.50067e-05	0.721103	0.0321907
Heterogeneous nuclear ribonucleoprotein M	Q9D0E1	Hnrnpm	78	87	115	96	67	89	60	99.3333	72	H	0.000288	0.000399	0.000305	0.00022	0.000294	0.000202	0.000330667	±	5.97857e-05	0.000238667	±	4.87579e-05	0.721774	0.107776
Excitatory amino acid transporter 1	P56564	Slc1a3	60	271	235	283	103	221	190	263	171.333	H	0.00127	0.00104	0.00123	0.000475	0.000945	0.00115	0.00118	±	0.000122882	0.000856667	±	0.000346061	0.725989	0.201945
Matrin-3	Q8K310	Matr3	95	164	112	140	120	108	92	138.667	106.667	H	0.000551	0.000351	0.000438	0.000342	0.000316	0.000323	0.000446667	±	0.000100281	0.000327	±	1.34536e-05	0.73209	0.109875
Voltage-dependent anion-selective channel protein 2	Q60930	Vdac2	32	129	99	94	85	87	43	107.333	71.6667	H	0.00103	0.00085	0.000726	0.000678	0.000737	0.000506	0.000868667	±	0.000152857	0.000640333	±	0.000120018	0.737145	0.11158
UDP-N-acetylglucosamine--peptide N-acetylglucosaminyltransferase 110 kDa subunit	Q8CGY8	Ogt	117	116	92	79	82	76	59	95.6667	72.3333	H	0.000288	0.000223	0.000172	0.000184	0.00017	0.000154	0.000227667	±	5.81406e-05	0.000169333	±	1.50111e-05	0.743777	0.16774
Isoform 3 of Catenin alpha-2	Q61301-3	Ctnna2	102	138	162	175	123	132	101	158.333	118.667	H	0.000441	0.000457	0.00048	0.000312	0.000349	0.000365	0.000459333	±	1.96044e-05	0.000342	±	2.71846e-05	0.744557	0.00373532
Serine/threonine-protein kinase PAK 1	O88643	Pak1	61	98	104	110	92	79	59	104	76.6667	H	0.000423	0.000509	0.000454	0.000406	0.000342	0.000286	0.000462	±	4.35546e-05	0.000344667	±	6.00444e-05	0.746032	0.0519197
Ras-related protein Rab-1A	P62821	Rab1A	23	107	98	122	99	81	54	109	78	H	0.00135	0.00122	0.00137	0.00115	0.000939	0.000854	0.00131333	±	8.14453e-05	0.000981	±	0.000152404	0.746954	0.0290759
Coronin-1A	O89053	Coro1a	51	75	70	112	67	68	61	85.6667	65.3333	H	0.000474	0.000393	0.000635	0.000354	0.000356	0.000427	0.000500667	±	0.000123184	0.000379	±	4.15812e-05	0.756991	0.180364
1-phosphatidylinositol 4,5-bisphosphate phosphodiesterase beta-1	Q9Z1B3	Plcb1	138	210	188	200	148	180	128	199.333	152	H	0.000448	0.000397	0.000392	0.000298	0.000375	0.000278	0.000412333	±	3.09892e-05	0.000317	±	5.12152e-05	0.768795	0.0509317
Brain acid soluble protein 1	Q91XV3	Basp1	22	546	384	523	301	305	435	484.333	347	H	0.0083	0.00472	0.00676	0.00309	0.00357	0.00872	0.00659333	±	0.00179581	0.00512667	±	0.00312116	0.777553	0.519433
Pyruvate carboxylase, mitochondrial	Q05920	Pc	130	109	120	128	93	98	87	119	92.6667	H	0.000234	0.000272	0.00026	0.000199	0.000204	0.000193	0.000255333	±	1.94251e-05	0.000198667	±	5.50757e-06	0.778068	0.00827263
Syntaxin-1A	O35526	Stx1a	33	166	159	167	124	141	140	164	135	H	0.00179	0.00146	0.00146	0.00103	0.00125	0.00139	0.00157	±	0.000190526	0.00122333	±	0.000181475	0.779193	0.0846
Prelamin-A/C	P48678	Lmna	74	105	109	90	96	81	73	101.333	83.3333	H	0.000485	0.00044	0.000367	0.000367	0.000314	0.000334	0.000430667	±	5.95511e-05	0.000338333	±	2.67644e-05	0.785604	0.0704828
Myristoylated alanine-rich C-kinase substrate	P26645	Marcks	30	148	101	156	81	86	125	135	97.3333	H	0.00165	0.000875	0.00146	0.000612	0.000679	0.00184	0.00132833	±	0.000403929	0.00104367	±	0.000690458	0.785696	0.570997
Secernin-1	Q9CZC8	Scrn1	46	79	103	113	80	92	68	98.3333	80	H	0.000537	0.000623	0.00068	0.000479	0.000542	0.000441	0.000613333	±	7.19884e-05	0.000487333	±	5.10131e-05	0.794565	0.0686886
Glycerol-3-phosphate dehydrogenase, mitochondrial	Q64521	Gpd2	81	145	190	193	158	140	121	176	139.667	H	0.000571	0.000679	0.000661	0.000511	0.00047	0.000545	0.000637	±	5.78619e-05	0.000508667	±	3.75544e-05	0.798535	0.0322085
Isoform 2 of ATP-dependent RNA helicase A	O70133-2	Dhx9	150	90	85	108	84	87	61	94.3333	77.3333	H	0.000185	0.00016	0.000194	0.000153	0.000159	0.00012	0.000179667	±	1.76163e-05	0.000144	±	2.1e-05	0.801484	0.0872815
Isoform 2 of Solute carrier family 12 member 5	Q91V14-2	Slc12a5	124	217	277	251	159	199	196	248.333	184.667	H	0.000477	0.000637	0.00055	0.000342	0.000439	0.000554	0.000554667	±	8.0102e-05	0.000445	±	0.000106127	0.802284	0.226325
Calcium/calmodulin-dependent protein kinase type II subunit alpha	P11798	Camk2a	54	505	516	524	469	471	235	515	391.667	H	0.00255	0.00282	0.00246	0.00231	0.00229	0.0017	0.00261	±	0.00018735	0.0021	±	0.000346554	0.804598	0.0884006
Transgelin-3	Q9R1Q8	Tagln3	22	137	121	150	117	115	81	136	104.333	H	0.00189	0.00159	0.00198	0.00138	0.0015	0.00152	0.00182	±	0.000204206	0.00146667	±	7.57188e-05	0.805861	0.0483179
Elongation factor Tu, mitochondrial	Q8BFR5	Tufm	50	81	103	135	104	96	68	106.333	89.3333	H	0.000509	0.000599	0.000778	0.000533	0.000514	0.000477	0.000628667	±	0.000136932	0.000508	±	2.84781e-05	0.808059	0.209396
Myc box-dependent-interacting protein 1	O08539	Bin1	64	94	124	134	89	119	79	117.333	95.6667	H	0.000387	0.000556	0.000554	0.000358	0.000498	0.000354	0.000499	±	9.7e-05	0.000403333	±	8.20081e-05	0.808283	0.262055
Myotubularin-related protein 5	Q6ZPE2	Sbf1	209	72	86	84	79	81	44	80.6667	68	H	9.84e-05	0.000118	0.000108	9.82e-05	0.000105	5.93e-05	0.000108133	±	9.80068e-06	8.75e-05	±	2.46575e-05	0.809186	0.249267
Heterogeneous nuclear ribonucleoprotein L	Q8R081	Hnrnpl	64	85	92	119	74	91	76	98.6667	80.3333	H	0.000431	0.000425	0.000475	0.000313	0.000382	0.000383	0.000443667	±	2.73008e-05	0.000359333	±	4.0129e-05	0.809917	0.0395675
Plasma membrane calcium-transporting ATPase 1	G5E829	Atp2b1	135	134	168	159	148	117	112	153.667	125.667	H	0.000292	0.000358	0.000316	0.000292	0.000244	0.000253	0.000322	±	3.34066e-05	0.000263	±	2.55147e-05	0.81677	0.0718992
Ryanodine receptor 2	E9Q401	Ryr2	565	127	133	184	139	161	71	148	123.667	H	6.6e-05	7.15e-05	8.9e-05	6.43e-05	7.66e-05	4.41e-05	7.55e-05	±	1.20104e-05	6.16667e-05	±	1.64092e-05	0.816777	0.304
Isoform 2 of Caskin-1	Q6P9K8-2	Caskin1	143	89	91	72	56	63	76	84	65	H	0.00016	0.00017	0.000124	0.000104	0.000111	0.000156	0.000151333	±	2.41937e-05	0.000123667	±	2.82194e-05	0.817181	0.266833
Isoform 2 of Tyrosine-protein phosphatase non-receptor type substrate 1	P97797-2	Sirpa	56	103	95	120	90	78	92	106	86.6667	H	0.000551	0.000502	0.000531	0.000459	0.000385	0.000451	0.000528	±	2.46374e-05	0.000431667	±	4.0612e-05	0.817551	0.0246128
Isoform 5 of Regulating synaptic membrane exocytosis protein 1	Q99NE5-5	Rims1	151	63	97	103	72	79	51	87.6667	67.3333	H	0.000109	0.000184	0.000175	0.000132	0.000137	0.000114	0.000156	±	4.09512e-05	0.000127667	±	1.20968e-05	0.818376	0.314487
Fascin	Q61553	Fscn1	55	258	184	251	146	201	166	231	171	H	0.00121	0.000958	0.00113	0.000696	0.000942	0.00107	0.00109933	±	0.000128769	0.000902667	±	0.000190077	0.821104	0.212049
Guanine deaminase	Q9R111	Gda	51	146	159	188	176	149	77	164.333	134	H	0.000832	0.000941	0.000972	0.000864	0.000785	0.000605	0.000915	±	7.35323e-05	0.000751333	±	0.000132742	0.821129	0.135129
Tropomyosin alpha-1 chain	P58771	Tpm1	33	104	92	66	63	100	60	87.3333	74.3333	H	0.00106	0.000922	0.0006	0.000593	0.000887	0.00065	0.000860667	±	0.000236054	0.00071	±	0.000155913	0.824942	0.408491
AP-1 complex subunit beta-1	O35643	Ap1b1	104	88	82	92	80	59	68	87.3333	69	H	0.000224	0.000228	0.000227	0.000193	0.000145	0.000223	0.000226333	±	2.08167e-06	0.000187	±	3.93446e-05	0.826215	0.158843
Cytochrome c oxidase subunit 2	P00405	Mtco2	26	192	140	171	137	143	107	167.667	129	H	0.00206	0.00147	0.00179	0.00151	0.00148	0.00143	0.00177333	±	0.000295353	0.00147333	±	4.04145e-05	0.830827	0.156278
Band 4.1-like protein 2	O70318	Epb41l2	110	98	78	107	87	80	71	94.3333	79.3333	H	0.0003	0.000206	0.000281	0.000214	0.000204	0.000238	0.000262333	±	4.97024e-05	0.000218667	±	1.74738e-05	0.833545	0.224457
Actin-related protein 2/3 complex subunit 2	Q9CVB6	Arpc2	34	100	78	107	74	88	67	95	76.3333	H	0.00101	0.000656	0.000886	0.000589	0.000683	0.000864	0.000850667	±	0.000179626	0.000712	±	0.000139775	0.836991	0.350828
Dynactin subunit 1	O08788	Dctn1	142	127	156	129	142	112	104	137.333	119.333	H	0.000302	0.000329	0.000243	0.00027	0.000225	0.000239	0.000291333	±	4.39811e-05	0.000244667	±	2.3029e-05	0.839817	0.178829
T-complex protein 1 subunit alpha	P11983	Tcp1	60	101	105	88	95	88	64	98	82.3333	H	0.000443	0.000479	0.000378	0.0004	0.00037	0.000324	0.000433333	±	5.11892e-05	0.000364667	±	3.82797e-05	0.841538	0.136291
Protein NDRG2	Q9QYG0	Ndrg2	41	165	134	215	167	123	112	171.333	134	H	0.00113	0.000918	0.00136	0.0011	0.000824	0.000945	0.001136	±	0.000221061	0.000956333	±	0.000138349	0.841843	0.298692
Ras-related protein Rab-14	Q91V41	Rab14	24	89	68	87	76	83	42	81.3333	67	H	0.00102	0.000828	0.00092	0.000837	0.000935	0.000559	0.000922667	±	9.60278e-05	0.000777	±	0.000195049	0.842124	0.310384
Protein bassoon	O88737	Bsn	419	374	413	409	330	346	309	398.667	328.333	H	0.000269	0.000276	0.000254	0.000209	0.000222	0.000242	0.000266333	±	1.12398e-05	0.000224333	±	1.66233e-05	0.842303	0.0222535
Visinin-like protein 1	P62761	Vsnl1	22	157	175	168	153	170	92	166.667	138.333	H	0.00223	0.00241	0.00226	0.00186	0.0022	0.00177	0.0023	±	9.64365e-05	0.00194333	±	0.000226789	0.844928	0.0662875
SH3 and multiple ankyrin repeat domains protein 1	D3YZU1	Shank1	226	76	115	91	90	84	61	94	78.3333	H	8.66e-05	0.000137	0.000101	9.88e-05	9.45e-05	8.1e-05	0.0001082	±	2.596e-05	9.14333e-05	±	9.28781e-06	0.84504	0.351627
Serine/threonine-protein phosphatase 2B catalytic subunit alpha isoform	P63328	Ppp3ca	59	266	293	272	267	262	149	277	226	H	0.00141	0.00153	0.00129	0.00127	0.00124	0.00107	0.00141	±	0.00012	0.00119333	±	0.000107858	0.846336	0.080615
Isoform 4 of Nesprin-1	Q6ZWR6-4	Syne1	1010	126	122	145	105	137	79	131	107	H	3.63e-05	3.57e-05	3.77e-05	2.85e-05	3.99e-05	2.45e-05	3.65667e-05	±	1.02632e-06	3.09667e-05	±	7.99083e-06	0.846855	0.294985
Neurotrimin	Q99PJ0	Ntm	38	85	71	104	61	92	52	86.6667	68.3333	H	0.000579	0.00052	0.000661	0.000439	0.000627	0.000427	0.000586667	±	7.0812e-05	0.000497667	±	0.000112167	0.848295	0.309803
Cullin-associated NEDD8-dissociated protein 1	Q6ZQ38	Cand1	136	138	126	160	125	137	111	141.333	124.333	H	0.000303	0.000264	0.000319	0.000238	0.000259	0.000257	0.000295333	±	2.82902e-05	0.000251333	±	1.15902e-05	0.851016	0.0672836
Neural cell adhesion molecule 1	P13595	Ncam1	119	364	293	366	285	291	232	341	269.333	H	0.000817	0.000676	0.00076	0.000617	0.000627	0.000675	0.000751	±	7.09295e-05	0.000639667	±	3.10054e-05	0.851753	0.0674064
10 kDa heat shock protein, mitochondrial	Q64433	Hspe1	11	116	79	63	75	78	37	86	63.3333	H	0.00298	0.00206	0.0015	0.0017	0.00181	0.00207	0.00218	±	0.000747262	0.00186	±	0.00019	0.853211	0.511991
Synaptophysin	Q62277	Syp	34	94	65	81	62	77	57	80	65.3333	H	0.000778	0.000542	0.000613	0.000483	0.000594	0.000574	0.000644333	±	0.00012108	0.000550333	±	5.91636e-05	0.854113	0.293529
Kinesin heavy chain isoform 5C	P28738	Kif5c	109	138	108	127	120	114	85	124.333	106.333	H	0.000384	0.000294	0.000313	0.000305	0.000293	0.000249	0.000330333	±	4.74377e-05	0.000282333	±	2.94845e-05	0.854692	0.210847
Guanine nucleotide-binding protein G(I)/G(S)/G(T) subunit beta-2	P62880	Gnb2	37	145	188	176	168	196	84	169.667	149.333	H	0.00114	0.00137	0.00123	0.00117	0.00138	0.000652	0.00124667	±	0.000115902	0.00106733	±	0.000374702	0.85615	0.472711
Dynamin-3	Q8BZ98	Dnm3	97	93	86	92	85	87	63	90.3333	78.3333	H	0.000286	0.00026	0.000254	0.000229	0.000254	0.000202	0.000266667	±	1.70098e-05	0.000228333	±	2.60064e-05	0.85625	0.0994669
Huntingtin	P42859	Htt	345	85	79	87	93	74	55	83.6667	74	H	7.31e-05	6.61e-05	6.57e-05	7.04e-05	5.57e-05	4.97e-05	6.83e-05	±	4.16173e-06	5.86e-05	±	1.06504e-05	0.85798	0.215684
Cytochrome c, somatic	P62897	Cycs	12	87	74	96	79	95	42	85.6667	72	H	0.00199	0.00185	0.00213	0.00177	0.00222	0.00114	0.00199	±	0.00014	0.00171	±	0.000542494	0.859296	0.435533
Isoform 4 of Glutamate receptor 2	P23819-4	Gria2	103	101	124	108	103	128	62	111	97.6667	H	0.000292	0.000346	0.000275	0.000275	0.000343	0.000168	0.000304333	±	3.7072e-05	0.000262	±	8.82213e-05	0.860898	0.486258
Glyceraldehyde-3-phosphate dehydrogenase	P16858	Gapdh	36	1236	906	1372	1242	943	621	1171.33	935.333	H	0.00932	0.00676	0.00933	0.00884	0.00659	0.00647	0.00847	±	0.00148091	0.0073	±	0.00133503	0.861865	0.366926
L-lactate dehydrogenase A chain	P06151	Ldha	36	141	133	130	133	119	142	134.667	131.333	H	0.00149	0.00105	0.000987	0.000992	0.000958	0.00109	0.00117567	±	0.000274037	0.00101333	±	6.85371e-05	0.861922	0.375894
Histone H4	P62806	Hist1h4a	11	150	128	213	119	114	122	163.667	118.333	H	0.00349	0.00329	0.00476	0.00278	0.00256	0.00461	0.00384667	±	0.000797266	0.00331667	±	0.00112545	0.862218	0.542096
Dihydrolipoyllysine-residue acetyltransferase component of pyruvate dehydrogenase complex, mitochondrial	Q8BMF4	Dlat	68	83	99	109	114	105	45	97	88	H	0.000356	0.000403	0.00043	0.000386	0.000385	0.000256	0.000396333	±	3.74477e-05	0.000342333	±	7.47685e-05	0.863751	0.32599
Hemoglobin subunit alpha	P01942	Hba	15	495	556	508	347	296	463	519.667	368.667	H	0.00868	0.0105	0.00847	0.00613	0.00497	0.0128	0.00921667	±	0.00111635	0.00796667	±	0.00422578	0.864376	0.646329
Nck-associated protein 1	P28660	Nckap1	129	117	126	146	124	137	78	129.667	113	H	0.000251	0.000288	0.000308	0.000253	0.000294	0.000186	0.000282333	±	2.89194e-05	0.000244333	±	5.45191e-05	0.865407	0.346294
Paralemmin-1	Q9Z0P4	Palm	42	84	79	80	60	68	72	81	66.6667	H	0.000695	0.000537	0.000503	0.000396	0.000496	0.000611	0.000578333	±	0.000102456	0.000501	±	0.000107587	0.866282	0.41826
Isocitrate dehydrogenase [NAD] subunit alpha, mitochondrial	Q9D6R2	Idh3a	40	265	157	215	221	178	177	212.333	192	H	0.00204	0.0011	0.00136	0.00145	0.00114	0.00131	0.0015	±	0.000485386	0.0013	±	0.000155242	0.866667	0.533962
Succinate dehydrogenase [ubiquinone] flavoprotein subunit, mitochondrial	Q8K2B3	Sdha	73	165	148	210	168	167	104	174.333	146.333	H	0.00061	0.000592	0.000731	0.000621	0.000614	0.000446	0.000644333	±	7.55932e-05	0.000560333	±	9.90774e-05	0.869633	0.307868
Eukaryotic initiation factor 4A-II	P10630	Eif4a2	46	117	121	148	119	119	93	128.667	110.333	H	0.00074	0.000755	0.000831	0.000704	0.000692	0.000632	0.000775333	±	4.87887e-05	0.000676	±	3.85746e-05	0.871883	0.050524
Isoform Mt-VDAC1 of Voltage-dependent anion-selective channel protein 1	Q60932-2	Vdac1	31	516	398	570	386	411	440	494.667	412.333	H	0.00527	0.00365	0.00467	0.00328	0.00345	0.00517	0.00453	±	0.000819024	0.00396667	±	0.00104558	0.875644	0.503304
Glutamine synthetase	P15105	Glul	42	187	211	265	204	193	133	221	176.667	H	0.0014	0.00146	0.00166	0.00127	0.00127	0.00142	0.00150667	±	0.000136137	0.00132	±	8.66025e-05	0.876106	0.115609
Protein phosphatase 1 regulatory subunit 7	Q3UM45	Ppp1r7	41	88	87	83	73	81	71	86	75	H	0.000638	0.000602	0.000544	0.000509	0.000523	0.000536	0.000594667	±	4.74271e-05	0.000522667	±	1.35031e-05	0.878924	0.0647366
Dihydropyrimidinase-related protein 2	O08553	Dpysl2	62	902	891	982	904	792	681	925	792.333	H	0.00428	0.00392	0.00409	0.00392	0.00335	0.00357	0.00409667	±	0.000180093	0.00361333	±	0.00028746	0.882018	0.0691003
Hypoxia up-regulated protein 1	Q9JKR6	Hyou1	111	84	105	105	95	99	71	98	88.3333	H	0.00022	0.000274	0.000249	0.000225	0.000239	0.000192	0.000247667	±	2.70247e-05	0.000218667	±	2.41316e-05	0.882907	0.237901
Isoform 7 of Disks large homolog 2	Q91XM9-7	Dlg2	109	75	92	119	76	98	79	95.3333	84.3333	H	0.000209	0.000244	0.000282	0.000182	0.000247	0.000222	0.000245	±	3.65103e-05	0.000217	±	3.27872e-05	0.885714	0.378952
Fatty acid-binding protein, epidermal	Q05816	Fabp5	15	143	108	109	112	147	71	120	110	H	0.00296	0.00205	0.00192	0.0019	0.00266	0.0016	0.00231	±	0.000566657	0.00205333	±	0.000546382	0.888889	0.602406
Cytochrome b-c1 complex subunit Rieske, mitochondrial	Q9CR68	Uqcrfs1	29	131	99	159	105	115	97	129.667	105.667	H	0.00116	0.000921	0.00136	0.000932	0.0011	0.00103	0.001147	±	0.000219789	0.00102067	±	8.4388e-05	0.889858	0.405281
Cytosolic 10-formyltetrahydrofolate dehydrogenase	Q8R0Y6	Aldh1l1	99	152	133	126	190	105	79	137	124.667	H	0.000432	0.000385	0.000342	0.000508	0.000291	0.000233	0.000386333	±	4.50148e-05	0.000344	±	0.000144959	0.890423	0.654297
Isoform 3 of ATP-dependent 6-phosphofructokinase, muscle type	P47857-3	Pfkm	102	202	164	200	222	186	71	188.667	159.667	H	0.000502	0.000451	0.000485	0.000545	0.000471	0.000265	0.000479333	±	2.59679e-05	0.000427	±	0.000145093	0.890821	0.571843
SRC kinase signaling inhibitor 1	Q9QWI6	Srcin1	135	140	149	160	126	116	151	149.667	131	H	0.000293	0.000309	0.00031	0.000249	0.000231	0.000333	0.000304	±	9.53939e-06	0.000271	±	5.44426e-05	0.891447	0.359503
Gamma-soluble NSF attachment protein	Q9CWZ7	Napg	35	90	74	93	65	76	96	85.6667	79	H	0.000836	0.000594	0.000741	0.000539	0.000597	0.000804	0.000723667	±	0.000121928	0.000646667	±	0.000139307	0.893597	0.511127
Mitochondrial import receptor subunit TOM70	Q9CZW5	Tomm70	68	111	130	127	129	120	70	122.667	106.333	H	0.000415	0.000566	0.000468	0.000491	0.000474	0.000332	0.000483	±	7.66094e-05	0.000432333	±	8.7306e-05	0.8951	0.491978
Prolow-density lipoprotein receptor-related protein 1	Q91ZX7	Lrp1	505	159	136	151	162	140	105	148.667	135.667	H	8.86e-05	7.75e-05	7.92e-05	8.48e-05	7.61e-05	5.87e-05	8.17667e-05	±	5.97857e-06	7.32e-05	±	1.32895e-05	0.89523	0.366148
Glucose-6-phosphate isomerase	P06745	Gpi	63	281	231	320	265	260	253	277.333	259.333	H	0.00157	0.00109	0.00141	0.0011	0.00113	0.00142	0.00135667	±	0.000244404	0.00121667	±	0.00017673	0.896806	0.466469
Ankyrin-3	G5E8K5	Ank3	214	102	99	109	87	103	80	103.333	90	H	0.00013	0.000127	0.000131	0.000109	0.000126	0.000113	0.000129333	±	2.08167e-06	0.000116	±	8.88819e-06	0.896907	0.0646769
Ubiquitin carboxyl-terminal hydrolase 5	P56399	Usp5	96	120	112	151	136	134	67	127.667	112.333	H	0.00038	0.000332	0.000408	0.000377	0.00038	0.000248	0.000373333	±	3.84361e-05	0.000335	±	7.53591e-05	0.897321	0.476414
Alpha-actinin-1	Q7TPR4	Actn1	103	298	333	287	327	303	201	306	277	H	0.000908	0.00098	0.000753	0.000895	0.000863	0.000612	0.000880333	±	0.000116001	0.00079	±	0.000154981	0.897387	0.464282
Glutathione S-transferase Mu 1	P10649	Gstm1	26	106	97	102	76	112	80	101.667	89.3333	H	0.0012	0.00115	0.00111	0.000856	0.00126	0.00099	0.00115333	±	4.50925e-05	0.00103533	±	0.00020578	0.897688	0.386892
AP-3 complex subunit delta-1	O54774	Ap3d1	135	94	103	98	107	99	65	98.3333	90.3333	H	0.000204	0.000223	0.000198	0.000211	0.000202	0.000149	0.000208333	±	1.30512e-05	0.000187333	±	3.35012e-05	0.8992	0.368922
Spectrin alpha chain, non-erythrocytic 1	P16546	Sptan1	285	1392	1525	1394	1229	1285	1324	1437	1279.33	H	0.00159	0.00163	0.00135	0.00125	0.00133	0.00153	0.00152333	±	0.000151438	0.00137	±	0.000144222	0.899344	0.272948
IQ motif and SEC7 domain-containing protein 2	Q5DU25	Iqsec2	162	95	98	104	64	92	95	99	83.6667	H	0.000172	0.00017	0.000175	0.000112	0.000155	0.000198	0.000172333	±	2.51661e-06	0.000155	±	4.3e-05	0.89942	0.524189
Phosphate carrier protein, mitochondrial	Q8VEM8	Slc25a3	40	106	89	117	131	90	69	104	96.6667	H	0.000828	0.00064	0.000785	0.000876	0.000616	0.000537	0.000751	±	9.85038e-05	0.000676333	±	0.000177371	0.900577	0.558504
Protein kinase C gamma type	P63318	Prkcg	78	103	114	79	89	94	71	98.6667	84.6667	H	0.000373	0.000409	0.00026	0.000311	0.000343	0.000286	0.000347333	±	7.77453e-05	0.000313333	±	2.85715e-05	0.902111	0.516359
Disks large homolog 4	Q62108	Dlg4	80	71	89	109	81	96	65	89.6667	80.6667	H	0.00024	0.000326	0.000348	0.000273	0.000317	0.000236	0.000304667	±	5.70731e-05	0.000275333	±	4.05504e-05	0.90372	0.508213
ATP synthase F(0) complex subunit B1, mitochondrial	Q9CQQ7	Atp5f1	29	90	97	109	82	88	70	98.6667	80	H	0.000889	0.00105	0.001	0.000815	0.000866	0.000983	0.000979667	±	8.24035e-05	0.000888	±	8.61336e-05	0.906431	0.253705
Neurofascin	Q810U3	Nfasc	138	144	154	137	136	156	102	145	131.333	H	0.00031	0.00032	0.000262	0.000265	0.000313	0.000231	0.000297333	±	3.10054e-05	0.000269667	±	4.11987e-05	0.906951	0.405307
Pyruvate dehydrogenase E1 component subunit alpha, somatic form, mitochondrial	P35486	Pdha1	43	137	133	174	159	145	101	148	135	H	0.000901	0.000894	0.00103	0.000969	0.000915	0.000683	0.000941667	±	7.65789e-05	0.000855667	±	0.000151952	0.908673	0.430774
Cytoplasmic FMR1-interacting protein 2	Q5SQX6	Cyfip2	146	133	136	152	122	137	103	140.333	120.667	H	0.000264	0.000277	0.000281	0.000237	0.000262	0.000248	0.000274	±	8.88819e-06	0.000249	±	1.253e-05	0.908759	0.0478927
Neuromodulin	P06837	Gap43	24	190	154	173	111	111	174	172.333	132	H	0.00279	0.0019	0.00203	0.00108	0.0012	0.00383	0.00224	±	0.000480729	0.00203667	±	0.00155423	0.909226	0.839207
Serine/threonine-protein phosphatase 2A 65 kDa regulatory subunit A alpha isoform	Q76MZ3	Ppp2r1a	65	219	202	221	202	199	151	214	184	H	0.00097	0.000879	0.000906	0.000811	0.00082	0.000875	0.000918333	±	4.67369e-05	0.000835333	±	3.46458e-05	0.909619	0.0688694
Pyruvate dehydrogenase E1 component subunit beta, mitochondrial	Q9D051	Pdhb	39	183	206	247	240	233	125	212	199.333	H	0.00134	0.00149	0.00169	0.00158	0.00156	0.000972	0.00150667	±	0.000175594	0.00137067	±	0.0003454	0.909735	0.576055
Band 4.1-like protein 3	Q9WV92	Epb41l3	103	174	186	195	141	160	167	185	156	H	0.000498	0.000523	0.000488	0.000381	0.000428	0.000565	0.000503	±	1.80278e-05	0.000458	±	9.55981e-05	0.910537	0.467911
NADP-dependent malic enzyme, mitochondrial	Q8BMF3	Me3	67	122	132	172	134	129	89	142	117.333	H	0.000494	0.000565	0.000643	0.000517	0.000493	0.000542	0.000567333	±	7.45274e-05	0.000517333	±	2.45017e-05	0.911868	0.331577
NADH dehydrogenase [ubiquinone] 1 alpha subcomplex subunit 9, mitochondrial	Q9DC69	Ndufa9	43	67	89	85	83	70	56	80.3333	69.6667	H	0.00047	0.0006	0.00053	0.000519	0.000435	0.000506	0.000533333	±	6.50641e-05	0.000486667	±	4.52143e-05	0.9125	0.365333
Glucose 1,6-bisphosphate synthase	Q8CAA7	Pgm2l1	70	102	84	97	89	106	66	94.3333	87	H	0.000445	0.000347	0.000373	0.000348	0.000425	0.000291	0.000388333	±	5.07674e-05	0.000354667	±	6.72483e-05	0.913305	0.526977
Disks large homolog 3	P70175	Dlg3	93	74	66	102	84	74	49	80.6667	69	H	0.000218	0.00021	0.000276	0.000243	0.000214	0.000186	0.000234667	±	3.60185e-05	0.000214333	±	2.85015e-05	0.913352	0.485973
ATP synthase subunit gamma, mitochondrial	Q91VR2	Atp5c1	33	90	110	120	111	115	55	106.667	93.6667	H	0.000704	0.000962	0.00088	0.000835	0.000915	0.000578	0.000848667	±	0.000131823	0.000776	±	0.000176077	0.914375	0.597799
Isoform 3 of Inositol 1,4,5-trisphosphate receptor type 1	P11881-3	Itpr1	313	102	93	104	72	121	80	99.6667	91	H	9.47e-05	8.78e-05	8.65e-05	6.46e-05	0.000104	7.77e-05	8.96667e-05	±	4.40719e-06	8.21e-05	±	2.00651e-05	0.915613	0.558193
Ras/Rap GTPase-activating protein SynGAP	F6SEU4	Syngap1	148	174	186	203	164	175	154	187.667	164.333	H	0.000322	0.000363	0.00036	0.000306	0.000322	0.000329	0.000348333	±	2.28546e-05	0.000319	±	1.17898e-05	0.915789	0.119393
Isoform 2 of Kinesin-like protein KIF21A	Q9QXL2-2	Kif21a	176	101	89	105	116	90	68	98.3333	91.3333	H	0.000163	0.000147	0.000163	0.000175	0.000146	0.000113	0.000157667	±	9.2376e-06	0.000144667	±	3.10215e-05	0.917548	0.524947
Isoform 2 of Dynamin-like 120 kDa protein, mitochondrial	P58281-2	Opa1	116	135	127	174	148	154	115	145.333	139	H	0.000372	0.000328	0.000418	0.000358	0.000367	0.000301	0.000372667	±	4.50037e-05	0.000342	±	3.57911e-05	0.91771	0.407897
Neuroplastin	P97300	Nptn	44	106	92	96	71	75	105	98	83.6667	H	0.000673	0.000569	0.000551	0.000446	0.000427	0.000776	0.000597667	±	6.58584e-05	0.000549667	±	0.00019624	0.919688	0.708482
Dihydropyrimidinase-related protein 5	Q9EQF6	Dpysl5	62	110	123	125	101	117	111	119.333	109.667	H	0.000471	0.000553	0.000502	0.000422	0.000483	0.0005	0.000508667	±	4.14045e-05	0.000468333	±	4.10163e-05	0.920708	0.296815
Beta-adducin	Q9QYB8	Add2	81	132	109	145	126	117	95	128.667	112.667	H	0.000474	0.000387	0.000472	0.000414	0.0004	0.000414	0.000444333	±	4.96622e-05	0.000409333	±	8.0829e-06	0.92123	0.294677
T-complex protein 1 subunit beta	P80314	Cct2	57	106	117	142	124	124	72	121.667	106.667	H	0.000459	0.000571	0.000609	0.000531	0.000559	0.000422	0.000546333	±	7.79829e-05	0.000504	±	7.23809e-05	0.922514	0.528622
Vacuolar protein sorting-associated protein 35	Q9EQH3	Vps35	92	92	89	96	105	88	68	92.3333	87	H	0.000325	0.000296	0.000292	0.000327	0.000268	0.000249	0.000304333	±	1.80093e-05	0.000281333	±	4.06735e-05	0.924425	0.421103
A-kinase anchor protein 12	Q9WTQ5	Akap12	181	81	84	79	81	73	72	81.3333	75.3333	H	0.00013	0.000133	0.000124	0.000118	0.000116	0.000124	0.000129	±	4.58258e-06	0.000119333	±	4.16333e-06	0.925065	0.053856
Sarcoplasmic/endoplasmic reticulum calcium ATPase 2	O55143	Atp2a2	115	273	276	384	241	306	269	311	272	H	0.000639	0.000669	0.000817	0.000566	0.000703	0.000709	0.000708333	±	9.5296e-05	0.000659333	±	8.08847e-05	0.930824	0.534399
Plasma membrane calcium-transporting ATPase 2	Q9R0K7	Atp2b2	133	285	314	341	249	286	320	313.333	285	H	0.000632	0.000693	0.000669	0.000522	0.000609	0.00073	0.000664667	±	3.073e-05	0.000620333	±	0.000104462	0.9333	0.519587
Dynamin-1-like protein	Q8K1M6	Dnm1l	83	180	165	232	200	190	150	192.333	180	H	0.00064	0.000567	0.000758	0.000653	0.000611	0.000572	0.000655	±	9.63795e-05	0.000612	±	4.05093e-05	0.934351	0.515572
Isoform 3 of Cytoskeleton-associated protein 5	A2AGT5-3	Ckap5	224	78	87	90	80	100	62	85	80.6667	H	0.000104	0.00011	0.000106	9.73e-05	0.000124	7.81e-05	0.000106667	±	3.05505e-06	9.98e-05	±	2.30519e-05	0.935625	0.635963
DmX-like protein 2	Q8BPN8	Dmxl2	338	188	209	251	223	227	148	216	199.333	H	0.000159	0.00018	0.000193	0.000174	0.000182	0.000142	0.000177333	±	1.71561e-05	0.000166	±	2.1166e-05	0.93609	0.511089
Catenin beta-1	Q02248	Ctnnb1	85	97	120	138	102	125	80	118.333	102.333	H	0.000308	0.000395	0.000411	0.000313	0.000398	0.000332	0.000371333	±	5.54286e-05	0.000347667	±	4.46132e-05	0.936266	0.595402
Actin-related protein 2	P61161	Actr2	45	109	89	104	93	95	77	100.667	88.3333	H	0.000664	0.000586	0.000613	0.000544	0.000616	0.000585	0.000621	±	3.96106e-05	0.000581667	±	3.61156e-05	0.936661	0.27263
Serotransferrin	Q921I1	Tf	77	126	149	142	130	179	99	139	136	H	0.000511	0.000571	0.000502	0.000451	0.000654	0.000379	0.000528	±	3.751e-05	0.000494667	±	0.000142606	0.936869	0.715361
WD repeat-containing protein 7	Q920I9	Wdr7	163	110	115	131	153	110	70	118.667	111	H	0.000174	0.000201	0.000199	0.000242	0.000173	0.000124	0.000191333	±	1.50444e-05	0.000179667	±	5.92818e-05	0.939024	0.757682
Actin-related protein 3	Q99JY9	Actr3	47	111	101	99	107	107	81	103.667	98.3333	H	0.000742	0.000646	0.000578	0.000637	0.000638	0.000573	0.000655333	±	8.23974e-05	0.000616	±	3.72424e-05	0.93998	0.493111
Heterogeneous nuclear ribonucleoprotein K	P61979	Hnrnpk	51	228	169	192	169	178	159	196.333	168.667	H	0.00134	0.000932	0.00107	0.000895	0.00096	0.00129	0.001114	±	0.000207528	0.00104833	±	0.000211798	0.941053	0.720812
AP-2 complex subunit beta	Q9DBG3	Ap2b1	105	351	316	343	374	311	259	336.667	314.667	H	0.000967	0.000871	0.000845	0.000928	0.00081	0.000787	0.000894333	±	6.42599e-05	0.000841667	±	7.56461e-05	0.941111	0.410073
Band 4.1-like protein 1	Q9Z2H5	Epb41l1	98	127	138	162	144	123	110	142.333	125.667	H	0.000369	0.000414	0.000428	0.000415	0.000366	0.00036	0.000403667	±	3.08275e-05	0.000380333	±	3.01717e-05	0.942197	0.401843
Alpha-enolase	P17182	Eno1	47	591	491	692	589	561	374	591.333	508	H	0.00317	0.0029	0.0035	0.00329	0.00304	0.00269	0.00319	±	0.0003005	0.00300667	±	0.000301386	0.942529	0.497062
Rho-associated protein kinase 2	P70336	Rock2	161	108	114	120	113	102	109	114	108	H	0.000222	0.000213	0.00021	0.000207	0.000188	0.000213	0.000215	±	6.245e-06	0.000202667	±	1.30512e-05	0.942636	0.213867
ATP synthase subunit O, mitochondrial	Q9DB20	Atp5o	23	140	77	160	113	113	119	125.667	115	H	0.00161	0.000933	0.00178	0.00128	0.00127	0.00153	0.001441	±	0.000448077	0.00136	±	0.000147309	0.943789	0.780935
Brevican core protein	Q61361	Bcan	96	98	103	111	88	107	87	104	94	H	0.000272	0.000296	0.000287	0.000246	0.00029	0.000272	0.000285	±	1.21244e-05	0.000269333	±	2.21209e-05	0.945029	0.342614
Septin-11	Q8C1B7	2020-09-11	50	106	96	103	101	104	73	101.667	92.6667	H	0.000641	0.000573	0.000567	0.000587	0.0006	0.0005	0.000593667	±	4.11015e-05	0.000562333	±	5.43722e-05	0.947221	0.470477
Probable ubiquitin carboxyl-terminal hydrolase FAF-X	P70398	Usp9x	291	99	88	95	104	92	76	94	90.6667	H	0.000109	8.7e-05	9.48e-05	9.97e-05	9.01e-05	8.61e-05	9.69333e-05	±	1.11541e-05	9.19667e-05	±	6.98952e-06	0.948762	0.549076
Gamma-enolase	P17183	Eno2	47	187	233	241	247	261	133	220.333	213.667	H	0.0011	0.00137	0.00132	0.0013	0.00138	0.000918	0.00126333	±	0.000143643	0.00119933	±	0.000246903	0.94934	0.717732
Isoform Short of Tripeptidyl-peptidase 2	Q64514-2	Tpp2	138	93	77	89	102	90	58	86.3333	83.3333	H	0.000211	0.000159	0.000171	0.000194	0.000185	0.000135	0.000180333	±	2.72274e-05	0.000171333	±	3.17857e-05	0.950092	0.728446
WD repeat-containing protein 1	O88342	Wdr1	66	134	100	129	121	105	90	121	105.333	H	0.000548	0.000426	0.000485	0.000486	0.000429	0.000472	0.000486333	±	6.10109e-05	0.000462333	±	2.97041e-05	0.950651	0.573259
Clathrin heavy chain 1	Q68FD5	Cltc	192	1124	1108	1210	1194	1067	765	1147.33	1008.67	H	0.00163	0.00171	0.00166	0.00169	0.00152	0.00156	0.00166667	±	4.04145e-05	0.00159	±	8.88819e-05	0.954	0.245429
AP-2 complex subunit mu	P84091	Ap2m1	50	151	146	165	147	149	105	154	133.667	H	0.000866	0.000851	0.000863	0.000796	0.000824	0.000843	0.00086	±	7.93725e-06	0.000821	±	2.36432e-05	0.954651	0.05362
Succinate--CoA ligase [ADP-forming] subunit beta, mitochondrial	Q9Z2I9	Sucla2	50	119	106	110	125	124	64	111.667	104.333	H	0.000655	0.000603	0.000556	0.000625	0.00069	0.000418	0.000604667	±	4.9521e-05	0.000577667	±	0.000142043	0.955347	0.771417
Heat shock 70 kDa protein 4	Q61316	Hspa4	94	229	244	257	261	225	191	243.333	225.667	H	0.000749	0.00076	0.000771	0.000744	0.000675	0.00076	0.00076	±	1.1e-05	0.000726333	±	4.517e-05	0.955702	0.27803
26S proteasome non-ATPase regulatory subunit 2	Q8VDM4	Psmd2	100	81	91	110	100	89	89	94	92.6667	H	0.00024	0.000262	0.000292	0.000264	0.00024	0.000255	0.000264667	±	2.61024e-05	0.000253	±	1.21244e-05	0.955919	0.521316
Tubulin beta-2A chain	Q7TMM9	Tubb2a	50	644	556	631	598	573	472	610.333	547.667	H	0.0037	0.0032	0.00339	0.00319	0.0031	0.00355	0.00343	±	0.000252389	0.00328	±	0.000238118	0.956268	0.495633
Alpha-internexin	P46660	Ina	55	181	229	264	211	231	214	224.667	218.667	H	0.00102	0.00122	0.00129	0.00104	0.00112	0.00123	0.00117667	±	0.000140119	0.00113	±	9.53939e-05	0.96034	0.658357
A-kinase anchor protein 5	D3YVF0	Akap5	79	85	81	99	90	76	76	88.3333	80.6667	H	0.000302	0.000275	0.000317	0.000307	0.000257	0.000295	0.000298	±	2.12838e-05	0.000286333	±	2.61024e-05	0.96085	0.580853
MAP kinase-activating death domain protein	Q80U28	Madd	175	91	90	129	105	101	84	103.333	96.6667	H	0.000162	0.000149	0.000205	0.000157	0.00016	0.000179	0.000172	±	2.93087e-05	0.000165333	±	1.19304e-05	0.96124	0.733657
Talin-2	Q71LX4	Tln2	254	202	202	186	172	169	169	196.667	170	H	0.000217	0.00022	0.000185	0.000178	0.000177	0.000243	0.000207333	±	1.93993e-05	0.000199333	±	3.78197e-05	0.961415	0.76077
CaM kinase-like vesicle-associated protein	Q3UHL1	Camkv	55	93	74	76	74	66	72	81	70.6667	H	0.000454	0.000382	0.00035	0.000356	0.00032	0.000465	0.000395333	±	5.32666e-05	0.000380333	±	7.55006e-05	0.962057	0.792519
Adenylyl cyclase-associated protein 1	P40124	Cap1	52	115	65	134	97	91	111	104.667	99.6667	H	0.000712	0.000371	0.000692	0.000523	0.000518	0.00067	0.000591667	±	0.000191364	0.000570333	±	8.63501e-05	0.963944	0.868844
Alpha-actinin-4	P57780	Actn4	105	95	97	119	120	106	77	103.667	101	H	0.00028	0.000283	0.000306	0.000326	0.000302	0.00021	0.000289667	±	1.42244e-05	0.000279333	±	6.12318e-05	0.964327	0.789995
Protein kinase C and casein kinase substrate in neurons protein 1	Q61644	Pacsin1	51	202	176	224	170	192	207	200.667	189.667	H	0.00137	0.00106	0.00118	0.000963	0.00107	0.00145	0.00120333	±	0.000156312	0.001161	±	0.000255936	0.96482	0.818875
Histone H2B type 1-F/J/L	P10853	Hist1h2bf	14	107	101	143	128	102	81	117	103.667	H	0.00244	0.00198	0.00283	0.00253	0.00194	0.00253	0.00241667	±	0.00042548	0.00233333	±	0.000340637	0.965517	0.804234
SH3 and multiple ankyrin repeat domains protein 2	Q80Z38	Shank2	159	78	85	90	79	94	65	84.3333	79.3333	H	0.00013	0.000151	0.000142	0.000132	0.00016	0.000117	0.000141	±	1.05357e-05	0.000136333	±	2.18251e-05	0.966903	0.755491
60 kDa heat shock protein, mitochondrial	P63038	Hspd1	61	386	325	484	434	363	318	398.333	371.667	H	0.00178	0.00151	0.0019	0.00177	0.00151	0.00174	0.00173	±	0.00019975	0.00167333	±	0.000142244	0.967245	0.709428
Septin-5	Q9Z2Q6	2020-09-05	43	68	89	100	95	85	69	85.6667	83	H	0.000455	0.000628	0.000659	0.000608	0.000544	0.000535	0.000580667	±	0.000109929	0.000562333	±	3.98037e-05	0.968427	0.799367
Alpha-adducin	Q9QYC0	Add1	81	121	132	152	155	114	125	135	131.333	H	0.000456	0.000469	0.000509	0.000516	0.000378	0.000495	0.000478	±	2.76225e-05	0.000463	±	7.43572e-05	0.968619	0.759689
Rab GDP dissociation inhibitor beta	Q61598	Gdi2	51	195	166	172	171	222	106	177.667	166.333	H	0.00115	0.000961	0.000906	0.000956	0.00124	0.000727	0.00100567	±	0.000127986	0.000974333	±	0.000256991	0.968843	0.859271
Tubulin beta-3 chain	Q9ERD7	Tubb3	50	350	346	416	439	377	259	370.667	358.333	H	0.00217	0.00205	0.00221	0.00237	0.0021	0.00176	0.00214333	±	8.32666e-05	0.00207667	±	0.000305669	0.968896	0.73395
Glutamate dehydrogenase 1, mitochondrial	P26443	Glud1	61	262	235	304	260	263	205	267	242.667	H	0.00121	0.00109	0.00128	0.00114	0.00116	0.00117	0.00119333	±	9.60902e-05	0.00115667	±	1.52753e-05	0.969274	0.549544
Cytochrome b-c1 complex subunit 2, mitochondrial	Q9DB77	Uqcrc2	48	157	145	191	175	185	122	164.333	160.667	H	0.000907	0.00082	0.000976	0.000956	0.000983	0.000681	0.000901	±	7.81729e-05	0.000873333	±	0.000167112	0.969293	0.807885
NADH-ubiquinone oxidoreductase 75 kDa subunit, mitochondrial	Q91VD9	Ndufs1	80	216	228	253	268	233	162	232.333	221	H	0.000779	0.000827	0.00082	0.000848	0.000807	0.000699	0.000808667	±	2.59294e-05	0.000784667	±	7.69697e-05	0.970322	0.635744
Contactin-1	P12960	Cntn1	113	266	285	277	283	273	206	276	254	H	0.000616	0.000735	0.000607	0.000657	0.000669	0.000575	0.000652667	±	7.14446e-05	0.000633667	±	5.11599e-05	0.970889	0.727037
Spectrin beta chain, non-erythrocytic 1	Q62261	Sptbn1	274	786	833	842	768	858	674	820.333	766.667	H	0.000906	0.000928	0.000851	0.00079	0.000913	0.000904	0.000895	±	3.96611e-05	0.000869	±	6.85638e-05	0.97095	0.600067
Guanine nucleotide-binding protein G(o) subunit alpha	P18872	Gnao1	40	397	392	420	381	436	285	403	367.333	H	0.00299	0.00287	0.00276	0.00253	0.00303	0.00282	0.00287333	±	0.000115036	0.00279333	±	0.000251064	0.972158	0.642206
Synaptic vesicle glycoprotein 2A	Q9JIS5	Sv2a	83	115	135	111	131	93	103	120.333	109	H	0.00048	0.000474	0.000376	0.000442	0.000339	0.000512	0.000443333	±	5.83895e-05	0.000431	±	8.7023e-05	0.97218	0.848428
Transitional endoplasmic reticulum ATPase	Q01853	Vcp	89	327	311	339	325	315	284	325.667	308	H	0.00115	0.000984	0.000992	0.000944	0.000936	0.00116	0.001042	±	9.36162e-05	0.00101333	±	0.00012708	0.972489	0.768811
Isoform 2E of Voltage-dependent calcium channel subunit alpha-2/delta-1	O08532-5	Cacna2d1	123	123	137	146	129	129	112	135.333	123.333	H	0.000292	0.000327	0.000308	0.000296	0.000303	0.000303	0.000309	±	1.75214e-05	0.000300667	±	4.04145e-06	0.973031	0.467131
Heat shock 70 kDa protein 4L	P48722	Hspa4l	94	154	154	140	162	155	108	149.333	141.667	H	0.000484	0.000476	0.000384	0.000448	0.000444	0.000418	0.000448	±	5.55698e-05	0.000436667	±	1.62891e-05	0.974702	0.75167
Serum albumin	P07724	Alb	69	421	340	380	383	316	346	380.333	348.333	H	0.00187	0.00145	0.00144	0.00157	0.00126	0.00181	0.00158667	±	0.000245425	0.00154667	±	0.000275741	0.97479	0.860261
Catenin delta-2	O35927	Ctnnd2	135	85	92	103	87	95	76	93.3333	86	H	0.000172	0.000189	0.000195	0.000179	0.000193	0.00017	0.000185333	±	1.19304e-05	0.000180667	±	1.15902e-05	0.97482	0.652425
Isoform 3 of Triple functional domain protein	Q0KL02-3	Trio	289	102	97	105	131	91	71	101.333	97.6667	H	0.000101	9.44e-05	9.52e-05	0.000123	8.47e-05	7.59e-05	9.68667e-05	±	3.60185e-06	9.45333e-05	±	2.50424e-05	0.975912	0.880827
Reticulon-1	Q8K0T0	Rtn1	84	79	90	78	96	70	64	82.3333	76.6667	H	0.000235	0.000293	0.000222	0.000315	0.000216	0.000201	0.00025	±	3.78021e-05	0.000244	±	6.19435e-05	0.976	0.893049
Syntaxin-binding protein 1	O08599	Stxbp1	68	562	575	613	600	577	397	583.333	524.667	H	0.00253	0.00252	0.00244	0.00242	0.00234	0.00256	0.00249667	±	4.93288e-05	0.00244	±	0.000111355	0.977303	0.465493
Synapsin-1	O88935	Syn1	74	412	568	526	522	418	431	502	457	H	0.0016	0.00213	0.00177	0.00182	0.00155	0.00201	0.00183333	±	0.000270617	0.00179333	±	0.000231157	0.978182	0.855142
4-aminobutyrate aminotransferase, mitochondrial	P61922	Abat	56	205	159	206	216	182	143	190	180.333	H	0.00103	0.000813	0.000976	0.00105	0.000879	0.000832	0.000939667	±	0.00011297	0.000920333	±	0.000114727	0.979425	0.845409
Tenascin-R	Q8BYI9	Tnr	150	178	224	218	204	191	173	206.667	189.333	H	0.000337	0.000435	0.000373	0.000346	0.000347	0.000429	0.000381667	±	4.95715e-05	0.000374	±	4.7634e-05	0.979913	0.856249
Ras-related protein Rab-7a	P51150	Rab7a	23	76	98	76	95	104	55	83.3333	84.6667	H	0.00103	0.00126	0.00087	0.00106	0.00122	0.000821	0.00105333	±	0.000196044	0.00103367	±	0.000200799	0.981329	0.909242
Rab GDP dissociation inhibitor alpha	P50396	Gdi1	51	397	391	416	418	423	305	401.333	382	H	0.00225	0.00225	0.00216	0.00227	0.00225	0.00202	0.00222	±	5.19615e-05	0.00218	±	0.000138924	0.981982	0.664738
Isoform Cytoplasmic of Fumarate hydratase, mitochondrial	P97807-2	Fh	50	164	136	166	145	163	110	155.333	139.333	H	0.000831	0.000734	0.000823	0.000727	0.000843	0.000779	0.000796	±	5.38424e-05	0.000783	±	5.81034e-05	0.983668	0.790328
Trifunctional enzyme subunit alpha, mitochondrial	Q8BMS1	Hadha	83	102	84	115	124	97	79	100.333	100	H	0.000331	0.000291	0.000363	0.000372	0.000308	0.000289	0.000328333	±	3.6074e-05	0.000323	±	4.34856e-05	0.983756	0.878057
Neurogranin	P60761	Nrgn	7	87	87	72	103	56	82	82	80.3333	H	0.00313	0.0032	0.00224	0.00367	0.00191	0.00287	0.00285667	±	0.000535195	0.00281667	±	0.000881211	0.985998	0.949648
Nucleolin	P09405	Ncl	77	86	87	74	74	76	80	82.3333	76.6667	H	0.000297	0.000321	0.000249	0.000277	0.000268	0.000311	0.000289	±	3.66606e-05	0.000285333	±	2.26789e-05	0.987313	0.890005
Glutathione S-transferase P 1	P19157	Gstp1	24	144	145	131	144	147	89	140	126.667	H	0.00164	0.0018	0.00148	0.00162	0.00182	0.00142	0.00164	±	0.00016	0.00162	±	0.0002	0.987805	0.898947
Liprin-alpha-3	P60469	Ppfia3	133	79	89	110	103	89	76	92.6667	89.3333	H	0.000175	0.000194	0.000219	0.000215	0.000187	0.000179	0.000196	±	2.20681e-05	0.000193667	±	1.89033e-05	0.988095	0.896104
Hemoglobin subunit beta-1	P02088	Hbb-b1	16	535	592	601	660	545	427	576	544	H	0.00958	0.0108	0.0106	0.0103	0.0095	0.0109	0.0103267	±	0.000654319	0.0102333	±	0.000702377	0.990962	0.874436
14-3-3 protein beta/alpha	Q9CQV8	Ywhab	28	158	173	159	159	157	168	163.333	161.333	H	0.00204	0.00186	0.00161	0.00166	0.00173	0.00208	0.00183667	±	0.000215948	0.00182333	±	0.000225019	0.99274	0.944527
L-lactate dehydrogenase B chain	P16125	Ldhb	37	324	225	356	255	281	325	301.667	287	H	0.00241	0.00173	0.00241	0.00186	0.00206	0.00259	0.00218333	±	0.000392598	0.00217	±	0.000377227	0.993893	0.968199
Beta-centractin	Q8R5C5	Actr1b	42	73	73	112	75	80	100	86	85	H	0.000501	0.000499	0.000687	0.000481	0.000489	0.000708	0.000562333	±	0.000107969	0.000559333	±	0.000128811	0.994665	0.976818
Alanine--tRNA ligase, cytoplasmic	Q8BGQ7	Aars	107	114	98	150	147	118	96	120.667	120.333	H	0.00032	0.000264	0.000363	0.000359	0.000295	0.000288	0.000315667	±	4.96421e-05	0.000314	±	3.9128e-05	0.99472	0.965762
Beta-soluble NSF attachment protein	P28663	Napb	34	195	225	220	257	210	196	213.333	221	H	0.00175	0.00205	0.00177	0.00205	0.00174	0.00176	0.00185667	±	0.00016773	0.00185	±	0.000173494	0.996409	0.964129
ATP-citrate synthase	Q91V92	Acly	120	100	110	128	128	145	74	112.667	115.667	H	0.000232	0.000268	0.000267	0.000267	0.000318	0.00018	0.000255667	±	2.0502e-05	0.000255	±	6.97782e-05	0.997392	0.988093
Myosin-10	Q61879	Myh10	229	451	377	424	398	400	409	417.333	402.333	H	0.000617	0.000493	0.00052	0.000498	0.000515	0.000613	0.000543333	±	6.52099e-05	0.000542	±	6.20725e-05	0.997546	0.980764
Isoform 2 of Reticulon-3	Q9ES97-2	Rtn3	102	130	111	121	111	120	142	120.667	124.333	H	0.000431	0.000309	0.000313	0.000293	0.000326	0.000433	0.000351	±	6.93109e-05	0.000350667	±	7.3187e-05	0.99905	0.995704
Dystonin	Q91ZU6	Dst	834	120	129	155	152	127	104	134.667	127.667	H	4.05e-05	4.53e-05	4.94e-05	5.15e-05	4.24e-05	4.13e-05	4.50667e-05	±	4.45459e-06	4.50667e-05	±	5.59851e-06	1	1
Isoform 2 of MICOS complex subunit Mic60	Q8CAQ8-2	Immt	83	186	171	224	177	151	194	193.667	174	H	0.000722	0.000599	0.000702	0.000581	0.0005	0.000942	0.000674333	±	6.60025e-05	0.000674333	±	0.000235318	1	1
NADH dehydrogenase [ubiquinone] flavoprotein 1, mitochondrial	Q91YT0	Ndufv1	51	87	103	116	121	94	94	102	103	H	0.000521	0.000565	0.00059	0.000627	0.000493	0.000558	0.000558667	±	3.49333e-05	0.000559333	±	6.70099e-05	1.00119	0.98854
ATP synthase subunit d, mitochondrial	Q9DCX2	Atp5h	19	77	155	141	156	178	62	124.333	132	H	0.00136	0.00263	0.00204	0.0022	0.00278	0.00106	0.00201	±	0.000635531	0.00201333	±	0.000875062	1.00166	0.995996
Isoform 3 of 2-oxoglutarate dehydrogenase, mitochondrial	Q60597-3	Ogdh	118	211	173	203	202	153	160	195.667	171.667	H	0.000545	0.000419	0.000455	0.000469	0.00035	0.000603	0.000473	±	6.48999e-05	0.000474	±	0.000126574	1.00211	0.990868
Poly(rC)-binding protein 1	P60335	Pcbp1	37	100	76	81	96	82	63	85.6667	80.3333	H	0.000756	0.000569	0.000546	0.000652	0.000585	0.000638	0.000623667	±	0.00011518	0.000625	±	3.53412e-05	1.00214	0.985625
Protein piccolo	Q9QYX7	Pclo	551	206	255	230	230	245	211	230.333	228.667	H	0.000111	0.00013	0.00011	0.000114	0.00012	0.000118	0.000117	±	1.12694e-05	0.000117333	±	3.05505e-06	1.00285	0.962934
F-actin-capping protein subunit alpha-2	P47754	Capza2	33	119	86	99	82	101	129	101.333	104	H	0.00112	0.000831	0.000854	0.000699	0.000865	0.00125	0.000935	±	0.000160627	0.000938	±	0.000282661	1.00321	0.988014
Microtubule-associated protein 1A	Q9QYR6	Map1a	300	498	465	549	446	511	505	504	487.333	H	0.000488	0.000439	0.000483	0.000383	0.000452	0.00058	0.00047	±	2.69629e-05	0.000471667	±	9.99617e-05	1.00355	0.979092
NADH dehydrogenase [ubiquinone] iron-sulfur protein 2, mitochondrial	Q91WD5	Ndufs2	53	68	103	78	95	111	61	83	89	H	0.000423	0.000583	0.000369	0.000467	0.000564	0.000349	0.000458333	±	0.000111289	0.00046	±	0.000107671	1.00364	0.986019
Glutaminase kidney isoform, mitochondrial	D3Z7P3	Gls	74	156	125	201	153	167	143	160.667	154.333	H	0.000616	0.000457	0.000727	0.000545	0.000578	0.000688	0.0006	±	0.000135709	0.000603667	±	7.48755e-05	1.00611	0.96928
AP-2 complex subunit alpha-1	P17426	Ap2a1	108	283	276	289	278	254	269	282.667	267	H	0.000706	0.000712	0.000692	0.000694	0.000612	0.000818	0.000703333	±	1.02632e-05	0.000708	±	0.000103711	1.00664	0.941904
Drebrin-like protein	Q62418	Dbnl	49	75	79	99	91	90	60	84.3333	80.3333	H	0.000448	0.000477	0.000568	0.000501	0.000515	0.000487	0.000497667	±	6.26126e-05	0.000501	±	1.4e-05	1.0067	0.932623
Phosphatidylinositol 4-kinase alpha	E9Q3L2	Pi4ka	237	105	103	127	132	117	94	111.667	114.333	H	0.000125	0.000128	0.000148	0.000152	0.000138	0.000114	0.000133667	±	1.25033e-05	0.000134667	±	1.9218e-05	1.00748	0.943409
Isoform Beta-II of Protein kinase C beta type	P68404-2	Prkcb	77	127	139	120	108	120	136	128.667	121.333	H	0.000521	0.00053	0.000413	0.000388	0.00045	0.000639	0.000488	±	6.51076e-05	0.000492333	±	0.000130745	1.00888	0.961481
Microtubule-actin cross-linking factor 1	Q9QXZ0	Macf1	832	234	264	267	296	274	207	255	259	H	8.38e-05	9.36e-05	8.58e-05	9.86e-05	9.11e-05	7.66e-05	8.77333e-05	±	5.17816e-06	8.87667e-05	±	1.11841e-05	1.01178	0.891561
Synaptosomal-associated protein 25	P60879	Snap25	23	266	332	287	225	276	330	295	277	H	0.0035	0.00409	0.00338	0.00277	0.00337	0.00496	0.00365667	±	0.000380044	0.0037	±	0.00113168	1.01185	0.952885
Calmodulin-3	P0DP28	Calm3	17	618	860	561	605	887	372	679.667	621.333	H	0.00993	0.0151	0.00844	0.0102	0.015	0.00867	0.0111567	±	0.00349534	0.01129	±	0.00330277	1.01195	0.964
Dihydropyrimidinase-related protein 1	P97427	Crmp1	62	179	267	246	242	274	169	230.667	228.333	H	0.000784	0.0012	0.000996	0.000987	0.00114	0.000889	0.000993333	±	0.000208013	0.00100533	±	0.0001265	1.01208	0.936068
V-type proton ATPase catalytic subunit A	P50516	Atp6v1a	68	534	560	660	581	664	469	584.667	571.333	H	0.00227	0.00231	0.0024	0.00229	0.00254	0.00224	0.00232667	±	6.65833e-05	0.00235667	±	0.000160728	1.01289	0.780061
Unconventional myosin-Va	Q99104	Myo5a	216	188	218	241	235	229	191	215.667	218.333	H	0.000266	0.000307	0.000311	0.000314	0.00031	0.000272	0.000294667	±	2.49065e-05	0.000298667	±	2.31805e-05	1.01357	0.848587
AP-3 complex subunit beta-2	Q9JME5	Ap3b2	119	80	101	86	107	99	72	89	92.6667	H	0.0002	0.000245	0.000193	0.000238	0.000233	0.000177	0.000212667	±	2.82194e-05	0.000216	±	3.38674e-05	1.01567	0.902123
Calnexin	P35564	Canx	67	116	104	115	150	102	92	111.667	114.667	H	0.000566	0.000476	0.000486	0.000621	0.000431	0.0005	0.000509333	±	4.93288e-05	0.000517333	±	9.61787e-05	1.01571	0.904184
Isoform 4 of Calcium-dependent secretion activator 1	Q80TJ1-4	Cadps	153	194	212	218	204	222	169	208	198.333	H	0.000352	0.000403	0.000379	0.000365	0.000404	0.000383	0.000378	±	2.55147e-05	0.000384	±	1.95192e-05	1.01587	0.762525
Phosphatidylinositol 4-phosphate 5-kinase type-1 gamma	O70161	Pip5k1c	72	87	101	100	112	76	70	96	86	H	0.000333	0.000393	0.000345	0.000403	0.000266	0.000419	0.000357	±	3.1749e-05	0.000362667	±	8.40972e-05	1.01587	0.918312
Probable G-protein coupled receptor 158	Q8C419	Gpr158	134	84	88	100	104	100	62	90.6667	88.6667	H	0.000178	0.00019	0.000196	0.000217	0.00021	0.000146	0.000188	±	9.16515e-06	0.000191	±	3.9128e-05	1.01596	0.903362
Microtubule-associated protein tau	P10637	Mapt	76	167	137	155	113	134	200	153	149	H	0.000651	0.000497	0.000504	0.000373	0.000463	0.000845	0.000550667	±	8.69617e-05	0.000560333	±	0.000250602	1.01755	0.9527
Sodium-driven chloride bicarbonate exchanger	Q5DTL9	Slc4a10	126	85	69	90	112	93	48	81.3333	84.3333	H	0.000195	0.000167	0.000198	0.000235	0.000214	0.000121	0.000186667	±	1.70978e-05	0.00019	±	6.06712e-05	1.01786	0.931425
AP-2 complex subunit alpha-2	P17427	Ap2a2	104	153	159	183	203	160	142	165	168.333	H	0.000412	0.000432	0.000461	0.000509	0.000398	0.000423	0.000435	±	2.46374e-05	0.000443333	±	5.82266e-05	1.01916	0.830614
14-3-3 protein eta	P68510	Ywhah	28	104	129	104	132	133	83	112.333	116	H	0.00139	0.00141	0.00109	0.00133	0.00158	0.00106	0.00129667	±	0.000179258	0.00132333	±	0.000260064	1.02057	0.890813
Alpha-synuclein	O55042	Snca	14	176	183	181	166	184	194	180	181.333	H	0.00308	0.00352	0.00306	0.00301	0.00336	0.0035	0.00322	±	0.00026	0.00329	±	0.000252389	1.02174	0.754736
Rho guanine nucleotide exchange factor 2	Q60875	Arhgef2	112	89	81	96	88	89	83	88.6667	86.6667	H	0.000228	0.000219	0.000236	0.000209	0.000211	0.000278	0.000227667	±	8.5049e-06	0.000232667	±	3.92726e-05	1.02196	0.839905
Tubulin beta-5 chain	P99024	Tubb5	50	188	130	145	133	141	121	154.333	131.667	H	0.00102	0.000742	0.000729	0.000699	0.000727	0.00112	0.000830333	±	0.000164385	0.000848667	±	0.000235398	1.02208	0.917262
Neurobeachin	Q9EPN1	Nbea	327	114	126	123	120	133	95	121	116	H	9.63e-05	0.000109	9.62e-05	0.000103	0.00011	9.53e-05	0.0001005	±	7.36139e-06	0.000102767	±	7.35278e-06	1.02255	0.725091
Calcium/calmodulin-dependent protein kinase type II subunit beta	P28652	Camk2b	60	159	161	189	169	166	154	169.667	163	H	0.000745	0.000751	0.000784	0.000803	0.000744	0.000789	0.00076	±	2.1e-05	0.000778667	±	3.08275e-05	1.02456	0.43496
Isoform 2 of F-actin-capping protein subunit beta	P47757-2	Capzb	31	93	91	94	98	94	103	92.6667	98.3333	H	0.001	0.000906	0.000848	0.000928	0.000949	0.000945	0.000918	±	7.67072e-05	0.000940667	±	1.11505e-05	1.02469	0.639155
Mitochondrial 2-oxoglutarate/malate carrier protein	Q9CR62	Slc25a11	34	73	90	103	100	79	76	88.6667	85	H	0.000663	0.000726	0.000803	0.000761	0.000587	0.000899	0.000730667	±	7.01166e-05	0.000749	±	0.000156346	1.02509	0.861996
Heat shock 70 kDa protein 12A	Q8K0U4	Hspa12a	75	145	116	143	123	147	120	134.667	130	H	0.000542	0.000436	0.000484	0.000432	0.000527	0.000541	0.000487333	±	5.30786e-05	0.0005	±	5.93043e-05	1.02599	0.796465
Synaptojanin-1	Q8CHC4	Synj1	173	163	153	173	188	192	118	163	166	H	0.000276	0.000254	0.00026	0.000283	0.00031	0.000219	0.000263333	±	1.13725e-05	0.000270667	±	4.67369e-05	1.02785	0.804776
Isoform A1-I of V-type proton ATPase 116 kDa subunit a isoform 1	Q9Z1G4-2	Atp6v0a1	96	199	267	225	265	229	209	230.333	234.333	H	0.000659	0.000822	0.000613	0.000802	0.000673	0.000678	0.000698	±	0.000109823	0.000717667	±	7.30776e-05	1.02818	0.808975
Dihydropteridine reductase	Q8BVI4	Qdpr	26	65	99	80	86	91	86	81.3333	87.6667	H	0.000693	0.00105	0.000808	0.000821	0.000947	0.000861	0.000850333	±	0.000182226	0.000876333	±	6.43843e-05	1.03058	0.82719
AP2-associated protein kinase 1	Q3UHJ0	Aak1	103	88	126	119	143	114	84	111	113.667	H	0.000236	0.000343	0.000307	0.000367	0.000294	0.000255	0.000295333	±	5.44457e-05	0.000305333	±	5.68536e-05	1.03386	0.836621
Sodium/potassium-transporting ATPase subunit alpha-2	Q6PIE5	Atp1a2	112	222	240	251	269	253	200	237.667	240.667	H	0.000601	0.000615	0.000578	0.000648	0.000651	0.000557	0.000598	±	1.86815e-05	0.000618667	±	5.3426e-05	1.03456	0.561438
Isoform 4 of Dynamin-1	P39053-4	Dnm1	97	552	509	538	583	508	445	533	512	H	0.00162	0.00154	0.00146	0.00165	0.00145	0.00168	0.00154	±	8e-05	0.00159333	±	0.000125033	1.03463	0.567445
Heterogeneous nuclear ribonucleoprotein U	Q8VEK3	Hnrnpu	88	97	87	118	105	96	72	100.667	91	H	0.000328	0.00029	0.00035	0.000322	0.000321	0.00036	0.000322667	±	3.03535e-05	0.000334333	±	2.22336e-05	1.03616	0.619705
Succinate-semialdehyde dehydrogenase, mitochondrial	Q8BWF0	Aldh5a1	56	79	100	136	120	130	82	105	110.667	H	0.0004	0.000487	0.000605	0.000545	0.000585	0.000416	0.000497333	±	0.00010289	0.000515333	±	8.83195e-05	1.03619	0.829431
Isoform A of Cytosolic acyl coenzyme A thioester hydrolase	Q91V12-2	Acot7	38	95	84	74	106	74	80	84.3333	86.6667	H	0.000718	0.000636	0.000518	0.000753	0.000535	0.000659	0.000624	±	0.000100539	0.000649	±	0.000109343	1.04006	0.785151
Isoform 2 of Ankyrin-2	Q8C8R3-2	Ank2	429	473	461	485	510	472	398	473	460	H	0.000315	0.000304	0.000295	0.000319	0.000297	0.000336	0.000304667	±	1.00167e-05	0.000317333	±	1.95533e-05	1.04158	0.374495
14-3-3 protein epsilon	P62259	Ywhae	29	480	601	504	559	527	494	528.333	526.667	H	0.00553	0.00619	0.00499	0.00538	0.00546	0.0066	0.00557	±	0.000600999	0.00581333	±	0.000682447	1.04369	0.66712
Actin, alpha cardiac muscle 1	P68033	Actc1	42	162	182	136	231	171	60	160	154	H	0.000927	0.00118	0.000764	0.00155	0.00104	0.000409	0.000957	±	0.000209616	0.000999667	±	0.000571568	1.04458	0.909237
Tubulin alpha-4A chain	P68368	Tuba4a	50	144	127	212	168	181	126	161	158.333	H	0.000811	0.000745	0.00109	0.000927	0.000937	0.000901	0.000882	±	0.000183131	0.000921667	±	1.85831e-05	1.04497	0.727901
CLIP-associating protein 2	Q8BRT1	Clasp2	141	109	83	73	94	78	89	88.3333	87	H	0.000217	0.000166	0.00013	0.000175	0.000146	0.000216	0.000171	±	4.3715e-05	0.000179	±	3.5171e-05	1.04678	0.817094
Excitatory amino acid transporter 2	P43006	Slc1a2	62	291	345	384	359	310	345	340	338	H	0.00152	0.00156	0.0017	0.0015	0.00129	0.00222	0.00159333	±	9.45163e-05	0.00167	±	0.00048775	1.04812	0.802469
Heterogeneous nuclear ribonucleoprotein H2	P70333	Hnrnph2	49	72	167	107	109	100	133	115.333	114	H	0.000417	0.000946	0.000585	0.000623	0.000599	0.000823	0.000649333	±	0.000270304	0.000681667	±	0.000122985	1.04979	0.859601
Ubiquitin thioesterase OTUB1	Q7TQI3	Otub1	31	90	80	85	98	88	89	85	91.6667	H	0.000863	0.00078	0.000825	0.00088	0.000783	0.000929	0.000822667	±	4.15492e-05	0.000864	±	7.43034e-05	1.05024	0.447708
Sodium/potassium-transporting ATPase subunit alpha-1	Q8VDN2	Atp1a1	113	453	383	414	374	371	320	416.667	355	H	0.0011	0.000988	0.000908	0.000897	0.00088	0.00137	0.000998667	±	9.64434e-05	0.001049	±	0.000278124	1.0504	0.78185
Glycogen phosphorylase, brain form	Q8CI94	Pygb	97	113	145	158	182	171	68	138.667	140.333	H	0.000337	0.000454	0.000433	0.000488	0.000498	0.000302	0.000408	±	6.23779e-05	0.000429333	±	0.000110387	1.05229	0.785215
Serine/threonine-protein kinase DCLK1	Q9JLM8	Dclk1	84	79	108	103	108	129	68	96.6667	101.667	H	0.00027	0.000383	0.000314	0.000333	0.000419	0.000267	0.000322333	±	5.6959e-05	0.000339667	±	7.6219e-05	1.05377	0.768141
Phosphatidylethanolamine-binding protein 1	P70296	Pebp1	21	123	164	157	191	191	74	148	152	H	0.0016	0.0023	0.00197	0.00233	0.00244	0.00142	0.00195667	±	0.00035019	0.00206333	±	0.000559851	1.05451	0.79352
Malate dehydrogenase, mitochondrial	P08249	Mdh2	36	611	477	590	484	562	595	559.333	547	H	0.00462	0.00368	0.00414	0.00355	0.00398	0.00559	0.00414667	±	0.000470035	0.00437333	±	0.00107538	1.05466	0.754791
Peroxiredoxin-5, mitochondrial	P99029	Prdx5	22	153	154	150	170	169	118	152.333	152.333	H	0.00181	0.00188	0.00172	0.00192	0.00187	0.00192	0.00180333	±	8.02081e-05	0.00190333	±	2.88675e-05	1.05545	0.111976
Dihydrolipoyllysine-residue succinyltransferase component of 2-oxoglutarate dehydrogenase complex, mitochondrial	Q9D2G2	Dlst	49	96	81	78	83	76	70	85	76.3333	H	0.000517	0.000468	0.000375	0.000439	0.000419	0.00058	0.000453333	±	7.21272e-05	0.000479333	±	8.77515e-05	1.05735	0.71201
Creatine kinase B-type	Q04447	Ckb	43	887	959	1046	1080	976	683	964	913	H	0.00656	0.00647	0.00642	0.0069	0.00647	0.0072	0.00648333	±	7.0946e-05	0.00685667	±	0.000366924	1.05758	0.158635
Triosephosphate isomerase	P17751	Tpi1	32	256	325	291	312	303	271	290.667	295.333	H	0.00224	0.0028	0.00236	0.00243	0.00245	0.00297	0.00246667	±	0.000294845	0.00261667	±	0.000306159	1.06081	0.57407
Peptidyl-prolyl cis-trans isomerase A	P17742	Ppia	18	423	437	384	451	421	357	414.667	409.667	H	0.00715	0.00708	0.00542	0.00679	0.00624	0.00783	0.00655	±	0.000979234	0.00695333	±	0.000807486	1.06158	0.611331
Dihydrolipoyl dehydrogenase, mitochondrial	O08749	Dld	54	98	124	130	144	134	85	117.333	121	H	0.000466	0.000601	0.000585	0.000661	0.000606	0.000488	0.000550667	±	7.37586e-05	0.000585	±	8.83912e-05	1.06235	0.632714
Neutral alpha-glucosidase AB	Q8BHN3	Ganab	107	81	67	90	102	91	47	79.3333	80	H	0.000204	0.000181	0.000218	0.000259	0.000237	0.000145	0.000201	±	1.86815e-05	0.000213667	±	6.04759e-05	1.06302	0.746346
T-complex protein 1 subunit theta	P42932	Cct8	60	104	98	71	96	85	107	91	96	H	0.00049	0.00046	0.000294	0.000413	0.000382	0.000528	0.000414667	±	0.000105571	0.000441	±	7.6922e-05	1.0635	0.744562
Calcineurin subunit B type 1	Q63810	Ppp3r1	19	69	111	99	116	142	26	93	94.6667	H	0.000946	0.0017	0.00125	0.00155	0.0019	0.000695	0.00129867	±	0.000379349	0.00138167	±	0.000619886	1.06391	0.852838
Cytoplasmic dynein 1 heavy chain 1	Q9JHU4	Dync1h1	532	668	728	786	901	889	545	727.333	778.333	H	0.000366	0.000405	0.000394	0.000464	0.000461	0.000315	0.000388333	±	2.0108e-05	0.000413333	±	8.51724e-05	1.06438	0.646691
Talin-1	P26039	Tln1	270	108	73	77	107	99	68	86	91.3333	H	0.000106	7.42e-05	7.21e-05	0.000103	9.43e-05	7.17e-05	8.41e-05	±	1.8995e-05	8.96667e-05	±	1.61562e-05	1.06619	0.718703
Microtubule-associated protein 6	Q7TSJ2	Map6	96	197	206	195	200	182	214	199.333	198.667	H	0.000544	0.000586	0.000499	0.000568	0.000503	0.000666	0.000543	±	4.35086e-05	0.000579	±	8.20549e-05	1.0663	0.538767
Aspartate aminotransferase, cytoplasmic	P05201	Got1	46	224	181	209	185	190	232	204.667	202.333	H	0.00146	0.00112	0.0012	0.00108	0.0011	0.00186	0.00126	±	0.000177764	0.00134667	±	0.000444672	1.06878	0.769598
Heat shock protein HSP 90-alpha	P07901	Hsp90aa1	85	444	550	544	596	451	484	512.667	510.333	H	0.00181	0.00199	0.00189	0.002	0.00158	0.00251	0.00189667	±	9.0185e-05	0.00203	±	0.000465725	1.0703	0.651852
Eukaryotic translation initiation factor 3 subunit A	P23116	Eif3a	162	70	78	76	88	80	76	74.6667	81.3333	H	0.000149	0.000152	0.000138	0.000164	0.000148	0.000158	0.000146333	±	7.37111e-06	0.000156667	±	8.0829e-06	1.07062	0.177156
Vesicle-associated membrane protein 2	P63044	Vamp2	13	98	103	105	87	106	132	102	108.333	H	0.00224	0.00241	0.002	0.00201	0.0023	0.00281	0.00221667	±	0.000205994	0.00237333	±	0.00040501	1.07068	0.582542
Importin subunit beta-1	P70168	Kpnb1	97	97	105	101	124	106	103	101	111	H	0.000304	0.000305	0.000277	0.000333	0.000294	0.000322	0.000295333	±	1.5885e-05	0.000316333	±	2.0108e-05	1.07111	0.22879
V-type proton ATPase subunit B, brain isoform	P62814	Atp6v1b2	57	313	391	369	506	400	181	357.667	362.333	H	0.00142	0.00196	0.00165	0.00227	0.00187	0.00125	0.00167667	±	0.000270986	0.00179667	±	0.000513939	1.07157	0.738619
Carbonic anhydrase 2	P00920	Ca2	29	86	80	116	104	102	86	94	97.3333	H	0.000823	0.000802	0.00101	0.00101	0.000975	0.00084	0.000878333	±	0.000114509	0.000941667	±	8.97682e-05	1.07211	0.492847
Clathrin coat assembly protein AP180	Q61548	Snap91	92	223	205	232	205	218	187	220	203.333	H	0.000592	0.000575	0.000593	0.000553	0.000584	0.00075	0.000586667	±	1.0116e-05	0.000629	±	0.000105929	1.07216	0.528674
Isoform 2 of Brain-specific angiogenesis inhibitor 1-associated protein 2	Q8BKX1-2	Baiap2	58	86	119	94	118	109	73	99.6667	100	H	0.000433	0.00059	0.000407	0.00054	0.000521	0.000475	0.000476667	±	9.90067e-05	0.000512	±	3.34215e-05	1.07413	0.589553
14-3-3 protein zeta/delta	P63101	Ywhaz	28	446	505	562	541	556	468	504.333	521.667	H	0.00529	0.00547	0.00551	0.00561	0.00601	0.00588	0.00542333	±	0.000117189	0.00583333	±	0.000204042	1.0756	0.03924
Syntaxin-1B	P61264	Stx1b	33	238	248	274	260	266	248	253.333	258	H	0.00205	0.00231	0.0022	0.0022	0.00236	0.0025	0.00218667	±	0.000130512	0.00235333	±	0.000150111	1.07622	0.220335
Phosphoglycerate mutase 1	Q9DBJ1	Pgam1	29	168	163	201	232	213	108	177.333	184.333	H	0.00168	0.00172	0.00182	0.00224	0.002	0.00138	0.00174	±	7.2111e-05	0.00187333	±	0.000443772	1.07663	0.634558
Cytochrome c oxidase subunit 4 isoform 1, mitochondrial	P19783	Cox4i1	20	74	81	76	89	98	70	77	85.6667	H	0.00125	0.00127	0.00102	0.00131	0.00141	0.0011	0.00118	±	0.000138924	0.00127333	±	0.000158219	1.0791	0.485437
Septin-7	O55131	2020-09-07	51	131	117	144	134	139	105	130.667	126	H	0.000764	0.000693	0.000796	0.000754	0.000807	0.000872	0.000751	±	5.27162e-05	0.000811	±	5.91016e-05	1.07989	0.259678
Cytochrome b-c1 complex subunit 1, mitochondrial	Q9CZ13	Uqcrc1	53	165	215	244	255	283	141	208	226.333	H	0.000901	0.00114	0.00118	0.00125	0.00139	0.000844	0.00107367	±	0.000150865	0.00116133	±	0.000283594	1.08165	0.661065
Isoform HK1 of Hexokinase-1	P17710-3	Hk1	102	363	334	351	399	379	298	349.333	358.667	H	0.00106	0.00095	0.000889	0.00102	0.000999	0.00112	0.000966333	±	8.66622e-05	0.00104633	±	6.46555e-05	1.08279	0.26925
Amphiphysin	Q7TQF7	Amph	75	156	145	149	146	148	169	150	154.333	H	0.000681	0.000546	0.000523	0.000512	0.000521	0.000867	0.000583333	±	8.536e-05	0.000633333	±	0.000202411	1.08571	0.713525
E3 ubiquitin-protein ligase UBR4	A2AN08	Ubr4	572	96	78	104	114	94	86	92.6667	98	H	4.67e-05	3.76e-05	4.69e-05	5.52e-05	4.36e-05	4.37e-05	4.37333e-05	±	5.31256e-06	4.75e-05	±	6.66858e-06	1.08613	0.48681
Dihydropyrimidinase-related protein 3	Q62188	Dpysl3	62	138	128	139	149	135	128	135	137.333	H	0.000551	0.000574	0.000535	0.000598	0.000581	0.000627	0.000553333	±	1.96044e-05	0.000602	±	2.32594e-05	1.08795	0.0502773
Beta-synuclein	Q91ZZ3	Sncb	14	156	179	166	173	138	184	167	165	H	0.00396	0.00359	0.00343	0.00289	0.00254	0.00652	0.00366	±	0.000271846	0.00398333	±	0.00220378	1.08834	0.813307
Guanine nucleotide-binding protein G(I)/G(S)/G(T) subunit beta-1	P62874	Gnb1	37	261	358	455	447	455	186	358	362.667	H	0.00188	0.0027	0.003	0.00298	0.00303	0.00225	0.00252667	±	0.00057977	0.00275333	±	0.000436616	1.08971	0.617274
Stress-70 protein, mitochondrial	P38647	Hspa9	73	163	187	174	171	157	196	174.667	174.667	H	0.00063	0.000726	0.00061	0.000609	0.00059	0.000951	0.000655333	±	6.20108e-05	0.000716667	±	0.000203161	1.09359	0.643253
Isoform 2 of Dihydropyrimidinase-related protein 4	O35098-2	Dpysl4	64	123	89	110	100	136	93	107.333	109.667	H	0.000501	0.000389	0.000426	0.00042	0.000576	0.000444	0.000438667	±	5.70643e-05	0.00048	±	8.4e-05	1.09422	0.519702
Citrate synthase, mitochondrial	Q9CZU6	Cs	52	168	156	192	178	190	126	172	164.667	H	0.000972	0.000854	0.001	0.000924	0.000979	0.00119	0.000942	±	7.74855e-05	0.001031	±	0.000140417	1.09448	0.390891
Creatine kinase U-type, mitochondrial	P30275	Ckmt1	47	121	186	173	182	225	103	160	170	H	0.000654	0.00114	0.000915	0.00103	0.00124	0.000695	0.000903	±	0.000243222	0.000988333	±	0.000274879	1.0945	0.707769
Puromycin-sensitive aminopeptidase	Q11011	Npepps	103	103	121	126	138	137	96	116.667	123.667	H	0.000284	0.000334	0.000323	0.000346	0.000362	0.000325	0.000313667	±	2.62742e-05	0.000344333	±	1.85562e-05	1.09777	0.174021
Vesicle-fusing ATPase	P46460	Nsf	83	324	362	366	403	389	302	350.667	364.667	H	0.00119	0.00127	0.00116	0.00133	0.00128	0.00137	0.00120667	±	5.68624e-05	0.00132667	±	4.50925e-05	1.09945	0.0457442
Reticulon-4	Q99P72	Rtn4	127	152	164	159	186	155	173	158.333	171.333	H	0.000333	0.000366	0.000332	0.000396	0.000337	0.000405	0.000343667	±	1.93477e-05	0.000379333	±	3.69369e-05	1.10378	0.212586
Synaptotagmin-1	P46096	Syt1	47	303	220	347	303	270	151	290	241.333	H	0.00171	0.00138	0.00187	0.00167	0.00153	0.00228	0.00165333	±	0.000249867	0.00182667	±	0.00039879	1.10484	0.558196
Succinyl-CoA:3-ketoacid coenzyme A transferase 1, mitochondrial	Q9D0K2	Oxct1	56	157	204	266	185	244	186	209	205	H	0.000719	0.00102	0.00118	0.000846	0.00109	0.00129	0.000973	±	0.000234066	0.00107533	±	0.000222363	1.10517	0.612209
V-type proton ATPase subunit d 1	P51863	Atp6v0d1	40	84	97	82	107	108	53	87.6667	89.3333	H	0.000544	0.000714	0.000538	0.000683	0.000716	0.000595	0.000598667	±	9.99266e-05	0.000664667	±	6.25486e-05	1.11024	0.387111
Neurochondrin	Q9Z0E0	Ncdn	79	199	136	183	202	161	149	172.667	170.667	H	0.00071	0.000481	0.000586	0.000667	0.000543	0.000764	0.000592333	±	0.000114631	0.000658	±	0.000110775	1.11086	0.514958
Synapsin-2	Q64332	Syn2	63	159	206	229	293	233	122	198	216	H	0.000673	0.000928	0.000897	0.00116	0.000968	0.000648	0.000832667	±	0.000139141	0.000925333	±	0.000258653	1.11129	0.613788
Ubiquitin-like modifier-activating enzyme 1	Q02053	Uba1	118	242	278	299	347	311	248	273	302	H	0.000597	0.000685	0.000677	0.000784	0.000721	0.000675	0.000653	±	4.86621e-05	0.000726667	±	5.47205e-05	1.11281	0.156394
Acetyl-CoA acetyltransferase, mitochondrial	Q8QZT1	Acat1	45	117	174	148	173	170	124	146.333	155.667	H	0.000725	0.0011	0.000842	0.000984	0.00102	0.000969	0.000889	±	0.000191867	0.000991	±	2.62107e-05	1.11474	0.413214
S-adenosylhomocysteine hydrolase-like protein 1	Q80SW1	Ahcyl1	59	75	102	106	94	114	98	94.3333	102	H	0.0004	0.000499	0.000443	0.000444	0.000559	0.000494	0.000447333	±	4.96421e-05	0.000499	±	5.76628e-05	1.1155	0.30476
ATP synthase subunit beta, mitochondrial	P56480	Atp5b	56	1122	1128	1388	1217	1268	1101	1212.67	1195.33	H	0.00538	0.0055	0.00618	0.00547	0.00574	0.00785	0.00568667	±	0.000431432	0.00635333	±	0.00130316	1.11723	0.447597
Aconitate hydratase, mitochondrial	Q99KI0	Aco2	85	396	435	434	487	508	374	421.667	456.333	H	0.00127	0.00143	0.00129	0.00151	0.00157	0.00138	0.00133	±	8.7178e-05	0.00148667	±	9.71253e-05	1.11779	0.106124
Fatty acid synthase	P19096	Fasn	272	179	216	254	238	229	207	216.333	224.667	H	0.00017	0.000218	0.000236	0.00023	0.00022	0.000248	0.000208	±	3.41174e-05	0.000232667	±	1.41892e-05	1.11859	0.311934
Endoplasmin	P08113	Hsp90b1	92	84	127	137	170	120	99	116	129.667	H	0.000269	0.00042	0.000429	0.000497	0.000375	0.000381	0.000372667	±	8.98907e-05	0.000417667	±	6.87701e-05	1.12075	0.5289
Heat shock protein 105 kDa	Q61699	Hsph1	96	143	147	198	224	176	158	162.667	186	H	0.000459	0.000439	0.000556	0.000644	0.000497	0.00049	0.000484667	±	6.25806e-05	0.000543667	±	8.69617e-05	1.12173	0.394187
E3 ubiquitin-protein ligase HUWE1	Q7TMY8	Huwe1	483	104	66	89	121	96	71	86.3333	96	H	5.97e-05	3.9e-05	4.72e-05	6.75e-05	5.33e-05	4.35e-05	4.86333e-05	±	1.04242e-05	5.47667e-05	±	1.2067e-05	1.12611	0.541739
Mitochondrial glutamate carrier 1	Q9D6M3	Slc25a22	35	86	64	85	94	73	97	78.3333	88	H	0.000819	0.000508	0.000636	0.000727	0.000561	0.000929	0.000654333	±	0.000156308	0.000739	±	0.000184293	1.12939	0.57671
Elongation factor 2	P58252	Eef2	95	191	191	231	279	243	186	204.333	236	H	0.000636	0.000579	0.000671	0.000765	0.000694	0.000678	0.000628667	±	4.64363e-05	0.000712333	±	4.63069e-05	1.13309	0.0916506
4F2 cell-surface antigen heavy chain	P10852	Slc3a2	58	98	94	99	99	85	86	97	90	H	0.000498	0.00046	0.000465	0.000424	0.000381	0.000808	0.000474333	±	2.06478e-05	0.000537667	±	0.000235101	1.13352	0.666246
Leucine-rich PPR motif-containing protein, mitochondrial	Q6PB66	Lrpprc	157	96	78	119	119	109	86	97.6667	104.667	H	0.000162	0.000142	0.000201	0.000199	0.000197	0.000177	0.000168333	±	3.00056e-05	0.000191	±	1.21655e-05	1.13465	0.292019
Actin, cytoplasmic 2	P63260	Actg1	42	1756	1802	1896	2087	1897	1300	1818	1761.33	H	0.0117	0.0125	0.0113	0.0133	0.0123	0.0147	0.0118333	±	0.00061101	0.0134333	±	0.00120554	1.13521	0.109633
Serine--tRNA ligase, cytoplasmic	P26638	Sars	58	74	91	80	103	85	79	81.6667	89	H	0.000337	0.00045	0.000358	0.000514	0.000399	0.000388	0.000381667	±	6.01027e-05	0.000433667	±	6.97878e-05	1.13624	0.383491
Heat shock protein HSP 90-beta	P11499	Hsp90ab1	83	208	279	237	307	295	230	241.333	277.333	H	0.000803	0.00102	0.000799	0.00103	0.00106	0.00089	0.000874	±	0.000126456	0.000993333	±	9.07377e-05	1.13654	0.25489
Phosphoglycerate kinase 1	P09411	Pgk1	45	373	322	372	365	379	382	355.667	375.333	H	0.00222	0.00197	0.00203	0.00209	0.00213	0.00285	0.00207333	±	0.000130512	0.00235667	±	0.000427707	1.13666	0.334078
ATP synthase subunit alpha, mitochondrial	Q03265	Atp5a1	60	809	840	1041	1018	842	871	896.667	910.333	H	0.00407	0.004	0.00455	0.0045	0.00374	0.00615	0.00420667	±	0.000299388	0.00479667	±	0.00123208	1.14025	0.46545
Isoform 6 of Unconventional myosin-XVIIIa	Q9JMH9-6	Myo18a	234	137	134	157	187	169	120	142.667	158.667	H	0.000171	0.000166	0.000176	0.000226	0.000205	0.000154	0.000171	±	5e-06	0.000195	±	3.7027e-05	1.14035	0.328245
EH domain-containing protein 3	Q9QXY6	Ehd3	61	62	76	80	116	75	54	72.6667	81.6667	H	0.000277	0.000366	0.000342	0.000532	0.000338	0.000254	0.000328333	±	4.60471e-05	0.000374667	±	0.000142581	1.14112	0.620622
Contactin-associated protein 1	O54991	Cntnap1	156	77	70	65	117	92	46	70.6667	85	H	0.000142	0.000135	0.000107	0.000195	0.000161	8.22e-05	0.000128	±	1.85203e-05	0.000146067	±	5.78637e-05	1.14115	0.63367
Neurofilament heavy polypeptide	P19246	Nefh	117	139	106	178	153	152	161	141	155.333	H	0.000383	0.000247	0.000428	0.000346	0.000346	0.000516	0.000352667	±	9.42355e-05	0.000402667	±	9.81495e-05	1.14178	0.559063
Microtubule-associated protein 2	P20357	Map2	199	655	629	755	717	747	688	679.667	717.333	H	0.000932	0.000894	0.000969	0.000963	0.00101	0.00122	0.000931667	±	3.75011e-05	0.00106433	±	0.000136844	1.1424	0.18066
T-complex protein 1 subunit eta	P80313	Cct7	60	79	70	63	94	81	68	70.6667	81	H	0.000384	0.000336	0.000276	0.000391	0.00035	0.000398	0.000332	±	5.4111e-05	0.000379667	±	2.59294e-05	1.14357	0.24085
Heterogeneous nuclear ribonucleoproteins A2/B1	O88569	Hnrnpa2b1	37	139	141	138	98	156	142	139.333	132	H	0.00114	0.00102	0.000915	0.000687	0.00112	0.00171	0.001025	±	0.000112583	0.00117233	±	0.000513504	1.14374	0.652763
Peroxiredoxin-2	Q61171	Prdx2	22	76	77	79	91	78	83	77.3333	84	H	0.000916	0.000954	0.000924	0.00117	0.000919	0.00111	0.000931333	±	2.00333e-05	0.00106633	±	0.000131074	1.14495	0.1526
Ras-related protein Rab-3A	P63011	Rab3a	25	128	166	173	186	211	137	155.667	178	H	0.00158	0.00201	0.00186	0.00195	0.00236	0.00193	0.00181667	±	0.000218251	0.00208	±	0.000242693	1.14495	0.234819
Stress-induced-phosphoprotein 1	Q60864	Stip1	63	111	139	122	153	107	134	124	131.333	H	0.000536	0.00067	0.000552	0.000692	0.000501	0.000822	0.000586	±	7.31847e-05	0.000671667	±	0.000161463	1.14619	0.449685
78 kDa glucose-regulated protein	P20029	Hspa5	72	154	171	169	210	201	159	164.667	190	H	0.0006	0.000689	0.000579	0.000754	0.000763	0.000631	0.000622667	±	5.83981e-05	0.000716	±	7.37496e-05	1.14989	0.160838
Calcium-binding mitochondrial carrier protein Aralar1	Q8BH59	Slc25a12	75	189	173	245	232	215	213	202.333	220	H	0.00071	0.000659	0.000859	0.00082	0.000762	0.000983	0.000742667	±	0.000103925	0.000855	±	0.000114582	1.15126	0.276893
Endophilin-A1	Q62420	Sh3gl2	40	192	192	194	207	224	195	192.667	208.667	H	0.0015	0.00141	0.00125	0.00145	0.00163	0.00172	0.00138667	±	0.000126623	0.0016	±	0.000137477	1.15385	0.119215
Annexin A6	P14824	Anxa6	76	120	124	136	179	141	112	126.667	144	H	0.000518	0.000487	0.000494	0.000656	0.000553	0.000522	0.000499667	±	1.62583e-05	0.000577	±	7.01498e-05	1.15477	0.136383
NAD-dependent protein deacetylase sirtuin-2	Q8VDQ8	Sirt2	43	88	78	101	103	124	73	89	100	H	0.000601	0.000518	0.000652	0.000644	0.000791	0.000616	0.000590333	±	6.76338e-05	0.000683667	±	9.40018e-05	1.1581	0.235222
Tubulin beta-4B chain	P68372	Tubb4b	50	2063	2066	2129	2381	2381	1739	2086	2167	H	0.0123	0.0121	0.0115	0.0127	0.0133	0.0157	0.0119667	±	0.000416333	0.0139	±	0.00158745	1.16156	0.110889
Oxidation resistance protein 1	Q4KMM3	Oxr1	96	101	120	126	99	112	126	115.667	112.333	H	0.000361	0.000361	0.000356	0.000273	0.000328	0.000653	0.000359333	±	2.88675e-06	0.000418	±	0.000205366	1.16327	0.646722
Transketolase	P40142	Tkt	68	107	116	138	154	129	93	120.333	125.333	H	0.000401	0.000484	0.000498	0.000592	0.000503	0.000516	0.000461	±	5.24309e-05	0.000537	±	4.80729e-05	1.16486	0.137903
Isoform PLEC-0,1C,2A,3A of Plectin	Q9QXS1-8	Plec	522	538	449	458	634	535	473	481.667	547.333	H	0.000333	0.000255	0.000244	0.000345	0.000284	0.000342	0.000277333	±	4.85215e-05	0.000323667	±	3.43851e-05	1.16707	0.248512
14-3-3 protein theta	P68254	Ywhaq	28	119	163	138	150	145	201	140	165.333	H	0.00166	0.00176	0.00145	0.00156	0.00173	0.00245	0.00162333	±	0.000158219	0.00191333	±	0.000472476	1.17864	0.370442
Cytochrome c oxidase subunit 5A, mitochondrial	P12787	Cox5a	16	100	95	119	125	145	61	104.667	110.333	H	0.0016	0.00168	0.00182	0.00197	0.00227	0.00178	0.0017	±	0.000111355	0.00200667	±	0.000247049	1.18039	0.121539
Isoform 2 of Microtubule-associated protein 4	P27546-2	Map4	117	100	109	111	124	119	119	106.667	120.667	H	0.000218	0.000251	0.000225	0.000282	0.000269	0.000269	0.000231333	±	1.73877e-05	0.000273333	±	7.50555e-06	1.18156	0.018441
Malate dehydrogenase, cytoplasmic	P14152	Mdh1	37	225	227	228	225	257	175	226.667	219	H	0.00179	0.00178	0.0016	0.00159	0.00183	0.0027	0.00172333	±	0.000106927	0.00204	±	0.000584038	1.18375	0.407888
Importin-5	Q8BKC5	Ipo5	124	80	93	95	116	111	80	89.3333	102.333	H	0.000184	0.000214	0.000211	0.000259	0.000254	0.000209	0.000203	±	1.65227e-05	0.000240667	±	2.75379e-05	1.18555	0.11202
ATP-dependent 6-phosphofructokinase, platelet type	Q9WUA3	Pfkp	85	245	165	166	198	243	176	192	205.667	H	0.000722	0.00054	0.000466	0.000573	0.000729	0.000748	0.000576	±	0.000131742	0.000683333	±	9.60226e-05	1.18634	0.317775
Elongation factor 1-alpha 2	P62631	Eef1a2	50	231	213	251	249	199	246	231.667	231.333	H	0.00143	0.00118	0.0013	0.00124	0.000985	0.00242	0.00130333	±	0.000125033	0.00154833	±	0.000765577	1.18798	0.613436
Elongation factor 1-gamma	Q9D8N0	Eef1g	50	93	87	101	149	104	90	93.6667	114.333	H	0.000545	0.000525	0.000539	0.000808	0.000589	0.000516	0.000536333	±	1.02632e-05	0.000637667	±	0.000151962	1.18894	0.313354
14-3-3 protein gamma	P61982	Ywhag	28	245	266	234	263	363	236	248.333	287.333	H	0.00318	0.00286	0.00243	0.00268	0.00426	0.00314	0.00282333	±	0.000376342	0.00336	±	0.00081265	1.19008	0.357923
Sodium/potassium-transporting ATPase subunit alpha-3	Q6PIC6	Atp1a3	112	1423	1477	1561	1690	1640	1439	1487	1589.67	H	0.00358	0.00381	0.0035	0.00404	0.00401	0.00499	0.00363	±	0.000160935	0.00434667	±	0.000557345	1.19743	0.0991152
Ubiquitin carboxyl-terminal hydrolase isozyme L1	Q9R0P9	Uchl1	25	185	181	200	316	191	149	188.667	218.667	H	0.0019	0.00213	0.002	0.00323	0.00216	0.00185	0.00201	±	0.000115326	0.00241333	±	0.00072404	1.20066	0.394626
V-type proton ATPase subunit C 1	Q9Z1G3	Atp6v1c1	44	90	118	101	125	128	91	103	114.667	H	0.00054	0.000783	0.0006	0.000752	0.00078	0.000787	0.000641	±	0.000126582	0.000773	±	1.85203e-05	1.20593	0.148441
Protein disulfide-isomerase A3	P27773	Pdia3	57	113	149	138	161	163	133	133.333	152.333	H	0.000609	0.000788	0.000659	0.000786	0.000811	0.000889	0.000685333	±	9.23598e-05	0.000828667	±	5.37246e-05	1.20914	0.080828
Macrophage migration inhibitory factor	P34884	Mif	13	83	95	83	151	103	66	87	106.667	H	0.00194	0.00209	0.00171	0.00297	0.00211	0.00188	0.00191333	±	0.000191398	0.00232	±	0.000574543	1.21254	0.309438
Neuron-specific calcium-binding protein hippocalcin	P84075	Hpca	22	87	85	114	121	113	68	95.3333	100.667	H	0.00121	0.00116	0.00134	0.00148	0.00144	0.00158	0.00123667	±	9.29157e-05	0.0015	±	7.2111e-05	1.21294	0.0178722
V-type proton ATPase subunit H	Q8BVE3	Atp6v1h	56	104	116	142	188	146	110	120.667	148	H	0.000569	0.000623	0.000723	0.000913	0.000752	0.000659	0.000638333	±	7.81366e-05	0.000774667	±	0.000128508	1.21358	0.191486
Hippocalcin-like protein 4	Q8BGZ1	Hpcal4	22	97	97	87	174	122	41	93.6667	112.333	H	0.00119	0.00134	0.00104	0.00206	0.00163	0.000665	0.00119	±	0.00015	0.00145167	±	0.000714394	1.21989	0.568311
Drebrin	Q9QXS6	Dbn1	77	113	143	124	120	156	148	126.667	141.333	H	0.000464	0.000539	0.00042	0.000422	0.00054	0.000783	0.000474333	±	6.01692e-05	0.000581667	±	0.000184072	1.22628	0.391426
Profilin-1	P62962	Pfn1	15	106	94	101	122	147	100	100.333	123	H	0.00194	0.00177	0.00177	0.00206	0.00243	0.00225	0.00182667	±	9.81495e-05	0.00224667	±	0.000185023	1.22993	0.0255068
Peroxiredoxin-6	O08709	Prdx6	25	147	154	168	151	204	162	156.333	172.333	H	0.00169	0.0017	0.00178	0.00166	0.00219	0.00251	0.00172333	±	4.93288e-05	0.00212	±	0.000429302	1.23017	0.187057
Fructose-bisphosphate aldolase A	P05064	Aldoa	39	496	555	574	731	633	407	541.667	590.333	H	0.00329	0.004	0.00345	0.00465	0.00399	0.00462	0.00358	±	0.000372424	0.00442	±	0.000372693	1.23464	0.0507764
Thy-1 membrane glycoprotein	P01831	Thy1	18	97	81	86	115	103	63	88	93.6667	H	0.00159	0.00131	0.00127	0.00166	0.00158	0.00192	0.00139	±	0.000174356	0.00172	±	0.000177764	1.23741	0.0833501
Tubulin alpha-1A chain	P68369	Tuba1a	50	2040	1942	2065	2606	2264	1479	2015.67	2116.33	H	0.0112	0.011	0.0105	0.0137	0.012	0.0148	0.0109	±	0.000360555	0.0135	±	0.00141067	1.23853	0.0364714
Sodium/potassium-transporting ATPase subunit beta-1	P14094	Atp1b1	35	243	248	284	247	291	271	258.333	269.667	H	0.00197	0.0021	0.00224	0.00192	0.0024	0.00354	0.00210333	±	0.000135031	0.00262	±	0.000832106	1.24564	0.348274
ADP-ribosylation factor 1	P84078	Arf1	21	157	125	220	236	207	128	167.333	190.333	H	0.00222	0.00179	0.00289	0.003	0.00267	0.00296	0.0023	±	0.000554346	0.00287667	±	0.000180093	1.25072	0.161752
Cofilin-1	P18760	Cfl1	19	230	258	307	298	300	172	265	256.667	H	0.00332	0.00387	0.00413	0.00443	0.00424	0.00551	0.00377333	±	0.000413562	0.00472667	±	0.000685006	1.25265	0.108011
Neuronal cell adhesion molecule	Q810U4	Nrcam	139	89	68	99	68	76	90	85.3333	78	H	0.000176	0.000142	0.000188	0.000133	0.000152	0.000349	0.000168667	±	2.38607e-05	0.000211333	±	0.000119601	1.25296	0.577248
D-beta-hydroxybutyrate dehydrogenase, mitochondrial	Q80XN0	Bdh1	38	102	82	96	109	117	95	93.3333	107	H	0.000798	0.000596	0.00069	0.000771	0.000802	0.00104	0.000694667	±	0.000101081	0.000871	±	0.000147177	1.25384	0.162328
Microtubule-associated protein 1B	P14873	Map1b	270	403	371	359	523	433	453	377.667	469.667	H	0.000437	0.000396	0.000353	0.000533	0.00045	0.000507	0.000395333	±	4.2004e-05	0.000496667	±	4.24539e-05	1.25632	0.0424365
Isoform M1 of Pyruvate kinase PKM	P52480-2	Pkm	58	523	504	529	757	608	461	518.667	608.667	H	0.00242	0.00241	0.00226	0.00342	0.00273	0.00283	0.00236333	±	8.96289e-05	0.00299333	±	0.000372872	1.26657	0.0466119
Aspartate aminotransferase, mitochondrial	P05202	Got2	47	283	277	283	317	304	329	281	316.667	H	0.00167	0.0017	0.0016	0.00176	0.00173	0.00282	0.00165667	±	5.1316e-05	0.00210333	±	0.000620833	1.26962	0.282112
Fructose-bisphosphate aldolase C	P05063	Aldoc	39	178	263	255	330	314	211	232	285	H	0.00132	0.00192	0.00168	0.00212	0.00217	0.00199	0.00164	±	0.000301993	0.00209333	±	9.29157e-05	1.27642	0.0678408
Tubulin beta-4A chain	Q9D6F9	Tubb4a	50	230	195	229	230	248	246	218	241.333	H	0.00126	0.00109	0.00122	0.00129	0.00137	0.00194	0.00119	±	8.88819e-05	0.00153333	±	0.000354448	1.28852	0.178991
ADP/ATP translocase 1	P48962	Slc25a4	33	381	358	468	477	477	375	402.333	443	H	0.00325	0.00297	0.0036	0.00382	0.00374	0.00534	0.00327333	±	0.000315647	0.0043	±	0.000901554	1.31365	0.136146
Calreticulin	P14211	Calr	48	121	161	146	187	185	167	142.667	179.667	H	0.000755	0.00102	0.000801	0.00118	0.00113	0.00111	0.000858667	±	0.000141599	0.00114	±	3.60555e-05	1.32764	0.0289737
Neurofilament medium polypeptide	P08553	Nefm	96	310	247	322	398	344	346	293	362.667	H	0.000978	0.000772	0.000915	0.00114	0.00101	0.0014	0.000888333	±	0.000105557	0.00118333	±	0.000198578	1.33208	0.0855368
Complexin-1	P63040	Cplx1	15	66	87	73	83	88	95	75.3333	88.6667	H	0.00143	0.00161	0.00128	0.00158	0.0017	0.00249	0.00144	±	0.000165227	0.00192333	±	0.000494402	1.33565	0.183555
Neurofilament light polypeptide	P08551	Nefl	62	287	387	334	458	411	440	336	436.333	H	0.0015	0.00184	0.00147	0.00196	0.00182	0.00266	0.00160333	±	0.000205508	0.00214667	±	0.000450037	1.33888	0.129912
Adenylate kinase isoenzyme 1	Q9R0Y5	Ak1	22	65	78	87	98	84	69	76.6667	83.6667	H	0.000775	0.00101	0.000999	0.00116	0.00101	0.00157	0.000928	±	0.000132616	0.00124667	±	0.000289885	1.34339	0.158416
ADP/ATP translocase 2	P51881	Slc25a5	33	103	82	132	108	91	82	105.667	93.6667	H	0.000759	0.000718	0.00099	0.000856	0.00074	0.00172	0.000822333	±	0.000146644	0.00110533	±	0.000535467	1.34414	0.42716
Cytochrome c1, heme protein, mitochondrial	Q9D0M3	Cyc1	35	68	69	79	80	108	89	72	92.3333	H	0.000527	0.000571	0.000569	0.000592	0.000827	0.000901	0.000555667	±	2.48462e-05	0.000773333	±	0.000161339	1.39172	0.082075
Rho GDP-dissociation inhibitor 1	Q99PT1	Arhgdia	23	80	87	105	118	131	140	90.6667	129.667	H	0.0011	0.00117	0.0013	0.00148	0.00177	0.00172	0.00119	±	0.000101489	0.00165667	±	0.000155027	1.39216	0.012041
Myosin-9	Q8VDD5	Myh9	226	175	184	197	320	236	197	185.333	251	H	0.000231	0.000241	0.00024	0.000406	0.000305	0.000289	0.000237333	±	5.50757e-06	0.000333333	±	6.34376e-05	1.40449	0.0593398
Heat shock cognate 71 kDa protein	P63017	Hspa8	71	639	662	722	850	721	629	674.333	733.333	H	0.00241	0.00267	0.00258	0.00315	0.00271	0.00496	0.00255333	±	0.000132035	0.00360667	±	0.00119249	1.41253	0.202991
Isoform 4 of Myelin basic protein	P04370-4	Mbp	22	339	359	477	525	483	420	391.667	476	H	0.0043	0.00481	0.00542	0.00687	0.00599	0.00788	0.00484333	±	0.000560744	0.00691333	±	0.000945745	1.42739	0.0310535
Elongation factor 1-alpha 1	P10126	Eef1a1	50	95	128	106	198	141	94	109.667	144.333	H	0.000513	0.000684	0.000563	0.000995	0.000735	0.000813	0.000586667	±	8.79223e-05	0.000847667	±	0.000133422	1.44489	0.0473841
2',3'-cyclic-nucleotide 3'-phosphodiesterase	P16330	Cnp	47	272	266	333	477	460	280	290.333	405.667	H	0.00165	0.00169	0.00181	0.00268	0.00259	0.00234	0.00171667	±	8.32666e-05	0.00253667	±	0.000176163	1.47767	0.00188295
Vimentin	P20152	Vim	54	58	65	69	173	92	70	64	111.667	H	0.000363	0.000383	0.000371	0.000916	0.000521	0.000391	0.000372333	±	1.00664e-05	0.000609333	±	0.00027342	1.63653	0.20792
Myelin proteolipid protein	P60202	Plp1	30	484	438	389	559	615	686	437	620	H	0.00469	0.00412	0.00346	0.00503	0.00581	0.0108	0.00409	±	0.000615549	0.00721333	±	0.00313053	1.76365	0.165205
Tubulin alpha-1B chain	P05213	Tuba1b	50	170	58	160	171	80	163	129.333	138	H	0.000893	0.000358	0.000776	0.000934	0.000447	0.00263	0.000675667	±	0.000281258	0.001337	±	0.00114594	1.97879	0.386634
Glial fibrillary acidic protein	P03995	Gfap	50	101	98	90	194	170	197	96.3333	187	H	0.000657	0.000584	0.000525	0.00113	0.000984	0.0015	0.000588667	±	6.61236e-05	0.00120467	±	0.00026598	2.04643	0.0176476
Hemoglobin subunit beta-2	P02089	Hbb-b2	16	85	7	5	125	73	56	32.3333	84.6667	H	0.00152	0.000132	8.32e-05	0.00186	0.00121	0.00169	0.0005784	±	0.000815814	0.00158667	±	0.000337095	2.7432	0.119019
Echinoderm microtubule-associated protein-like 5	Q8BQM8	Eml5	220	21	2	8	1	3	0	10.3333	1.33333	L	3.83e-05	2.69e-06	1.33e-05	1.55e-06	3.49e-06	0	1.80967e-05	±	1.82832e-05	1.68e-06	±	1.74863e-06	0.0928348	0.1965
Glutamyl aminopeptidase	P16406	Enpep	108	2	0	22	2	0	1	8	1	L	4.54e-06	0	5.39e-05	5.35e-06	0	2.67e-06	1.948e-05	±	2.98949e-05	2.67333e-06	±	2.675e-06	0.137235	0.387032
Apolipoprotein C-III	P33622	Apoc3	11	13	5	10	2	2	0	9.33333	1.33333	L	0.000284	0.000132	0.000207	4.4e-05	5.31e-05	0	0.000207667	±	7.60022e-05	3.23667e-05	±	2.83972e-05	0.155859	0.0200808
Collagen alpha-2(IV) chain	P08122	Col4a2	167	2	4	30	5	3	3	12	3.66667	L	2.69e-06	5.83e-06	4.11e-05	4.38e-06	4.13e-06	4.75e-06	1.654e-05	±	2.13274e-05	4.42e-06	±	3.11929e-07	0.267231	0.380743
Costars family protein ABRACL	Q4KML4	Abracl	9	7	8	9	5	2	0	8	2.33333	L	0.00019	0.00025	0.000235	0.000138	5.1e-05	0	0.000225	±	3.1225e-05	6.3e-05	±	6.97782e-05	0.28	0.0213825
Proline-rich protein 7	Q3V0I2	Prr7	30	12	7	6	2	5	0	8.33333	2.33333	L	0.000106	6.76e-05	5.01e-05	1.54e-05	4.82e-05	0	7.45667e-05	±	2.85938e-05	2.12e-05	±	2.46179e-05	0.284309	0.0704607
Serine/threonine-protein phosphatase 6 regulatory ankyrin repeat subunit A	Q505D1	Ankrd28	113	9	12	7	5	4	0	9.33333	3	L	2.3e-05	3.03e-05	1.52e-05	1.05e-05	9.41e-06	0	2.28333e-05	±	7.55138e-06	6.63667e-06	±	5.7733e-06	0.290657	0.0419156
Cadherin-20	Q9Z0M3	Cdh20	89	12	6	6	3	3	2	8	2.66667	L	4.13e-05	1.79e-05	1.66e-05	9.48e-06	5.63e-06	8.09e-06	2.52667e-05	±	1.39005e-05	7.73333e-06	±	1.94962e-06	0.306069	0.0965055
Putative transferase CAF17 homolog, mitochondrial	Q8CAK1	Iba57	38	4	13	9	2	4	2	8.66667	2.66667	L	2.32e-05	9.24e-05	5.81e-05	1.22e-05	2.71e-05	1.41e-05	5.79e-05	±	3.46004e-05	1.78e-05	±	8.10987e-06	0.307427	0.12234
Copine-9	Q1RLL3	Cpne9	62	4	13	8	5	2	2	8.33333	3	L	1.75e-05	5.98e-05	3.32e-05	1.95e-05	7.47e-06	9.14e-06	3.68333e-05	±	2.13828e-05	1.20367e-05	±	6.51715e-06	0.326787	0.127078
Serine/threonine-protein phosphatase 2A 55 kDa regulatory subunit B gamma isoform	Q8BG02	Ppp2r2c	51	9	8	8	3	1	4	8.33333	2.66667	L	5.34e-05	4.26e-05	4.3e-05	1.82e-05	5.13e-06	2.31e-05	4.63333e-05	±	6.12318e-06	1.54767e-05	±	9.28938e-06	0.334029	0.00862497
Phosphatidylinositol 3,4,5-trisphosphate 3-phosphatase and dual-specificity protein phosphatase PTEN	O08586	Pten	47	21	14	20	6	7	7	18.3333	6.66667	L	0.00013	8.89e-05	0.000118	4.11e-05	2.78e-05	4.51e-05	0.0001123	±	2.11346e-05	3.8e-05	±	9.05704e-06	0.338379	0.00500228
C2 calcium-dependent domain-containing protein 4C	Q5HZI2	C2cd4cC2CD4	45	16	14	15	4	5	6	15	5	L	8.7e-05	8.3e-05	7.59e-05	1.95e-05	2.78e-05	3.76e-05	8.19667e-05	±	5.62168e-06	2.83e-05	±	9.06035e-06	0.345262	0.000953656
Carbonic anhydrase 1	P13634	Ca1	28	15	8	8	9	2	0	10.3333	3.66667	L	0.000131	7.96e-05	6.76e-05	7.96e-05	1.67e-05	0	9.27333e-05	±	3.36787e-05	3.21e-05	±	4.19751e-05	0.346154	0.122751
Calcium signal-modulating cyclophilin ligand	P49070	Camlg	33	6	9	9	2	3	3	8	2.66667	L	5.16e-05	7.6e-05	7.04e-05	1.84e-05	2.45e-05	2.57e-05	6.6e-05	±	1.27812e-05	2.28667e-05	±	3.9145e-06	0.346465	0.00502791
Telomeric repeat-binding factor 2-interacting protein 1	Q91VL8	Terf2ip	43	4	8	14	3	4	2	8.66667	3	L	2.03e-05	5.52e-05	7.95e-05	1.66e-05	2.48e-05	1.29e-05	5.16667e-05	±	2.97577e-05	1.81e-05	±	6.09016e-06	0.350323	0.128143
Nuclear pore glycoprotein p62	Q63850	Nup62	53	10	8	11	4	6	1	9.66667	3.66667	L	5.13e-05	3.83e-05	4.78e-05	1.81e-05	2.63e-05	4.8e-06	4.58e-05	±	6.72681e-06	1.64e-05	±	1.08503e-05	0.358079	0.0162814
Glutamate receptor 4	Q9Z2W8	Gria4	101	9	14	17	5	7	3	13.3333	5	L	2.42e-05	4.01e-05	4.18e-05	1.29e-05	1.8e-05	8.09e-06	3.53667e-05	±	9.7079e-06	1.29967e-05	±	4.95571e-06	0.367484	0.0236965
SLIT and NTRK-like protein 1	Q810C1	Slitrk1	78	14	10	11	3	4	5	11.6667	4	L	4.38e-05	3.39e-05	4.05e-05	9.78e-06	1.59e-05	1.92e-05	3.94e-05	±	5.04083e-06	1.496e-05	±	4.77983e-06	0.379695	0.00366786
Nuclear pore membrane glycoprotein 210	Q9QY81	Nup210	204	9	10	25	6	5	5	14.6667	5.33333	L	1.15e-05	1.36e-05	2.91e-05	8.13e-06	5e-06	7.47e-06	1.80667e-05	±	9.61267e-06	6.86667e-06	±	1.64992e-06	0.380074	0.117588
COP9 signalosome complex subunit 9	Q3U898	Cops9	6	7	12	10	7	4	0	9.66667	3.66667	L	0.00025	0.000522	0.000364	0.000289	0.000151	0	0.000378667	±	0.000136592	0.000146667	±	0.000144549	0.387324	0.113429
Oligoribonuclease, mitochondrial	Q9D8S4	Rexo2	27	12	6	19	7	7	0	12.3333	4.66667	L	0.000109	6.74e-05	0.000184	6.72e-05	7.29e-05	0	0.000120133	±	5.90919e-05	4.67e-05	±	4.05437e-05	0.388735	0.150589
Protein DEK	Q7TNV0	Dek	43	19	8	14	3	5	7	13.6667	5	L	0.000112	5.63e-05	7.93e-05	2.19e-05	3.13e-05	4.45e-05	8.25333e-05	±	2.79904e-05	3.25667e-05	±	1.13531e-05	0.394588	0.045688
Protein FAM136A	Q9CR98	Fam136a	16	25	5	12	9	2	7	14	6	L	0.000548	9.47e-05	0.000196	0.000156	5e-05	0.000126	0.000279567	±	0.000237924	0.000110667	±	5.46382e-05	0.395851	0.296917
Coronin-6	Q920M5	Coro6	53	7	5	13	4	4	3	8.33333	3.66667	L	5.17e-05	2.67e-05	8e-05	1.82e-05	1.85e-05	2.7e-05	5.28e-05	±	2.6667e-05	2.12333e-05	±	4.99633e-06	0.402146	0.114117
Chromodomain-helicase-DNA-binding protein 7	A2AJK6	Chd7	334	16	11	11	8	4	6	12.6667	6	L	1.26e-05	9.56e-06	8.49e-06	4.3e-06	3.24e-06	5.09e-06	1.02167e-05	±	2.13224e-06	4.21e-06	±	9.28278e-07	0.412072	0.0110429
Myosin-6	Q02566	Myh6	224	13	8	4	0	9	2	8.33333	3.66667	L	1.45e-05	9.69e-06	4.24e-06	0	9.3e-06	2.42e-06	9.47667e-06	±	5.13333e-06	3.90667e-06	±	4.82495e-06	0.412241	0.242715
Isoform 3 of Double-stranded RNA-specific editase 1	Q91ZS8-3	Adarb1	76	13	8	9	5	4	3	10	4	L	4.31e-05	2.56e-05	2.94e-05	1.67e-05	1.34e-05	1.08e-05	3.27e-05	±	9.20489e-06	1.36333e-05	±	2.95691e-06	0.416922	0.0268839
Regulator of G-protein signaling 7-binding protein	Q8BQP9	Rgs7bp	29	12	12	17	12	4	4	13.6667	6.66667	L	0.000149	0.000121	0.00015	0.000106	3.21e-05	3.71e-05	0.00014	±	1.64621e-05	5.84e-05	±	4.12985e-05	0.417143	0.0335663
Peroxiredoxin-4	O08807	Prdx4	31	6	10	12	7	2	2	9.33333	3.66667	L	5.13e-05	9.62e-05	0.000102	6.92e-05	2.01e-05	1.84e-05	8.31667e-05	±	2.77493e-05	3.59e-05	±	2.88512e-05	0.431663	0.110294
Isoform 3 of E1A-binding protein p400	Q8CHI8-3	Ep400	329	12	2	12	11	1	3	8.66667	5	L	8.73e-06	1.75e-06	8.68e-06	5.93e-06	0	2.35e-06	6.38667e-06	±	4.01555e-06	2.76e-06	±	2.98618e-06	0.43215	0.277714
Putative hydrolase RBBP9	O88851	Rbbp9	21	8	10	11	5	9	0	9.66667	4.66667	L	0.000101	0.000143	0.000125	5.61e-05	0.000104	0	0.000123	±	2.10713e-05	5.33667e-05	±	5.20539e-05	0.433875	0.0982345
Amphoterin-induced protein 1	Q80ZD8	Amigo1	55	8	7	12	1	5	6	9	4	L	3.7e-05	3.35e-05	5.37e-05	4.76e-06	1.94e-05	2.98e-05	4.14e-05	±	1.07949e-05	1.79867e-05	±	1.25797e-05	0.434461	0.0707168
Regulation of nuclear pre-mRNA domain-containing protein 1A	Q8VDS4	Rprd1a	36	11	16	10	5	9	3	12.3333	5.66667	L	0.000105	0.00012	7.75e-05	3.48e-05	7.52e-05	2.4e-05	0.000100833	±	2.15542e-05	4.46667e-05	±	2.69884e-05	0.442975	0.0479931
E3 ubiquitin-protein ligase UBR2	Q6WKZ8	Ubr2	199	13	5	6	5	2	3	8	3.33333	L	1.69e-05	6.98e-06	7.16e-06	6.98e-06	2.74e-06	4.32e-06	1.03467e-05	±	5.67607e-06	4.68e-06	±	2.1428e-06	0.45232	0.181027
Dipeptidyl peptidase 9	Q8BVG4	Dpp9	98	14	19	16	10	5	9	16.3333	8	L	4.57e-05	5.82e-05	4.19e-05	2.68e-05	1.38e-05	2.62e-05	4.86e-05	±	8.52819e-06	2.22667e-05	±	7.33848e-06	0.458162	0.0154254
E3 ubiquitin-protein ligase HACE1	Q3U0D9	Hace1	102	24	13	20	11	14	1	19	8.66667	L	6.02e-05	3.5e-05	4.97e-05	2.88e-05	3.49e-05	2.72e-06	4.83e-05	±	1.26582e-05	2.214e-05	±	1.70925e-05	0.458385	0.100172
Glutamate receptor ionotropic, kainate 3	B1AS29	Grik3	104	12	3	14	6	2	3	9.66667	3.66667	L	2.79e-05	5.67e-06	3.2e-05	1.57e-05	4.76e-06	9.74e-06	2.18567e-05	±	1.41672e-05	1.00667e-05	±	5.47731e-06	0.460576	0.249987
Protein S100-A1	P56565	S100a1	11	17	18	24	12	18	2	19.6667	10.6667	L	0.000457	0.000513	0.00067	0.00026	0.000443	5.48e-05	0.000546667	±	0.000110419	0.0002526	±	0.000194206	0.462073	0.0847937
U8 snoRNA-decapping enzyme	Q6P3D0	Nudt16	22	14	13	16	9	9	2	14.3333	6.66667	L	0.000146	0.000179	0.000171	0.000101	0.000102	2.62e-05	0.000165333	±	1.72143e-05	7.64e-05	±	4.34774e-05	0.462097	0.030099
Protein FAM81A	Q3UXZ6	Fam81a	42	11	8	7	3	7	3	8.66667	4.33333	L	6.8e-05	5.62e-05	3.89e-05	1.41e-05	4.07e-05	2.08e-05	5.43667e-05	±	1.46364e-05	2.52e-05	±	1.38351e-05	0.463519	0.0661769
Dipeptidyl peptidase 8	Q80YA7	Dpp8	102	8	8	12	5	5	4	9.33333	4.66667	L	1.9e-05	2.29e-05	2.79e-05	1.24e-05	1.21e-05	7.88e-06	2.32667e-05	±	4.46132e-06	1.07933e-05	±	2.52748e-06	0.463897	0.0135488
Aromatic-L-amino-acid decarboxylase	O88533	Ddc	54	3	9	17	3	10	0	9.66667	4.33333	L	1.36e-05	4.8e-05	7.53e-05	1.21e-05	5.15e-05	0	4.56333e-05	±	3.0918e-05	2.12e-05	±	2.6929e-05	0.464573	0.360315
Cytosolic 5'-nucleotidase 3A	Q9D020	Nt5c3a	37	17	9	8	8	7	2	11.3333	5.66667	L	0.000113	6.86e-05	5.7e-05	4.92e-05	4.64e-05	1.53e-05	7.95333e-05	±	2.95576e-05	3.69667e-05	±	1.8816e-05	0.464795	0.103164
WAS/WASL-interacting protein family member 3	P0C7L0	Wipf3	49	4	14	9	3	7	2	9	4	L	1.81e-05	7.04e-05	3.94e-05	1.65e-05	3.36e-05	9.64e-06	4.26333e-05	±	2.62995e-05	1.99133e-05	±	1.23393e-05	0.467084	0.246999
Isoform 5 of Voltage-dependent calcium channel subunit alpha-2/delta-2	Q6PHS9-5	Cacna2d2	130	15	23	12	4	16	6	16.6667	8.66667	L	3.79e-05	5.44e-05	2.4e-05	6.75e-06	3.52e-05	1.26e-05	3.87667e-05	±	1.52185e-05	1.81833e-05	±	1.50243e-05	0.469046	0.170823
Prenylcysteine oxidase-like	Q8C7K6	Pcyox1l	55	8	5	11	4	8	0	8	4	L	3.71e-05	2.83e-05	4.68e-05	1.67e-05	3.68e-05	0	3.74e-05	±	9.25365e-06	1.78333e-05	±	1.84262e-05	0.476827	0.175597
LIM and cysteine-rich domains protein 1	Q8VEE1	Lmcd1	41	8	6	10	4	5	2	8	3.66667	L	4.76e-05	3.97e-05	5.95e-05	2.69e-05	2.93e-05	1.38e-05	4.89333e-05	±	9.96711e-06	2.33333e-05	±	8.34286e-06	0.476839	0.026994
E3 ubiquitin-protein ligase ARIH1	Q9Z1K5	Arih1	64	17	10	13	7	6	6	13.3333	6.33333	L	7.82e-05	4.58e-05	5.52e-05	2.58e-05	3.34e-05	2.65e-05	5.97333e-05	±	1.66689e-05	2.85667e-05	±	4.2004e-06	0.478237	0.0348368
Protein prune homolog 2	Q52KR3	Prune2	340	17	11	16	8	8	8	14.6667	8	L	1.47e-05	8.14e-06	1.41e-05	5.74e-06	6.23e-06	5.73e-06	1.23133e-05	±	3.62664e-06	5.9e-06	±	2.85832e-07	0.479155	0.0378991
Junctophilin-3	Q9ET77	Jph3	81	11	18	17	5	9	10	15.3333	8	L	4.43e-05	6.31e-05	5.61e-05	1.51e-05	2.85e-05	3.49e-05	5.45e-05	±	9.50158e-06	2.61667e-05	±	1.01041e-05	0.480122	0.0240517
Core histone macro-H2A.2	Q8CCK0	H2afy2	40	15	8	11	8	5	3	11.3333	5.33333	L	0.000102	5.54e-05	6.65e-05	5.15e-05	3.67e-05	1.99e-05	7.46333e-05	±	2.43414e-05	3.60333e-05	±	1.58105e-05	0.482805	0.0826297
Protein very KIND	Q0KK55	Kndc1	191	9	9	16	8	6	1	11.3333	5	L	1.16e-05	1.41e-05	1.87e-05	1.23e-05	7.73e-06	1.42e-06	1.48e-05	±	3.60139e-06	7.15e-06	±	5.46314e-06	0.483108	0.112857
Proteasome inhibitor PI31 subunit	Q8BHL8	Psmf1	30	7	11	11	7	6	0	9.66667	4.33333	L	5.25e-05	0.000103	8.49e-05	5.81e-05	5.82e-05	0	8.01333e-05	±	2.55852e-05	3.87667e-05	±	3.3573e-05	0.483777	0.164854
Dynein heavy chain 17, axonemal	Q69Z23	Dnah17	512	12	4	12	6	3	7	9.33333	5.33333	L	5.51e-06	2.43e-06	5.93e-06	2.23e-06	1.52e-06	3.02e-06	4.62333e-06	±	1.91106e-06	2.25667e-06	±	7.50355e-07	0.488104	0.116569
RNA-binding protein 8A	Q9CWZ3	Rbm8a	20	16	22	12	7	14	9	16.6667	10	L	0.000327	0.000359	0.000183	8.75e-05	0.000207	0.00013	0.000289667	±	9.37514e-05	0.0001415	±	6.05743e-05	0.488493	0.083012
MICOS complex subunit Mic27	Q78IK4	Apool	29	8	7	21	12	0	7	12	6.33333	L	8.41e-05	6.97e-05	0.000208	0.000113	0	6.56e-05	0.0001206	±	7.60323e-05	5.95333e-05	±	5.67438e-05	0.493643	0.327368
Glycogen [starch] synthase, muscle	Q9Z1E4	Gys1	84	17	7	11	7	10	2	11.6667	6.33333	L	5.28e-05	2.44e-05	3.19e-05	1.85e-05	2.89e-05	6.85e-06	3.63667e-05	±	1.47174e-05	1.80833e-05	±	1.10309e-05	0.49725	0.160218
Enolase-phosphatase E1	Q8BGB7	Enoph1	29	17	11	9	7	5	7	12.3333	6.33333	L	0.000175	0.000109	8.25e-05	6.59e-05	4.43e-05	7.28e-05	0.000122167	±	4.76349e-05	6.1e-05	±	1.48684e-05	0.499318	0.100993
CUE domain-containing protein 2	Q9CXX9	Cuedc2	32	7	14	8	2	7	6	9.66667	5	L	5.99e-05	0.000135	7.65e-05	1.6e-05	7.57e-05	4.4e-05	9.04667e-05	±	3.945e-05	4.52333e-05	±	2.98691e-05	0.5	0.188516
Chromatin target of PRMT1 protein	Q9CY57	Chtop	27	9	7	21	7	5	6	12.3333	6	L	9.12e-05	7.1e-05	0.000197	6.87e-05	4.69e-05	6.47e-05	0.000119733	±	6.76728e-05	6.01e-05	±	1.16052e-05	0.501949	0.20694
39S ribosomal protein L15, mitochondrial	Q9CPR5	Mrpl15	34	8	6	15	8	3	5	9.66667	5.33333	L	8.4e-05	5.25e-05	0.000116	6.22e-05	2.38e-05	4.1e-05	8.41667e-05	±	3.17503e-05	4.23333e-05	±	1.92347e-05	0.50297	0.122694
Fibronectin	P11276	Fn1	273	8	6	18	6	6	4	10.6667	5.33333	L	8e-06	5.2e-06	1.66e-05	5.58e-06	5.52e-06	3.93e-06	9.93333e-06	±	5.94082e-06	5.01e-06	±	9.35788e-07	0.504362	0.229193
pre-mRNA 3' end processing protein WDR33	Q8K4P0	Wdr33	145	16	6	15	9	6	2	12.3333	5.66667	L	2.77e-05	1.04e-05	2.36e-05	1.49e-05	1.27e-05	3.53e-06	2.05667e-05	±	9.0401e-06	1.03767e-05	±	6.03056e-06	0.504538	0.179667
Replication protein A 70 kDa DNA-binding subunit	Q8VEE4	Rpa1	69	8	3	14	2	4	7	8.33333	4.33333	L	4.04e-05	1.22e-05	4.83e-05	8.96e-06	1.43e-05	2.78e-05	3.36333e-05	±	1.89774e-05	1.702e-05	±	9.71006e-06	0.506046	0.248396
Syntenin-1	O08992	Sdcbp	32	6	7	11	3	5	4	8	4	L	4.54e-05	6.13e-05	8.43e-05	2.38e-05	3.95e-05	3.34e-05	6.36667e-05	±	1.95577e-05	3.22333e-05	±	7.91475e-06	0.506283	0.0612967
Pinin	O35691	Pnn	82	15	17	24	9	11	7	18.6667	9	L	4.99e-05	5.86e-05	7.3e-05	2.94e-05	3.78e-05	2.47e-05	6.05e-05	±	1.16666e-05	3.06333e-05	±	6.63652e-06	0.506336	0.0182383
Ragulator complex protein LAMTOR2	Q9JHS3	Lamtor2	13	14	23	13	8	11	6	16.6667	8.33333	L	0.000255	0.000472	0.000236	0.000147	0.000209	0.000133	0.000321	±	0.000131114	0.000163	±	4.04475e-05	0.507788	0.116852
60S ribosomal protein L15	Q9CZM2	Rpl15	24	18	13	13	11	7	5	14.6667	7.66667	L	0.000204	0.000165	0.000155	0.000121	7.76e-05	6.75e-05	0.000174667	±	2.58908e-05	8.87e-05	±	2.84248e-05	0.507824	0.0179529
Casein kinase I isoform gamma-3	Q8C4X2	Csnk1g3	49	13	14	3	7	8	0	10	5	L	6.75e-05	8.42e-05	1.43e-05	3.82e-05	4.61e-05	0	5.53333e-05	±	3.65037e-05	2.81e-05	±	2.46538e-05	0.507831	0.344555
Flavin reductase (NADPH)	Q923D2	Blvrb	22	10	6	23	8	10	2	13	6.66667	L	0.00013	7.55e-05	0.000271	9.06e-05	0.00012	3.14e-05	0.000158833	±	0.000100889	8.06667e-05	±	4.51275e-05	0.50787	0.28778
Trafficking protein particle complex subunit 5	Q9CQA1	Trappc5	21	11	7	16	9	11	0	11.3333	6.66667	L	0.000164	0.000107	0.000194	0.000105	0.000133	0	0.000155	±	4.41928e-05	7.93333e-05	±	7.01166e-05	0.511828	0.188973
Transmembrane and coiled-coil domains protein 1	Q69ZZ6	Tmcc1	72	11	7	7	2	5	6	8.33333	4.33333	L	3.96e-05	2.91e-05	2.25e-05	7.92e-06	1.64e-05	2.24e-05	3.04e-05	±	8.6238e-06	1.55733e-05	±	7.27531e-06	0.512281	0.085153
Alpha-crystallin B chain	P23927	Cryab	20	8	12	8	6	9	0	9.33333	5	L	0.000102	0.000177	9.88e-05	8.29e-05	0.000111	0	0.000125933	±	4.4254e-05	6.46333e-05	±	5.77105e-05	0.513235	0.218083
Inactive hydroxysteroid dehydrogenase-like protein 1	Q8BTX9	Hsdl1	37	14	11	20	16	8	0	15	8	L	8.85e-05	9.11e-05	0.000131	0.000103	5.66e-05	0	0.000103533	±	2.38223e-05	5.32e-05	±	5.15841e-05	0.513844	0.199733
Solute carrier family 23 member 2	Q9EPR4	Slc23a2	70	8	10	15	9	2	5	11	5.33333	L	3.89e-05	4.22e-05	5.8e-05	3.3e-05	8.65e-06	3.02e-05	4.63667e-05	±	1.0209e-05	2.395e-05	±	1.33239e-05	0.516535	0.0817512
OTU domain-containing protein 4	B2RRE7	Otud4	123	5	15	4	10	3	3	8	5.33333	L	1.04e-05	3.49e-05	8.88e-06	1.61e-05	4.04e-06	7.97e-06	1.806e-05	±	1.46037e-05	9.37e-06	±	6.15068e-06	0.518826	0.395971
A-kinase anchor protein 8	Q9DBR0	Akap8	76	11	5	14	8	5	2	10	5	L	4.04e-05	1.92e-05	4.78e-05	2.75e-05	1.88e-05	9.43e-06	3.58e-05	±	1.48445e-05	1.85767e-05	±	9.03707e-06	0.518901	0.161202
Kynurenine--oxoglutarate transaminase 1	Q8BTY1	Kyat1	48	9	9	6	7	4	1	8	4	L	5.45e-05	5.26e-05	3.51e-05	4.46e-05	2.32e-05	6.08e-06	4.74e-05	±	1.06944e-05	2.46267e-05	±	1.92996e-05	0.51955	0.148349
Serine protease HTRA2, mitochondrial	Q9JIY5	Htra2	49	29	4	14	5	10	9	15.6667	8	L	0.000149	2.29e-05	6.99e-05	2.66e-05	5.12e-05	4.8e-05	8.06e-05	±	6.37273e-05	4.19333e-05	±	1.33751e-05	0.520265	0.361832
Eukaryotic translation initiation factor 1	P48024	Eif1	13	7	9	12	5	5	4	9.33333	4.66667	L	0.000142	0.000206	0.000237	0.000112	0.000108	8.63e-05	0.000195	±	4.84458e-05	0.0001021	±	1.38286e-05	0.52359	0.0330952
Tetratricopeptide repeat protein 19, mitochondrial	Q8CC21	Ttc19	41	13	13	11	8	11	5	12.3333	8	L	0.000141	8.68e-05	7.57e-05	5.17e-05	7.26e-05	3.52e-05	0.000101167	±	3.49403e-05	5.31667e-05	±	1.87431e-05	0.525535	0.104028
CD109 antigen	Q8R422	Cd109	162	15	8	9	8	7	0	10.6667	5	L	1.84e-05	1.44e-05	1.32e-05	1.19e-05	1.23e-05	0	1.53333e-05	±	2.72274e-06	8.06667e-06	±	6.9888e-06	0.526087	0.168637
Band 3 anion transport protein	P04919	Slc4a1	103	16	14	20	15	7	4	16.6667	8.66667	L	4.18e-05	3.8e-05	4.72e-05	3.87e-05	1.67e-05	1.18e-05	4.23333e-05	±	4.62313e-06	2.24e-05	±	1.43272e-05	0.529134	0.0835489
Vitamin D-binding protein	P21614	Gc	54	15	17	17	3	14	8	16.3333	8.33333	L	7.37e-05	9.62e-05	7.9e-05	1.43e-05	7.71e-05	4.11e-05	8.29667e-05	±	1.17628e-05	4.41667e-05	±	3.15121e-05	0.532342	0.116386
Methyltransferase-like 26	Q9DCS2	Mettl26	23	8	9	8	8	4	2	8.33333	4.66667	L	8.13e-05	0.000118	8.3e-05	8.26e-05	4.33e-05	2.48e-05	9.41e-05	±	2.07155e-05	5.02333e-05	±	2.95172e-05	0.533829	0.102842
NADH-ubiquinone oxidoreductase chain 2	P03893	Mtnd2	39	10	9	12	5	10	4	10.3333	6.33333	L	9.87e-05	6.07e-05	9.5e-05	3.48e-05	6.79e-05	3.37e-05	8.48e-05	±	2.0953e-05	4.54667e-05	±	1.94356e-05	0.536164	0.0756756
Potassium voltage-gated channel subfamily C member 2	Q14B80	Kcnc2	71	11	13	7	12	8	0	10.3333	6.66667	L	6.1e-05	5.33e-05	2.67e-05	4.05e-05	3.51e-05	0	4.7e-05	±	1.79969e-05	2.52e-05	±	2.19902e-05	0.53617	0.25465
DDB1- and CUL4-associated factor 7	P61963	Dcaf7	39	16	7	11	6	12	0	11.3333	6	L	0.000114	5.21e-05	7.28e-05	4.41e-05	8.42e-05	0	7.96333e-05	±	3.15107e-05	4.27667e-05	±	4.21158e-05	0.537045	0.291523
Prostaglandin E synthase 2	Q8BWM0	Ptges2	43	8	16	23	8	14	6	15.6667	9.33333	L	5.21e-05	0.000107	0.00014	4.62e-05	7.46e-05	3.99e-05	9.97e-05	±	4.44024e-05	5.35667e-05	±	1.84858e-05	0.537279	0.17198
Histidine triad nucleotide-binding protein 3	Q9CPS6	Hint3	19	16	7	8	7	9	3	10.3333	6.33333	L	0.000347	0.000109	0.000119	0.000111	0.000153	4.59e-05	0.000191667	±	0.000134616	0.0001033	±	5.39636e-05	0.538957	0.350793
Thioredoxin, mitochondrial	P97493	Txn2	18	17	7	15	13	7	1	13	7	L	0.000244	0.000111	0.000196	0.000174	0.000108	1.52e-05	0.000183667	±	6.73523e-05	9.90667e-05	±	7.9776e-05	0.539383	0.233139
Vacuolar protein sorting-associated protein 13B	Q80TY5	Vps13b	446	9	9	8	7	3	4	8.66667	4.66667	L	6.1e-06	6.02e-06	3.53e-06	4.07e-06	2e-06	2.38e-06	5.21667e-06	±	1.46124e-06	2.81667e-06	±	1.10192e-06	0.539936	0.0855999
Palmitoyl-protein thioesterase 1	O88531	Ppt1	34	17	15	19	15	10	5	17	10	L	0.000134	0.000133	0.000135	0.000111	6.49e-05	4.12e-05	0.000134	±	1e-06	7.23667e-05	±	3.5494e-05	0.54005	0.0396902
RNA-binding protein 26	Q6NZN0	Rbm26	114	5	10	9	2	6	4	8	4	L	1.22e-05	2.43e-05	2.18e-05	5.08e-06	1.68e-05	9.64e-06	1.94333e-05	±	6.38775e-06	1.05067e-05	±	5.90787e-06	0.540652	0.150211
Apoptosis-stimulating of p53 protein 1	Q62415	Ppp1r13b	119	10	8	7	3	7	4	8.33333	4.66667	L	1.95e-05	1.95e-05	1.59e-05	5.88e-06	1.49e-05	8.92e-06	1.83e-05	±	2.07846e-06	9.9e-06	±	4.58916e-06	0.540984	0.0446545
HIV Tat-specific factor 1 homolog	Q8BGC0	Htatsf1	86	28	10	19	14	13	6	19	11	L	0.000112	2.92e-05	6.32e-05	4.43e-05	4.11e-05	2.52e-05	6.81333e-05	±	4.16199e-05	3.68667e-05	±	1.02295e-05	0.541096	0.275006
ERI1 exoribonuclease 3	Q8C460	Eri3	37	7	8	11	6	2	5	8.66667	4.33333	L	4.72e-05	6.25e-05	7.04e-05	4.33e-05	1.3e-05	4.16e-05	6.00333e-05	±	1.17951e-05	3.26333e-05	±	1.70242e-05	0.543587	0.0837237
Calcium/calmodulin-dependent protein kinase kinase 1	Q8VBY2	Camkk1	56	18	16	19	16	7	5	17.6667	9.33333	L	9.07e-05	8.01e-05	9.15e-05	8.35e-05	3.14e-05	2.78e-05	8.74333e-05	±	6.36344e-06	4.75667e-05	±	3.11712e-05	0.544034	0.0957612
Phosphatidate cytidylyltransferase, mitochondrial	Q3TUH1	Tamm41	38	10	9	14	7	8	3	11	6	L	6.91e-05	7.28e-05	9.63e-05	5.57e-05	5.17e-05	2.23e-05	7.94e-05	±	1.47523e-05	4.32333e-05	±	1.82388e-05	0.5445	0.0557829
Transmembrane protein 126A	Q9D8Y1	Tmem126a	22	4	8	12	4	1	3	8	2.66667	L	4.71e-05	0.000105	0.000133	4.43e-05	1.1e-05	0.0001	9.50333e-05	±	4.38087e-05	5.17667e-05	±	4.49674e-05	0.544721	0.298549
A-kinase anchor protein 7 isoform gamma	Q7TN79	Akap7	35	7	9	26	8	12	8	14	9.33333	L	8.53e-05	7.65e-05	0.000253	6.19e-05	9.94e-05	6.49e-05	0.000138267	±	9.94594e-05	7.54e-05	±	2.08387e-05	0.545323	0.344277
Glutathione S-transferase kappa 1	Q9DCM2	Gstk1	26	12	7	14	7	8	4	11	6.33333	L	0.000128	7.76e-05	0.000147	5.96e-05	8.86e-05	4.41e-05	0.000117533	±	3.58644e-05	6.41e-05	±	2.25887e-05	0.545377	0.0943717
Transmembrane emp24 domain-containing protein 2	Q9R0Q3	Tmed2	23	6	12	12	3	10	5	10	6	L	9.71e-05	0.000144	0.000158	4.07e-05	0.000113	6.41e-05	0.000133033	±	3.18968e-05	7.26e-05	±	3.68919e-05	0.545728	0.0983876
C2 domain-containing protein 5	Q7TPS5	C2cd5	112	14	14	13	9	10	6	13.6667	8.33333	L	4.59e-05	3.51e-05	3.02e-05	2.02e-05	2.56e-05	1.49e-05	3.70667e-05	±	8.03264e-06	2.02333e-05	±	5.35008e-06	0.545863	0.0391257
Centromere-associated protein E	Q6RT24	Cenpe	287	5	23	10	9	9	4	12.6667	7.33333	L	5.7e-06	2.45e-05	8e-06	8.31e-06	9.34e-06	3.21e-06	1.27333e-05	±	1.02549e-05	6.95333e-06	±	3.28247e-06	0.546073	0.40512
Sulfide:quinone oxidoreductase, mitochondrial	Q9R112	Sqor	50	9	7	15	7	4	6	10.3333	5.66667	L	6.14e-05	3.8e-05	7.98e-05	3.97e-05	2.54e-05	3.32e-05	5.97333e-05	±	2.09498e-05	3.27667e-05	±	7.15984e-06	0.548549	0.102525
Kininogen-1	O08677	Kng1	73	4	16	12	12	5	2	10.6667	6.33333	L	1.93e-05	6.09e-05	4.92e-05	3.94e-05	1.67e-05	1.53e-05	4.31333e-05	±	2.14533e-05	2.38e-05	±	1.35281e-05	0.551777	0.257212
Prefoldin subunit 6	Q03958	Pfdn6	14	15	13	8	4	11	4	12	6.33333	L	0.000259	0.000251	0.000144	8.64e-05	0.000197	7.76e-05	0.000218	±	6.42106e-05	0.000120333	±	6.65409e-05	0.551988	0.141328
Sorbitol dehydrogenase	Q64442	Sord	38	7	13	11	4	6	6	10.3333	5.33333	L	4.46e-05	9.06e-05	7.78e-05	2.86e-05	4.23e-05	4.67e-05	7.1e-05	±	2.37419e-05	3.92e-05	±	9.43981e-06	0.552113	0.0973503
Junctophilin-4	Q80WT0	Jph4	66	11	11	8	3	9	5	10	5.66667	L	4.91e-05	4.8e-05	2.91e-05	1.15e-05	3.83e-05	2.01e-05	4.20667e-05	±	1.12429e-05	2.33e-05	±	1.36836e-05	0.553883	0.140346
Isoform 4 of CUGBP Elav-like family member 1	P28659-4	Celf1	55	9	17	9	7	12	2	11.6667	7	L	4.11e-05	9.13e-05	3.69e-05	2.9e-05	5.53e-05	9.75e-06	5.64333e-05	±	3.02684e-05	3.135e-05	±	2.28657e-05	0.555523	0.315958
Myosin-1	Q5SX40	Myh1	223	7	13	7	3	9	4	9	5.33333	L	8.45e-06	1.81e-05	7.79e-06	2.47e-06	1.16e-05	5.02e-06	1.14467e-05	±	5.7714e-06	6.36333e-06	±	4.71091e-06	0.555911	0.302732
Luc7-like protein 3	Q5SUF2	Luc7l3	51	7	8	22	7	6	5	12.3333	6	L	3.79e-05	4.34e-05	0.000119	4.09e-05	4.13e-05	2.92e-05	6.67667e-05	±	4.53189e-05	3.71333e-05	±	6.87338e-06	0.556166	0.325511
E3 ubiquitin-protein ligase MIB1	Q80SY4	Mib1	110	7	12	10	6	8	3	9.66667	5.66667	L	1.7e-05	3.23e-05	2.44e-05	1.62e-05	1.68e-05	8.01e-06	2.45667e-05	±	7.65136e-06	1.367e-05	±	4.91088e-06	0.556445	0.106516
Isoform 3 of Zinc finger SWIM domain-containing protein 8	Q3UHH1-3	Zswim8	196	9	10	14	11	5	5	11	7	L	1.17e-05	1.44e-05	1.73e-05	1.15e-05	4.81e-06	7.9e-06	1.44667e-05	±	2.8006e-06	8.07e-06	±	3.34824e-06	0.557834	0.0641053
Glutamate receptor ionotropic, delta-1	Q61627	Grid1	112	16	5	10	4	7	5	10.3333	5.33333	L	3.48e-05	1.3e-05	2.12e-05	8.9e-06	1.57e-05	1.39e-05	2.3e-05	±	1.10109e-05	1.28333e-05	±	3.52326e-06	0.557971	0.202383
Heterogeneous nuclear ribonucleoprotein A0	Q9CX86	Hnrnpa0	31	18	12	27	13	14	10	19	12.3333	L	0.000176	8.93e-05	0.000215	9.73e-05	9.64e-05	7.46e-05	0.0001601	±	6.43407e-05	8.94333e-05	±	1.28539e-05	0.558609	0.135538
Calcium-independent phospholipase A2-gamma	Q8K1N1	Pnpla8	87	7	13	7	4	10	1	9	5	L	1.98e-05	4.2e-05	1.91e-05	1.13e-05	3.09e-05	3.01e-06	2.69667e-05	±	1.3024e-05	1.507e-05	±	1.43221e-05	0.558838	0.347122
Isoform 2 of Importin-11	Q8K2V6-2	Ipo11	113	11	5	13	4	5	6	9.66667	5	L	2.74e-05	1.28e-05	2.89e-05	1e-05	1.23e-05	1.64e-05	2.30333e-05	±	8.89401e-06	1.29e-05	±	3.24191e-06	0.560058	0.13734
Nucleolar transcription factor 1	P25976	Ubtf	90	9	9	12	6	7	2	10	5	L	2.61e-05	3.13e-05	3.51e-05	1.77e-05	2.75e-05	6.67e-06	3.08333e-05	±	4.51811e-06	1.729e-05	±	1.04211e-05	0.560757	0.107809
SNF-related serine/threonine-protein kinase	Q8VDU5	Snrk	82	13	11	16	10	7	6	13.3333	7.66667	L	3.86e-05	4.09e-05	5.17e-05	3.17e-05	2.2e-05	2.01e-05	4.37333e-05	±	6.99452e-06	2.46e-05	±	6.22174e-06	0.5625	0.0240111
Ribosomal protein S6 kinase alpha-2	Q9WUT3	Rps6ka2	83	14	13	24	7	12	11	17	10	L	5.33e-05	4.63e-05	7.18e-05	2.6e-05	3.33e-05	3.72e-05	5.71333e-05	±	1.31751e-05	3.21667e-05	±	5.68536e-06	0.563011	0.0394104
Microtubule-associated protein 9	Q3TRR0	Map9	74	18	16	21	7	18	5	18.3333	10	L	6.15e-05	6.93e-05	7.35e-05	2.6e-05	7.05e-05	1.89e-05	6.81e-05	±	6.08933e-06	3.84667e-05	±	2.79679e-05	0.564856	0.147404
Pleiotrophin	P63089	Ptn	19	10	10	16	10	9	0	12	6.33333	L	0.000122	0.000157	0.0002	0.000141	0.00013	0	0.000159667	±	3.90683e-05	9.03333e-05	±	7.84241e-05	0.565762	0.242374
Cleavage and polyadenylation specificity factor subunit 1	Q9EPU4	Cpsf1	161	13	8	23	13	9	3	14.6667	8.33333	L	2.17e-05	1.32e-05	3.46e-05	2.12e-05	1.21e-05	6.12e-06	2.31667e-05	±	1.07751e-05	1.314e-05	±	7.5936e-06	0.567194	0.258082
Protein LZIC	Q8K3C3	Lzic	22	9	12	8	7	8	2	9.66667	5.66667	L	0.000103	0.000169	9.68e-05	7.78e-05	0.000105	2.65e-05	0.000122933	±	4.00152e-05	6.97667e-05	±	3.98618e-05	0.567516	0.178352
Acyl-coenzyme A thioesterase THEM4	Q3UUI3	Them4	26	16	14	11	11	10	3	13.6667	8	L	0.000159	0.000157	9.9e-05	0.000107	9.39e-05	3.59e-05	0.000138333	±	3.40783e-05	7.89333e-05	±	3.78392e-05	0.570602	0.113448
Leucine-rich repeat transmembrane protein FLRT2	Q8BLU0	Flrt2	74	14	7	11	3	8	6	10.6667	5.66667	L	4.63e-05	2.73e-05	3.66e-05	9.74e-06	2.81e-05	2.51e-05	3.67333e-05	±	9.5007e-06	2.098e-05	±	9.84902e-06	0.571143	0.116929
Isoform 2 of Zinc transporter 9	Q5IRJ6-2	Slc30a9	65	10	10	11	6	7	3	10.3333	5.33333	L	3.91e-05	4.22e-05	4.58e-05	2.53e-05	2.59e-05	2.14e-05	4.23667e-05	±	3.35311e-06	2.42e-05	±	2.44336e-06	0.571204	0.00162108
Charged multivesicular body protein 3	Q9CQ10	Chmp3	25	10	5	10	4	5	4	8.33333	4.33333	L	0.000101	6.02e-05	0.000108	4.24e-05	6.72e-05	4.42e-05	8.97333e-05	±	2.5815e-05	5.12667e-05	±	1.3828e-05	0.571322	0.0852484
Rho guanine nucleotide exchange factor 17	Q80U35	Arhgef17	222	10	14	14	6	9	5	12.6667	6.66667	L	9.93e-06	1.79e-05	1.43e-05	7.58e-06	1.02e-05	6.31e-06	1.40433e-05	±	3.99119e-06	8.03e-06	±	1.98366e-06	0.571802	0.0796497
Rab11 family-interacting protein 2	G3XA57	Rab11fip2	58	18	19	15	11	13	4	17.3333	9.33333	L	7.73e-05	9.49e-05	6e-05	5.47e-05	5.87e-05	1.94e-05	7.74e-05	±	1.74502e-05	4.42667e-05	±	2.16278e-05	0.571921	0.107828
Sodium channel protein type 9 subunit alpha	Q62205	Scn9a	226	16	16	20	7	9	15	17.3333	10.3333	L	2.05e-05	2.01e-05	2.33e-05	7.27e-06	1.05e-05	1.88e-05	2.13e-05	±	1.74356e-06	1.219e-05	±	5.94788e-06	0.5723	0.0635916
FACT complex subunit SSRP1	Q08943	Ssrp1	81	13	7	15	8	11	3	11.6667	7.33333	L	4.58e-05	2.49e-05	4.09e-05	2.51e-05	3.15e-05	7.28e-06	3.72e-05	±	1.09302e-05	2.12933e-05	±	1.25507e-05	0.572401	0.173182
DnaJ homolog subfamily C member 8	Q6NZB0	Dnajc8	30	19	19	11	8	15	4	16.3333	9	L	0.000175	0.000191	0.000101	8.62e-05	0.000136	4.6e-05	0.000155667	±	4.80139e-05	8.94e-05	±	4.50853e-05	0.574304	0.156353
Chromobox protein homolog 5	Q61686	Cbx5	22	13	9	8	12	6	0	10	6	L	0.000164	0.000117	0.000102	0.000151	6.9e-05	0	0.000127667	±	3.23471e-05	7.33333e-05	±	7.55932e-05	0.574413	0.316231
DDRGK domain-containing protein 1	Q80WW9	Ddrgk1	36	8	7	10	6	7	3	8.33333	5.33333	L	7.49e-05	5.38e-05	7.86e-05	4.08e-05	5.19e-05	2.66e-05	6.91e-05	±	1.33787e-05	3.97667e-05	±	1.26816e-05	0.575494	0.0510513
Ufm1-specific protease 2	Q99K23	Ufsp2	53	12	11	10	8	10	4	11	7.33333	L	7.16e-05	6.15e-05	5.52e-05	3.59e-05	5.08e-05	2.18e-05	6.27667e-05	±	8.27305e-06	3.61667e-05	±	1.45018e-05	0.576208	0.0508734
Prostaglandin reductase-3	Q8BGC4	Zadh2	41	18	7	14	7	13	2	13	7.33333	L	0.000106	4.75e-05	8.03e-05	4.45e-05	7.78e-05	1.25e-05	7.79333e-05	±	2.93217e-05	4.49333e-05	±	3.26522e-05	0.576561	0.262697
Pre-mRNA-processing factor 6	Q91YR7	Prpf6	107	17	14	22	15	10	7	17.6667	10.6667	L	4.94e-05	3.88e-05	5.45e-05	4.11e-05	2.21e-05	1.91e-05	4.75667e-05	±	8.00895e-06	2.74333e-05	±	1.19304e-05	0.576734	0.0722272
Isoform 2 of Homer protein homolog 2	Q9QWW1-2	Homer2	39	13	13	10	2	8	8	12	6	L	9.63e-05	8.43e-05	6.93e-05	1.41e-05	5.45e-05	7.56e-05	8.33e-05	±	1.35277e-05	4.80667e-05	±	3.12507e-05	0.577031	0.147591
Voltage-dependent L-type calcium channel subunit alpha-1C	Q01815	Cacna1c	240	10	16	15	9	6	7	13.6667	7.33333	L	1.18e-05	1.74e-05	1.71e-05	1.07e-05	7.37e-06	8.87e-06	1.54333e-05	±	3.15013e-06	8.98e-06	±	1.66772e-06	0.581857	0.0349853
Cleavage and polyadenylation specificity factor subunit 6	Q6NVF9	Cpsf6	59	19	13	19	11	11	10	17	10.6667	L	0.000105	6.22e-05	8.8e-05	4.82e-05	5.42e-05	4.62e-05	8.50667e-05	±	2.15503e-05	4.95333e-05	±	4.16333e-06	0.582288	0.0486101
S-methyl-5'-thioadenosine phosphorylase	Q9CQ65	Mtap	31	6	8	12	7	8	0	8.66667	5	L	4.5e-05	7.33e-05	8.77e-05	5.78e-05	6.24e-05	0	6.86667e-05	±	2.17238e-05	4.00667e-05	±	3.47749e-05	0.583495	0.293536
Guanine nucleotide-binding protein G(I)/G(S)/G(O) subunit gamma-4	P50153	Gng4	8	11	21	15	5	11	8	15.6667	8	L	0.000331	0.000673	0.000437	0.000165	0.000357	0.000319	0.000480333	±	0.00017507	0.000280333	±	0.000101673	0.583622	0.162236
Protein lin-7 homolog C	O88952	Lin7c	22	5	15	11	6	5	8	10.3333	6.33333	L	5.39e-05	0.000195	0.000118	5.84e-05	5.83e-05	9.77e-05	0.0001223	±	7.06482e-05	7.14667e-05	±	2.27188e-05	0.584355	0.301108
ADP-ribosylation factor-like protein 8A	Q8VEH3	Arl8a	21	20	14	23	11	13	7	19	10.3333	L	0.000254	0.000196	0.000281	0.000138	0.000195	9.48e-05	0.000243667	±	4.34319e-05	0.0001426	±	5.02581e-05	0.585226	0.0578604
[Pyruvate dehydrogenase [acetyl-transferring]]-phosphatase 1, mitochondrial	Q3UV70	Pdp1	61	22	16	14	12	14	5	17.3333	10.3333	L	9.73e-05	7.77e-05	5.63e-05	5.46e-05	5.76e-05	2.33e-05	7.71e-05	±	2.05066e-05	4.51667e-05	±	1.89964e-05	0.585819	0.118983
60S ribosomal protein L13a	P19253	Rpl13a	23	16	9	14	9	8	5	13	7.33333	L	0.000186	0.000121	0.000152	0.00012	8.91e-05	6.03e-05	0.000153	±	3.25115e-05	8.98e-05	±	2.98562e-05	0.586928	0.0682161
Methionine aminopeptidase 1	Q8BP48	Metap1	43	13	3	15	8	5	5	10.3333	6	L	8.82e-05	2.07e-05	8.42e-05	5.11e-05	3.01e-05	3.23e-05	6.43667e-05	±	3.78693e-05	3.78333e-05	±	1.15418e-05	0.587778	0.31026
Leucine zipper putative tumor suppressor 3	A2AHG0	Lzts3	75	20	12	15	7	7	14	15.6667	9.33333	L	8.66e-05	4.2e-05	5.35e-05	2.51e-05	3.21e-05	4.99e-05	6.07e-05	±	2.31553e-05	3.57e-05	±	1.27859e-05	0.588138	0.176963
Neuroserpin	O35684	Serpini1	46	9	11	12	6	7	6	10.6667	6.33333	L	4.94e-05	6.9e-05	6.77e-05	3.46e-05	3.89e-05	3.61e-05	6.20333e-05	±	1.09601e-05	3.65333e-05	±	2.18251e-06	0.588931	0.0167865
Uridine 5'-monophosphate synthase	P13439	Umps	52	12	5	7	8	4	3	8	5	L	6.96e-05	2.57e-05	3.5e-05	3.96e-05	2.11e-05	1.61e-05	4.34333e-05	±	2.31332e-05	2.56e-05	±	1.23794e-05	0.589409	0.304356
Insulin receptor substrate 2	P81122	Irs2	137	7	13	8	7	5	4	9.33333	5.33333	L	1.27e-05	2.43e-05	1.39e-05	1.3e-05	1.04e-05	6.68e-06	1.69667e-05	±	6.37913e-06	1.00267e-05	±	3.1765e-06	0.590963	0.166922
GrpE protein homolog 1, mitochondrial	Q99LP6	Grpel1	24	16	16	14	4	11	10	15.3333	8.33333	L	0.000154	0.00019	0.000138	4.73e-05	0.000119	0.000119	0.000160667	±	2.66333e-05	9.51e-05	±	4.1396e-05	0.591909	0.0822922
ATP-dependent RNA helicase DDX19A	Q61655	Ddx19a	54	18	10	20	11	9	9	16	9.66667	L	0.000118	5.58e-05	0.0001	5.68e-05	5.51e-05	5.02e-05	9.12667e-05	±	3.20065e-05	5.40333e-05	±	3.42685e-06	0.592038	0.115659
Serine/arginine-rich splicing factor 5	O35326	Srsf5	31	14	12	15	11	8	5	13.6667	8	L	0.000117	0.000113	0.000118	9.44e-05	6.64e-05	4.53e-05	0.000116	±	2.64575e-06	6.87e-05	±	2.46307e-05	0.592241	0.0297335
Bifunctional coenzyme A synthase	Q9DBL7	Coasy	62	13	16	23	12	14	8	17.3333	11.3333	L	6.87e-05	7.61e-05	9.88e-05	4.89e-05	6.02e-05	3.57e-05	8.12e-05	±	1.56847e-05	4.82667e-05	±	1.22623e-05	0.594417	0.0456925
Isoform 3 of Glucocorticoid receptor	P06537-5	Nr3c1	82	9	8	9	5	4	7	8.66667	5.33333	L	2.9e-05	2.83e-05	2.95e-05	1.22e-05	1.53e-05	2.42e-05	2.89333e-05	±	6.02771e-07	1.72333e-05	±	6.22923e-06	0.595622	0.0317315
Voltage-dependent calcium channel gamma-2 subunit	O88602	Cacng2	36	12	14	12	14	5	7	12.6667	8.66667	L	0.000138	0.000111	8.97e-05	0.000114	3.41e-05	5.37e-05	0.0001129	±	2.4206e-05	6.72667e-05	±	4.16418e-05	0.595807	0.176147
Zinc transporter 3	P97441	Slc30a3	42	8	14	20	10	14	3	14	9	L	5.88e-05	9.85e-05	0.000121	6.07e-05	8.63e-05	1.91e-05	9.27667e-05	±	3.14939e-05	5.53667e-05	±	3.3916e-05	0.596838	0.234209
Glutamyl-tRNA(Gln) amidotransferase subunit A, mitochondrial	Q9CZN8	Qrsl1	57	10	6	8	6	7	3	8	5.33333	L	5.38e-05	3.06e-05	3.81e-05	2.71e-05	3.18e-05	1.44e-05	4.08333e-05	±	1.18391e-05	2.44333e-05	±	9.0013e-06	0.598367	0.128751
Zinc finger C2HC domain-containing protein 1A	Q8BJH1	Zc2hc1a	35	11	11	31	12	11	6	17.6667	9.66667	L	8.28e-05	9.45e-05	0.000225	0.000102	9.36e-05	4.55e-05	0.0001341	±	7.89388e-05	8.03667e-05	±	3.04861e-05	0.599304	0.333149
KH domain-containing, RNA-binding, signal transduction-associated protein 3	Q9R226	Khdrbs3	39	16	1	19	2	5	6	12	4.33333	L	0.000102	6.46e-06	0.000117	1.54e-05	3.45e-05	8.53e-05	7.51533e-05	±	5.99611e-05	4.50667e-05	±	3.61282e-05	0.599663	0.497985
Protein phosphatase 1B	P36993	Ppm1b	43	22	15	17	14	13	9	18	12	L	0.000188	0.000108	0.000115	8.72e-05	0.000102	5.73e-05	0.000137	±	4.43058e-05	8.21667e-05	±	2.27711e-05	0.599757	0.12926
Nuclear pore complex protein Nup98-Nup96	Q6PFD9	Nup98	197	19	11	19	12	11	5	16.3333	9.33333	L	2.35e-05	1.67e-05	2.3e-05	1.56e-05	1.51e-05	7.23e-06	2.10667e-05	±	3.7899e-06	1.26433e-05	±	4.69475e-06	0.600158	0.0729145
Insulin receptor	P15208	Insr	156	11	6	11	6	8	4	9.33333	6	L	1.94e-05	1.07e-05	1.64e-05	9.77e-06	1.45e-05	3.64e-06	1.55e-05	±	4.41928e-06	9.30333e-06	±	5.44502e-06	0.600215	0.200641
Serine/threonine-protein kinase PRP4 homolog	Q61136	Prpf4b	117	14	17	13	5	13	8	14.6667	8.66667	L	3.13e-05	4.3e-05	2.68e-05	1.28e-05	3.11e-05	1.69e-05	3.37e-05	±	8.36242e-06	2.02667e-05	±	9.6033e-06	0.601385	0.141691
Solute carrier family 25 member 51	Q5HZI9	Slc25a51	34	20	5	20	12	7	9	15	9.33333	L	0.00016	4.62e-05	0.000156	9.08e-05	5.41e-05	7.41e-05	0.000120733	±	6.45787e-05	7.3e-05	±	1.83747e-05	0.604638	0.285631
Protein BRICK1	Q91VR8	Brk1	9	23	10	8	20	10	1	13.6667	10.3333	L	0.00105	0.000377	0.000278	0.000667	0.000331	3.44e-05	0.000568333	±	0.000420062	0.000344133	±	0.000316504	0.605513	0.50129
Protein sidekick-2	Q6V4S5	Sdk2	240	14	17	13	13	13	3	14.6667	9.66667	L	1.66e-05	2.01e-05	1.43e-05	1.37e-05	1.34e-05	3.8e-06	1.7e-05	±	2.92062e-06	1.03e-05	±	5.63116e-06	0.605882	0.141327
Cullin-4A	Q3TCH7	Cul4a	88	12	14	12	8	6	6	12.6667	6.66667	L	4.25e-05	4.62e-05	3.64e-05	2.43e-05	1.82e-05	3.33e-05	4.17e-05	±	4.94874e-06	2.52667e-05	±	7.59627e-06	0.605915	0.0348627
Transmembrane protein 263	Q9DAM7	Tmem263	12	12	14	13	8	11	5	13	8	L	0.000256	0.000334	0.000278	0.000173	0.000244	0.000109	0.000289333	±	4.02161e-05	0.000175333	±	6.75302e-05	0.605991	0.0659029
Receptor-type tyrosine-protein phosphatase kappa	P35822	Ptprk	164	2	14	11	5	8	3	9	5.33333	L	3.15e-06	2.51e-05	1.76e-05	8.31e-06	1.39e-05	5.62e-06	1.52833e-05	±	1.11569e-05	9.27667e-06	±	4.22379e-06	0.606979	0.432374
Tubulin-specific chaperone cofactor E-like protein	Q8C5W3	Tbcel	48	9	5	12	8	7	5	8.66667	6.66667	L	6.31e-05	3.09e-05	7.01e-05	3.71e-05	3.32e-05	2.94e-05	5.47e-05	±	2.09065e-05	3.32333e-05	±	3.85011e-06	0.607556	0.155188
Activity-dependent neuroprotector homeobox protein	Q9Z103	Adnp	124	12	9	12	6	12	5	11	7.66667	L	2.99e-05	1.9e-05	2.49e-05	1.19e-05	2.25e-05	1.05e-05	2.46e-05	±	5.45619e-06	1.49667e-05	±	6.5615e-06	0.608401	0.122219
Probable ATP-dependent RNA helicase YTHDC2	B2RR83	Ythdc2	161	20	12	14	17	7	3	15.3333	9	L	3.02e-05	2.11e-05	2.16e-05	2.7e-05	1.21e-05	5.26e-06	2.43e-05	±	5.11566e-06	1.47867e-05	±	1.11162e-05	0.608505	0.249364
Putative RNA-binding protein Luc7-like 1	Q9CYI4	Luc7l	44	13	6	7	1	6	7	8.66667	4.66667	L	0.000133	3.91e-05	4.52e-05	7.17e-06	3.71e-05	8.81e-05	7.24333e-05	±	5.25409e-05	4.41233e-05	±	4.09196e-05	0.609158	0.502395
Coatomer subunit epsilon	O89079	Cope	35	13	13	17	11	12	3	14.3333	8.66667	L	9.33e-05	0.000105	0.000118	8.05e-05	8.79e-05	2.43e-05	0.000105433	±	1.23557e-05	6.42333e-05	±	3.47806e-05	0.609232	0.12533
RNA-binding protein EWS	Q61545	Ewsr1	68	18	23	16	13	10	10	19	11	L	6.01e-05	9.41e-05	5.32e-05	5.22e-05	3.59e-05	3.83e-05	6.91333e-05	±	2.18953e-05	4.21333e-05	±	8.80019e-06	0.60945	0.118559
Carnitine O-palmitoyltransferase 1, liver isoform	P97742	Cpt1a	88	11	4	14	8	9	0	9.66667	5.66667	L	3.16e-05	1.22e-05	3.97e-05	2.44e-05	2.65e-05	0	2.78333e-05	±	1.41316e-05	1.69667e-05	±	1.4731e-05	0.609581	0.408696
Charged multivesicular body protein 7	Q8R1T1	Chmp7	51	12	13	16	8	12	6	13.6667	8.66667	L	7.16e-05	7.99e-05	8.78e-05	4.67e-05	6.55e-05	3.37e-05	7.97667e-05	±	8.10082e-06	4.86333e-05	±	1.59879e-05	0.609695	0.0396024
Transcription elongation regulator 1	Q8CGF7	Tcerg1	124	13	17	10	8	12	5	13.3333	8.33333	L	2.66e-05	3.84e-05	2.08e-05	1.75e-05	2.3e-05	1.19e-05	2.86e-05	±	8.96883e-06	1.74667e-05	±	5.55008e-06	0.610723	0.141506
Pyruvate dehydrogenase phosphatase regulatory subunit, mitochondrial	Q7TSQ8	Pdpr	99	16	23	17	9	19	11	18.6667	13	L	4.65e-05	6.86e-05	4.95e-05	2.33e-05	4.92e-05	2.81e-05	5.48667e-05	±	1.19876e-05	3.35333e-05	±	1.37784e-05	0.611179	0.113083
Carnitine O-palmitoyltransferase 1, brain isoform	Q8BGD5	Cpt1c	90	7	14	17	15	5	5	12.6667	8.33333	L	2.34e-05	4.54e-05	4.96e-05	4.07e-05	1.33e-05	1.84e-05	3.94667e-05	±	1.40717e-05	2.41333e-05	±	1.4572e-05	0.611486	0.260042
Pyrroline-5-carboxylate reductase 3	Q9DCC4	Pycr3	29	9	17	12	7	10	6	12.6667	7.66667	L	7.82e-05	0.000163	9.03e-05	6.19e-05	8.79e-05	5.37e-05	0.0001105	±	4.58671e-05	6.78333e-05	±	1.78553e-05	0.613876	0.207646
WD repeat-containing protein 26	Q8C6G8	Wdr26	71	14	10	15	10	12	3	13	8.33333	L	5.4e-05	4.11e-05	5.46e-05	3.77e-05	4.23e-05	1.19e-05	4.99e-05	±	7.62693e-06	3.06333e-05	±	1.63858e-05	0.613894	0.138572
Cob(I)yrinic acid a,c-diamide adenosyltransferase, mitochondrial	Q9D273	Mmab	26	17	4	9	8	13	1	10	7.33333	L	0.000197	4.43e-05	9.96e-05	6.7e-05	0.000133	9.91e-06	0.000113633	±	7.73112e-05	6.997e-05	±	6.15987e-05	0.615752	0.486878
Adhesion G protein-coupled receptor B3	Q80ZF8	Adgrb3	171	21	15	23	9	14	15	19.6667	12.6667	L	4.22e-05	2.6e-05	3.44e-05	1.58e-05	2.33e-05	2.42e-05	3.42e-05	±	8.10185e-06	2.11e-05	±	4.61194e-06	0.616959	0.071681
Cat eye syndrome critical region protein 6 homolog	Q99MX7	Cecr6	58	10	5	13	6	5	6	9.33333	5.66667	L	4.17e-05	2.19e-05	5.34e-05	2.56e-05	2.11e-05	2.55e-05	3.9e-05	±	1.59226e-05	2.40667e-05	±	2.5697e-06	0.617094	0.184048
40S ribosomal protein S27	Q6ZWU9	Rps27	9	27	12	16	14	14	4	18.3333	10.6667	L	0.000694	0.000385	0.00044	0.000386	0.000439	0.000115	0.000506333	±	0.000164834	0.000313333	±	0.000173794	0.618828	0.235324
DnaJ homolog subfamily A member 4	Q9JMC3	Dnaja4	45	19	14	12	10	10	7	15	9	L	0.000118	9.6e-05	6.77e-05	6.35e-05	6.34e-05	4.76e-05	9.39e-05	±	2.52157e-05	5.81667e-05	±	9.15114e-06	0.619453	0.0822796
Ras-related protein Rab-22A	P35285	Rab22a	22	9	6	18	10	9	1	11	6.66667	L	0.0001	8.57e-05	0.000206	0.000111	0.000119	1.28e-05	0.000130567	±	6.57173e-05	8.09333e-05	±	5.91406e-05	0.619862	0.385928
WD repeat-containing protein 41	Q3UDP0	Wdr41	52	9	10	6	7	4	3	8.33333	4.66667	L	3.66e-05	5.35e-05	2.79e-05	3.42e-05	2.29e-05	1.61e-05	3.93333e-05	±	1.3017e-05	2.44e-05	±	9.14276e-06	0.620339	0.17927
E3 ubiquitin-protein ligase MARCH5	Q3KNM2	2020-03-05	31	14	6	7	8	6	3	9	5.66667	L	0.000124	4.4e-05	5.29e-05	6.27e-05	4.85e-05	2.59e-05	7.36333e-05	±	4.38452e-05	4.57e-05	±	1.85591e-05	0.620643	0.367009
Echinoderm microtubule-associated protein-like 2	Q7TNG5	Eml2	71	18	18	23	21	14	6	19.6667	13.6667	L	8.72e-05	7.29e-05	8.31e-05	7.87e-05	5.29e-05	1.94e-05	8.10667e-05	±	7.36365e-06	5.03333e-05	±	2.97332e-05	0.620888	0.15724
Haloacid dehalogenase-like hydrolase domain-containing protein 3	Q9CYW4	Hdhd3	28	17	5	15	7	9	7	12.3333	7.66667	L	0.000157	4.87e-05	0.000145	6.21e-05	8.17e-05	7.4e-05	0.0001169	±	5.93669e-05	7.26e-05	±	9.87472e-06	0.621044	0.271348
Protein dopey-2	Q3UHQ6	Dopey2	257	10	13	11	5	11	5	11.3333	7	L	1.09e-05	1.54e-05	9.77e-06	5.07e-06	1.19e-05	5.45e-06	1.20233e-05	±	2.97836e-06	7.47333e-06	±	3.83831e-06	0.621569	0.180095
Acidic leucine-rich nuclear phosphoprotein 32 family member E	P97822	Anp32e	30	15	12	16	11	10	5	14.3333	8.66667	L	0.00012	0.000124	0.00013	9.26e-05	9.49e-05	4.5e-05	0.000124667	±	5.03322e-06	7.75e-05	±	2.81693e-05	0.621658	0.0461652
40S ribosomal protein S24	P62849	Rps24	15	15	14	21	13	12	5	16.6667	10	L	0.000258	0.000267	0.000341	0.000219	0.000217	0.000103	0.000288667	±	4.55448e-05	0.000179667	±	6.64028e-05	0.622402	0.0789763
U6 snRNA-associated Sm-like protein LSm4	Q9QXA5	Lsm4	15	10	8	7	5	7	3	8.33333	5	L	0.000169	0.000166	0.000108	8.79e-05	0.000134	5.42e-05	0.000147667	±	3.43851e-05	9.20333e-05	±	4.00602e-05	0.623251	0.142014
Interleukin-1 receptor accessory protein-like 1	P59823	Il1rapl1	80	12	14	7	7	5	9	11	7	L	4.18e-05	5.24e-05	2.38e-05	2.34e-05	1.54e-05	3.48e-05	3.93333e-05	±	1.44587e-05	2.45333e-05	±	9.74953e-06	0.623729	0.215514
Inositol hexakisphosphate and diphosphoinositol-pentakisphosphate kinase 1	A2ARP1	Ppip5k1	160	12	6	13	6	9	2	10.3333	5.66667	L	1.78e-05	1.06e-05	2.04e-05	9.57e-06	1.74e-05	3.52e-06	1.62667e-05	±	5.07674e-06	1.01633e-05	±	6.959e-06	0.624795	0.287027
Apolipoprotein A-IV	P06728	Apoa4	45	18	25	10	7	14	13	17.6667	11.3333	L	0.000106	0.000167	5.99e-05	3.63e-05	9.2e-05	7.98e-05	0.000110967	±	5.37225e-05	6.93667e-05	±	2.92791e-05	0.625113	0.304213
LDLR chaperone MESD	Q9ERE7	Mesdc2	25	15	5	15	13	5	9	11.6667	9	L	0.000268	5.88e-05	0.000197	0.000139	6.61e-05	0.000123	0.0001746	±	0.000106384	0.000109367	±	3.83145e-05	0.626384	0.374226
Isoform 3 of RNA-binding protein Musashi homolog 2	Q920Q6-3	Msi2	31	6	19	12	8	15	2	12.3333	8.33333	L	5.17e-05	0.000176	0.000103	6.14e-05	0.000123	2.3e-05	0.000110233	±	6.24649e-05	6.91333e-05	±	5.04465e-05	0.627155	0.425378
Ribosome maturation protein SBDS	P70122	Sbds	29	12	11	6	6	7	8	9.66667	7	L	0.000146	0.000117	6.07e-05	5.78e-05	6.78e-05	7.78e-05	0.0001079	±	4.3372e-05	6.78e-05	±	1e-05	0.62836	0.193673
Collagen alpha-1(I) chain	P11087	Col1a1	138	4	12	13	4	4	11	9.66667	6.33333	L	6.24e-06	2.14e-05	2.02e-05	5.84e-06	6.24e-06	1.8e-05	1.59467e-05	±	8.42761e-06	1.00267e-05	±	6.90801e-06	0.628763	0.399999
DNA-directed RNA polymerases I, II, and III subunit RPABC3	Q923G2	Polr2h	17	15	6	9	1	7	10	10	6	L	0.000386	0.000107	0.000179	1.86e-05	0.000117	0.000288	0.000224	±	0.000144841	0.0001412	±	0.000136321	0.630357	0.510785
Pyrroline-5-carboxylate reductase 2	Q922Q4	Pycr2	34	28	10	19	12	20	6	19	12.6667	L	0.000204	8.15e-05	0.000134	8.82e-05	0.000131	4.56e-05	0.000139833	±	6.1458e-05	8.82667e-05	±	4.27e-05	0.631228	0.298621
Mitochondrial intermediate peptidase	A6H611	Mipep	81	4	7	16	5	7	7	9	6.33333	L	1.47e-05	2.74e-05	5.18e-05	1.54e-05	1.9e-05	2.49e-05	3.13e-05	±	1.8855e-05	1.97667e-05	±	4.79618e-06	0.631523	0.36256
Protein 4.1	P48193	Epb41	96	10	7	9	5	4	7	8.66667	5.33333	L	2.88e-05	2.08e-05	2.56e-05	1.58e-05	1.09e-05	2.08e-05	2.50667e-05	±	4.02658e-06	1.58333e-05	±	4.95008e-06	0.631649	0.0663188
Arylsulfatase B	P50429	Arsb	60	22	16	14	9	17	5	17.3333	10.3333	L	9.07e-05	7.51e-05	5.7e-05	4.1e-05	7.75e-05	2.24e-05	7.42667e-05	±	1.68654e-05	4.69667e-05	±	2.80304e-05	0.632406	0.221854
Mannosyl-oligosaccharide glucosidase	Q80UM7	Mogs	92	17	13	15	16	11	3	15	10	L	4.88e-05	4.2e-05	4.37e-05	4.58e-05	2.92e-05	1.01e-05	4.48333e-05	±	3.53883e-06	2.83667e-05	±	1.78646e-05	0.632714	0.192389
Thiamine-triphosphatase	Q8JZL3	Thtpa	24	7	8	11	4	5	8	8.66667	5.66667	L	0.000108	8.35e-05	0.000106	4.73e-05	5.11e-05	9e-05	9.91667e-05	±	1.36045e-05	6.28e-05	±	2.36324e-05	0.633277	0.082037
Rho GTPase-activating protein 25	Q8BYW1	Arhgap25	73	9	12	12	7	9	7	11	7.66667	L	3.98e-05	4.74e-05	4.93e-05	2.26e-05	3.64e-05	2.76e-05	4.55e-05	±	5.02693e-06	2.88667e-05	±	6.98665e-06	0.634432	0.0286437
Acyl-CoA synthetase family member 3, mitochondrial	Q3URE1	Acsf3	65	11	6	12	5	8	6	9.66667	6.33333	L	4.8e-05	2.26e-05	4.79e-05	1.87e-05	3.04e-05	2.62e-05	3.95e-05	±	1.46359e-05	2.51e-05	±	5.92706e-06	0.635443	0.189363
Volume-regulated anion channel subunit LRRC8A	Q80WG5	Lrrc8a	94	11	18	23	17	11	4	17.3333	10.6667	L	3.08e-05	5.57e-05	6.62e-05	4.96e-05	3.25e-05	1.51e-05	5.09e-05	±	1.81816e-05	3.24e-05	±	1.72502e-05	0.636542	0.270212
1-phosphatidylinositol 3-phosphate 5-kinase	Q9Z1T6	Pikfyve	237	12	9	12	11	4	6	11	7	L	1.32e-05	1.03e-05	1.41e-05	1.25e-05	4.34e-06	7.22e-06	1.25333e-05	±	1.98578e-06	8.02e-06	±	4.13841e-06	0.639894	0.163768
Solute carrier family 22 member 23	Q3UHH2	Slc22a23	74	13	9	12	5	5	8	11.3333	6	L	3.66e-05	3.46e-05	3.34e-05	2.03e-05	1.66e-05	3.01e-05	3.48667e-05	±	1.61658e-06	2.23333e-05	±	6.97591e-06	0.640535	0.0387209
Cytochrome c oxidase subunit 1	P00397	Mtco1	57	4	6	18	6	7	5	9.33333	6	L	1.89e-05	2.88e-05	8.22e-05	2.77e-05	3.05e-05	2.51e-05	4.33e-05	±	3.40501e-05	2.77667e-05	±	2.70062e-06	0.641263	0.474941
Isoform 2 of Protein lifeguard 2	Q8K097-2	Faim2	34	10	6	11	6	6	6	9	6	L	9.93e-05	5.95e-05	8.82e-05	6.03e-05	4.89e-05	4.95e-05	8.23333e-05	±	2.05383e-05	5.29e-05	±	6.41561e-06	0.64251	0.0768808
Protein canopy homolog 2	Q9QXT0	Cnpy2	21	12	11	14	8	7	10	12.3333	8.33333	L	0.000189	0.000157	0.000177	0.000118	8.51e-05	0.000133	0.000174333	±	1.61658e-05	0.000112033	±	2.45011e-05	0.642639	0.0212768
Guanylate cyclase soluble subunit alpha-3	Q9ERL9	Gucy1a3	78	13	13	19	7	11	11	15	9.66667	L	4.19e-05	4.94e-05	6.83e-05	2.51e-05	3.56e-05	4.2e-05	5.32e-05	±	1.3604e-05	3.42333e-05	±	8.53249e-06	0.643484	0.110223
Potassium voltage-gated channel subfamily KQT member 5	Q9JK45	Kcnq5	102	7	10	7	10	2	3	8	5	L	1.75e-05	2.65e-05	1.69e-05	2.62e-05	5.52e-06	7.54e-06	2.03e-05	±	5.37773e-06	1.30867e-05	±	1.14013e-05	0.644663	0.377735
TBC1 domain family member 17	Q8BYH7	Tbc1d17	73	8	16	20	10	20	2	14.6667	10.6667	L	3.47e-05	6.36e-05	8.23e-05	3.48e-05	7.4e-05	7.67e-06	6.02e-05	±	2.39815e-05	3.88233e-05	±	3.33475e-05	0.644906	0.41834
Lymphocyte antigen 6H	Q9WUC3	Ly6h	15	17	8	9	9	5	10	11.3333	8	L	0.000367	0.000165	0.000157	0.000167	9.75e-05	0.00018	0.000229667	±	0.000119001	0.000148167	±	4.43574e-05	0.645138	0.32865
Disintegrin and metalloproteinase domain-containing protein 11	Q9R1V4	Adam11	84	25	14	18	13	9	13	19	11.6667	L	7.19e-05	4.57e-05	5.31e-05	4.14e-05	2.52e-05	4.36e-05	5.69e-05	±	1.3507e-05	3.67333e-05	±	1.00485e-05	0.645577	0.106644
GTPase-activating Rap/Ran-GAP domain-like protein 3	Q3V0G7	Garnl3	115	22	23	12	13	13	13	19	13	L	4.79e-05	5.59e-05	2.63e-05	3.01e-05	2.66e-05	2.73e-05	4.33667e-05	±	1.53119e-05	2.8e-05	±	1.85203e-06	0.645657	0.159488
Nucleoside diphosphate kinase 3	Q9WV85	Nme3	19	11	10	6	8	10	0	9	6	L	0.000144	0.000147	7.59e-05	0.000108	0.000129	0	0.0001223	±	4.02116e-05	7.9e-05	±	6.9217e-05	0.645953	0.401858
Lysosome-associated membrane glycoprotein 1	P11438	Lamp1	44	8	9	12	6	6	7	9.66667	6.33333	L	5.77e-05	5.88e-05	7.38e-05	4.29e-05	3.72e-05	4.29e-05	6.34333e-05	±	8.99463e-06	4.1e-05	±	3.2909e-06	0.646348	0.0153884
Paralemmin-3	A2TJV2	Palm3	79	9	7	11	5	9	4	9	6	L	3.29e-05	2.38e-05	3.55e-05	1.64e-05	2.8e-05	1.52e-05	3.07333e-05	±	6.14356e-06	1.98667e-05	±	7.06918e-06	0.646421	0.114848
WD repeat-containing protein 91	Q7TMQ7	Wdr91	83	17	9	10	8	4	11	12	7.66667	L	6.37e-05	3.12e-05	3.16e-05	2.68e-05	1.53e-05	3.97e-05	4.21667e-05	±	1.86495e-05	2.72667e-05	±	1.22067e-05	0.64664	0.31135
Transthyretin	P07309	Ttr	16	12	13	21	10	11	7	15.3333	9.33333	L	0.000214	0.000213	0.000323	0.00018	0.000167	0.000138	0.00025	±	6.32218e-05	0.000161667	±	2.15019e-05	0.646667	0.0837525
60 kDa SS-A/Ro ribonucleoprotein	O08848	Trove2	60	19	12	19	13	9	8	16.6667	10	L	8.11e-05	5.89e-05	7.68e-05	5.85e-05	4.2e-05	3.97e-05	7.22667e-05	±	1.17738e-05	4.67333e-05	±	1.02549e-05	0.646679	0.0472273
F-box only protein 3	Q9DC63	Fbxo3	55	9	11	9	5	10	5	9.66667	6.66667	L	5.66e-05	5.61e-05	4.96e-05	2.53e-05	5.09e-05	2.89e-05	5.41e-05	±	3.90512e-06	3.50333e-05	±	1.38583e-05	0.647566	0.0835182
Leukocyte elastase inhibitor A	Q9D154	Serpinb1a	43	14	7	20	8	9	9	13.6667	8.66667	L	8.8e-05	4.83e-05	0.00012	4.46e-05	5.52e-05	6.63e-05	8.54333e-05	±	3.59188e-05	5.53667e-05	±	1.0851e-05	0.648069	0.237473
ATP-dependent RNA helicase DHX36	Q8VHK9	Dhx36	114	19	11	11	9	7	11	13.6667	9	L	5.06e-05	2.56e-05	2.33e-05	2.05e-05	1.54e-05	2.86e-05	3.31667e-05	±	1.51414e-05	2.15e-05	±	6.65658e-06	0.648241	0.28889
Protein dpy-30 homolog	Q99LT0	Dpy30	11	11	6	11	3	5	14	9.33333	7.33333	L	0.000418	0.000176	0.000272	8.79e-05	0.000123	0.000351	0.000288667	±	0.000121858	0.0001873	±	0.000142851	0.648845	0.402692
Spermine synthase	P97355	Sms	41	15	16	20	14	16	8	17	12.6667	L	0.000143	0.000111	0.000131	8.71e-05	0.000108	5.52e-05	0.000128333	±	1.61658e-05	8.34333e-05	±	2.65903e-05	0.65013	0.0668303
Calcium homeostasis endoplasmic reticulum protein	Q8CGZ0	Cherp	106	10	7	9	5	8	5	8.66667	6	L	2.8e-05	1.91e-05	1.98e-05	1.25e-05	1.81e-05	1.29e-05	2.23e-05	±	4.94874e-06	1.45e-05	±	3.1241e-06	0.650224	0.08217
Structural maintenance of chromosomes flexible hinge domain-containing protein 1	Q6P5D8	Smchd1	226	12	19	12	14	9	5	14.3333	9.33333	L	1.4e-05	2.32e-05	1.21e-05	1.52e-05	1.08e-05	6.08e-06	1.64333e-05	±	5.93661e-06	1.06933e-05	±	4.56094e-06	0.65071	0.254884
Splicing factor 3B subunit 5	Q923D4	Sf3b5	10	12	7	11	8	8	3	10	6.33333	L	0.000362	0.000231	0.000304	0.000272	0.000226	8.57e-05	0.000299	±	6.5643e-05	0.000194567	±	9.70462e-05	0.650725	0.197497
PRKCA-binding protein	Q62083	Pick1	47	10	12	14	6	13	3	12	7.33333	L	5.45e-05	7.4e-05	7.29e-05	3.38e-05	7.98e-05	1.75e-05	6.71333e-05	±	1.09546e-05	4.37e-05	±	3.23084e-05	0.650943	0.299942
DNA-directed RNA polymerase II subunit RPB9	P60898	Polr2i	15	10	5	10	5	8	3	8.33333	5.33333	L	0.000187	9.85e-05	0.000177	9.8e-05	0.000144	6e-05	0.000154167	±	4.84673e-05	0.000100667	±	4.20634e-05	0.652973	0.222249
Small nuclear ribonucleoprotein-associated protein B	P27048	Snrpb	24	10	15	19	8	8	12	14.6667	9.33333	L	0.000124	0.000177	0.000201	9.2e-05	0.000102	0.000134	0.000167333	±	3.93997e-05	0.000109333	±	2.19393e-05	0.653386	0.0898442
R3H domain-containing protein 2	Q80TM6	R3hdm2	115	19	11	14	11	6	10	14.6667	9	L	3.95e-05	2.64e-05	2.91e-05	2.46e-05	1.3e-05	2.45e-05	3.16667e-05	±	6.91689e-06	2.07e-05	±	6.66858e-06	0.653684	0.119212
Aftiphilin	Q80WT5	Aftph	101	12	12	11	6	9	9	11.6667	8	L	3.41e-05	3.22e-05	2.95e-05	1.48e-05	2.45e-05	2.34e-05	3.19333e-05	±	2.31157e-06	2.09e-05	±	5.31131e-06	0.654489	0.0299578
Contactin-associated protein like 5-1	Q0V8T9	Cntnap5a	146	11	5	8	5	4	7	8	5.33333	L	2.19e-05	9.38e-06	1.53e-05	9.7e-06	7.29e-06	1.35e-05	1.55267e-05	±	6.26308e-06	1.01633e-05	±	3.13082e-06	0.654573	0.25528
Beta-hexosaminidase subunit alpha	P29416	Hexa	61	10	18	16	10	8	9	14.6667	9	L	4.51e-05	8.6e-05	6.94e-05	4.88e-05	3.72e-05	4.54e-05	6.68333e-05	±	2.05704e-05	4.38e-05	±	5.96322e-06	0.655362	0.135969
Tyrosine 3-monooxygenase	P24529	Th	56	13	12	17	8	18	3	14	9.66667	L	6.17e-05	6.16e-05	7.82e-05	3.71e-05	8.55e-05	9.93e-06	6.71667e-05	±	9.55528e-06	4.41767e-05	±	3.82788e-05	0.657717	0.369932
Choline/ethanolamine kinase	O55229	Chkb	45	6	12	9	7	10	2	9	6.33333	L	4.48e-05	7.76e-05	5.39e-05	3.77e-05	5.26e-05	2.57e-05	5.87667e-05	±	1.69329e-05	3.86667e-05	±	1.3476e-05	0.657969	0.182959
Basic leucine zipper and W2 domain-containing protein 2	Q91VK1	Bzw2	48	7	12	9	6	6	6	9.33333	6	L	4.34e-05	8.04e-05	5.2e-05	3.91e-05	3.77e-05	3.91e-05	5.86e-05	±	1.93629e-05	3.86333e-05	±	8.0829e-07	0.659272	0.1489
Nitrilase homolog 1	Q8VDK1	Nit1	36	12	12	13	10	7	6	12.3333	7.66667	L	8.72e-05	9.87e-05	9.31e-05	7.16e-05	5.05e-05	6.2e-05	9.3e-05	±	5.75065e-06	6.13667e-05	±	1.05642e-05	0.659857	0.0103762
E3 ubiquitin-protein ligase RNF123	Q5XPI3	Rnf123	149	9	3	14	9	2	7	8.66667	6	L	1.7e-05	5.91e-06	2.76e-05	1.63e-05	3.63e-06	1.34e-05	1.68367e-05	±	1.08459e-05	1.111e-05	±	6.63817e-06	0.659869	0.478953
Serine/threonine-protein phosphatase 4 regulatory subunit 2	Q0VGB7	Ppp4r2	46	12	10	10	13	7	3	10.6667	7.66667	L	7.93e-05	6.19e-05	5.12e-05	7.41e-05	3.74e-05	1.55e-05	6.41333e-05	±	1.41825e-05	4.23333e-05	±	2.96099e-05	0.660083	0.31419
Tether containing UBX domain for GLUT4	Q8VBT9	Aspscr1	60	13	14	23	10	15	8	16.6667	11	L	5.63e-05	6.22e-05	9.19e-05	4.36e-05	6.08e-05	3.46e-05	7.01333e-05	±	1.90799e-05	4.63333e-05	±	1.33121e-05	0.660646	0.151107
Attractin	Q9WU60	Atrn	158	15	22	15	15	9	11	17.3333	11.6667	L	2.85e-05	3.95e-05	2.58e-05	2.62e-05	1.56e-05	2.02e-05	3.12667e-05	±	7.25695e-06	2.06667e-05	±	5.31539e-06	0.660981	0.110815
Protein phosphatase 1 regulatory subunit 1A	Q9ERT9	Ppp1r1a	19	28	13	17	15	16	12	19.3333	14.3333	L	0.000558	0.000196	0.000249	0.000186	0.000212	0.000265	0.000334333	±	0.000195505	0.000221	±	4.02616e-05	0.661017	0.381077
Isoform 4 of Calmin	Q8C5W0-4	Clmn	113	15	11	21	7	13	10	15.6667	10	L	4.04e-05	2.72e-05	4.71e-05	1.62e-05	3.43e-05	2.55e-05	3.82333e-05	±	1.01254e-05	2.53333e-05	±	9.05115e-06	0.662598	0.175277
Alanine--tRNA ligase, mitochondrial	Q14CH7	Aars2	107	17	17	12	10	9	11	15.3333	10	L	3.74e-05	4.54e-05	2.96e-05	2.36e-05	2.2e-05	2.9e-05	3.74667e-05	±	7.90021e-06	2.48667e-05	±	3.66788e-06	0.663701	0.0663708
Myosin light chain 6B	Q8CI43	Myl6b	23	8	9	12	6	9	4	9.66667	6.33333	L	0.000114	0.000113	0.000133	6.96e-05	0.00011	5.94e-05	0.00012	±	1.12694e-05	7.96667e-05	±	2.67599e-05	0.663889	0.0738781
Intraflagellar transport protein 22 homolog	Q9DAI2	Ift22	21	11	4	9	8	5	4	8	5.66667	L	0.000146	5.51e-05	0.000119	9.8e-05	6.11e-05	5.35e-05	0.0001067	±	4.66816e-05	7.08667e-05	±	2.38034e-05	0.664167	0.301806
Peflin	Q8BFY6	Pef1	29	18	13	7	5	9	10	12.6667	8	L	0.000163	0.000117	6.18e-05	4.91e-05	7.71e-05	0.000101	0.000113933	±	5.06696e-05	7.57333e-05	±	2.5977e-05	0.664716	0.309847
Tyrosine-protein phosphatase non-receptor type 5	P54830	Ptpn5	61	15	23	21	16	18	2	19.6667	12	L	6e-05	0.000105	8.26e-05	7.02e-05	8.25e-05	1.2e-05	8.25333e-05	±	2.25001e-05	5.49e-05	±	3.76581e-05	0.665186	0.336564
Histone H2A.Z	P0C0S6	H2afz	14	13	8	8	8	4	6	9.66667	6	L	0.000222	0.000164	0.000146	0.000138	8.72e-05	0.000129	0.000177333	±	3.97157e-05	0.000118067	±	2.71074e-05	0.665789	0.0996651
Isoform 2 of Pantothenate kinase 4	Q80YV4-2	Pank4	86	19	16	19	5	17	14	18	12	L	6.67e-05	5.16e-05	6.07e-05	1.61e-05	5.58e-05	4.78e-05	5.96667e-05	±	7.60285e-06	3.99e-05	±	2.0996e-05	0.668715	0.199998
Phosphoribosylformylglycinamidine synthase	Q5SUR0	Pfas	145	19	16	21	13	15	8	18.6667	12	L	3.27e-05	3.28e-05	3.33e-05	2.35e-05	2.65e-05	1.61e-05	3.29333e-05	±	3.21455e-07	2.20333e-05	±	5.35288e-06	0.669028	0.0244366
UPF0183 protein C16orf70 homolog	Q922R1		47	9	13	11	7	7	7	11	7	L	4.95e-05	7.2e-05	5.77e-05	3.84e-05	3.73e-05	4.43e-05	5.97333e-05	±	1.1387e-05	4e-05	±	3.76431e-06	0.669643	0.0464
Nicastrin	P57716	Ncstn	78	11	14	12	4	19	2	12.3333	8.33333	L	3.66e-05	5.09e-05	3.6e-05	1.49e-05	6.07e-05	7.21e-06	4.11667e-05	±	8.43465e-06	2.76033e-05	±	2.89193e-05	0.670526	0.479045
Golgi phosphoprotein 3	Q9CRA5	Golph3	34	6	9	13	4	6	7	9.33333	5.66667	L	4.97e-05	7.28e-05	0.000101	3.58e-05	4.79e-05	6.64e-05	7.45e-05	±	2.56922e-05	5.00333e-05	±	1.54111e-05	0.671588	0.230128
OTU domain-containing protein 7A	Q8R554	Otud7a	101	9	14	14	11	11	4	12.3333	8.66667	L	2.25e-05	3.69e-05	3.15e-05	2.78e-05	2.28e-05	1.05e-05	3.03e-05	±	7.27461e-06	2.03667e-05	±	8.903e-06	0.672167	0.20887
Renin receptor	Q9CYN9	Atp6ap2	39	6	13	13	7	9	6	10.6667	7.33333	L	4.3e-05	9.61e-05	9.21e-05	5.02e-05	5.77e-05	4.76e-05	7.70667e-05	±	2.95703e-05	5.18333e-05	±	5.24436e-06	0.672578	0.219283
Regulator of G-protein signaling 10	Q9CQE5	Rgs10	21	11	5	8	9	5	2	8	5.33333	L	0.00014	7.05e-05	0.000115	0.000114	7.67e-05	2.85e-05	0.0001085	±	3.5203e-05	7.30667e-05	±	4.28656e-05	0.673425	0.330596
Selenoprotein O	Q9DBC0	Selenoo	74	11	10	13	9	8	6	11.3333	7.66667	L	4.18e-05	4.1e-05	5.24e-05	3.23e-05	3.64e-05	2.24e-05	4.50667e-05	±	6.36344e-06	3.03667e-05	±	7.19745e-06	0.673817	0.0569676
RNA-binding protein 3	O89086	Rbm3	17	19	11	23	12	16	9	17.6667	12.3333	L	0.000405	0.000179	0.000407	0.000193	0.000245	0.000231	0.000330333	±	0.000131062	0.000223	±	2.69072e-05	0.675076	0.23703
Pyruvate kinase PKM	P52480	Pkm	58	13	10	21	13	11	4	14.6667	9.33333	L	5.11e-05	4.62e-05	8.19e-05	5.52e-05	4.82e-05	1.76e-05	5.97333e-05	±	1.93526e-05	4.03333e-05	±	1.99963e-05	0.675223	0.293755
Alpha-tubulin N-acetyltransferase 1	Q8K341	Atat1	47	10	15	15	8	16	3	13.3333	9	L	5.13e-05	9.07e-05	8.11e-05	4.43e-05	8.81e-05	1.84e-05	7.43667e-05	±	2.05449e-05	5.02667e-05	±	3.5231e-05	0.67593	0.363928
55 kDa erythrocyte membrane protein	P70290	Mpp1	52	15	16	18	11	16	7	16.3333	11.3333	L	7.79e-05	9.03e-05	9.02e-05	5.58e-05	8.07e-05	3.83e-05	8.61333e-05	±	7.13045e-06	5.82667e-05	±	2.13074e-05	0.676471	0.0981845
Laminin subunit alpha-1	P19137	Lama1	338	2	5	20	7	4	7	9	6	L	1.29e-06	4.34e-06	1.53e-05	4.57e-06	3.31e-06	6.28e-06	6.97667e-06	±	7.36777e-06	4.72e-06	±	1.49067e-06	0.676541	0.630534
Proline-rich transmembrane protein 1	O35449	Prrt1	31	5	11	11	7	5	5	9	5.66667	L	3.61e-05	9.41e-05	7.72e-05	6.11e-05	3.91e-05	4.04e-05	6.91333e-05	±	2.98296e-05	4.68667e-05	±	1.23436e-05	0.677917	0.298211
Mitochondrial import inner membrane translocase subunit Tim23	Q9WTQ8	Timm23	22	9	9	7	5	6	6	8.33333	5.66667	L	9.62e-05	0.000106	7.01e-05	5.19e-05	6.64e-05	6.72e-05	9.07667e-05	±	1.85565e-05	6.18333e-05	±	8.61181e-06	0.681234	0.0704702
Poly(rC)-binding protein 3	P57722	Pcbp3	39	10	20	10	12	12	2	13.3333	8.66667	L	6.23e-05	0.000133	7.68e-05	7.5e-05	7.83e-05	3.25e-05	9.07e-05	±	3.73434e-05	6.19333e-05	±	2.55434e-05	0.682837	0.332594
26S proteasome non-ATPase regulatory subunit 7	P26516	Psmd7	37	19	15	17	13	18	7	17	12.6667	L	0.000163	0.000128	0.000123	9.95e-05	0.000135	4.82e-05	0.000138	±	2.17945e-05	9.42333e-05	±	4.3639e-05	0.68285	0.195132
BRISC and BRCA1-A complex member 2	Q8K3W0	Babam2	44	16	13	19	6	15	13	16	11.3333	L	0.000115	9.3e-05	0.000126	3.76e-05	0.000103	8.77e-05	0.000111333	±	1.68028e-05	7.61e-05	±	3.42083e-05	0.683533	0.184585
Translocon-associated protein subunit alpha	Q9CY50	Ssr1	32	12	13	20	10	12	6	15	9.33333	L	9.94e-05	0.000112	0.000154	9.19e-05	9.52e-05	6.29e-05	0.0001218	±	2.85888e-05	8.33333e-05	±	1.77725e-05	0.684182	0.118907
Isochorismatase domain-containing protein 1	Q91V64	Isoc1	32	10	8	12	10	4	8	10	7.33333	L	8.32e-05	7.23e-05	9.92e-05	7.64e-05	3.03e-05	6.76e-05	8.49e-05	±	1.35303e-05	5.81e-05	±	2.44743e-05	0.684335	0.172277
Zinc finger protein 512	Q69Z99	Znf512	64	8	5	24	8	8	7	12.3333	7.66667	L	2.7e-05	2.3e-05	0.000101	3.36e-05	3.87e-05	3.11e-05	5.03333e-05	±	4.39242e-05	3.44667e-05	±	3.87341e-06	0.684768	0.566898
Isoform 2 of Tyrosine-protein kinase receptor TYRO3	P55144-2	Tyro3	97	8	7	12	5	11	2	9	6	L	2.15e-05	2.04e-05	2.95e-05	1.39e-05	2.95e-05	5.53e-06	2.38e-05	±	4.96689e-06	1.631e-05	±	1.21654e-05	0.685294	0.379398
G-protein coupled receptor-associated sorting protein 1	Q5U4C1	Gprasp1	152	10	8	10	6	11	4	9.33333	7	L	1.8e-05	1.54e-05	1.64e-05	9.49e-06	1.93e-05	5.4e-06	1.66e-05	±	1.31149e-06	1.13967e-05	±	7.14346e-06	0.686546	0.282449
Hippocalcin-like protein 1	P62748	Hpcal1	22	12	13	18	19	11	1	14.3333	10.3333	L	0.000148	0.000187	0.000211	0.000234	0.000129	1.21e-05	0.000182	±	3.17962e-05	0.000125033	±	0.000111003	0.686996	0.440976
NIF3-like protein 1	Q9EQ80	Nif3l1	42	11	7	15	6	10	7	11	7.66667	L	6.84e-05	4.69e-05	9.05e-05	3.44e-05	6.11e-05	4.59e-05	6.86e-05	±	2.18007e-05	4.71333e-05	±	1.33927e-05	0.687075	0.219829
Platelet-activating factor acetylhydrolase IB subunit gamma	Q61205	Pafah1b3	26	7	9	10	6	5	6	8.66667	5.66667	L	6.83e-05	0.000104	9.8e-05	6.26e-05	5.94e-05	6.38e-05	9.01e-05	±	1.91162e-05	6.19333e-05	±	2.2745e-06	0.687384	0.0643763
Small glutamine-rich tetratricopeptide repeat-containing protein beta	Q8VD33	Sgtb	33	12	15	18	11	13	8	15	10.6667	L	9.5e-05	0.000134	0.000145	8.54e-05	0.000106	6.59e-05	0.000124667	±	2.62742e-05	8.57667e-05	±	2.00525e-05	0.687968	0.111132
Serine/threonine-protein kinase PAK 5	Q8C015	Pak5	81	17	18	22	13	17	10	19	13.3333	L	5.86e-05	6.7e-05	7.2e-05	4.55e-05	5.53e-05	3.52e-05	6.58667e-05	±	6.77151e-06	4.53333e-05	±	1.0051e-05	0.688259	0.0426193
Actin-like protein 6B	Q99MR0	Actl6b	47	22	9	10	4	14	11	13.6667	9.66667	L	0.000149	5.35e-05	5.19e-05	2.39e-05	7.55e-05	7.57e-05	8.48e-05	±	5.56046e-05	5.83667e-05	±	2.98492e-05	0.688286	0.508336
Cell division control protein 42 homolog	P60766	Cdc42	21	14	16	18	16	19	1	16	12	L	0.000199	0.000222	0.000208	0.000179	0.000241	1.32e-05	0.000209667	±	1.15902e-05	0.0001444	±	0.000117776	0.688712	0.393558
Histone deacetylase 6	Q9Z2V5	Hdac6	126	17	16	19	19	15	5	17.3333	13	L	4e-05	3.65e-05	4.11e-05	3.73e-05	3.34e-05	1.03e-05	3.92e-05	±	2.40208e-06	2.7e-05	±	1.45935e-05	0.688776	0.226277
Nuclear receptor coactivator 5	Q91W39	Ncoa5	65	20	12	12	11	10	11	14.6667	10.6667	L	0.000103	4.88e-05	4.75e-05	4.84e-05	4.35e-05	4.54e-05	6.64333e-05	±	3.16743e-05	4.57667e-05	±	2.47049e-06	0.688911	0.322888
[truncated: 5,935 more rows]

## Sheet: P14-pSpT
Protein	Gene	Accession	[M+H]	m/z	z	Ret. Time	Sequence	Site		WT			Mutant		Ratio	p-value
[truncated: 3,959 more rows]

## Sheet: P40-pSpT
Protein	accession	[M+H]	m/z	z	Δm	Ret. Time	Sequence	Xcorr	Modifications	Modification site in protein			LFQ abundances				Average LFQ		LFQ ratio
[truncated: 7,580 more rows]

[truncated: 3 more sheets: P14-40-pY, P14-RNA, P40-RNA]
