# Supplementary material for: Transcriptome-(phospho)proteome characterization of brain of a germline model of cytoplasmic-predominant Pten expression with autism-like phenotypes
Source: NPJ Genom Med. 2021 Jun 2;6:42. doi: 10.1038/s41525-021-00201-z (PMC8173008; doi:10.1038/s41525-021-00201-z)
Supplement: Supplementary file 3 — Supplementary Data 2 [file 41525_2021_201_MOESM3_ESM.xlsx]

## Sheet: Read_me
Table Information	Label
P14 Proteome Canonical Pathways	Table 1
P40 Proteome Canonical Pathways	Table 2
P14 Phosphoproteome Canonical Pathways	Table 3
P40 Phosphoproteome Canonical Pathways	Table 4

## Sheet: Table_1
Ingenuity Canonical Pathways	-log(p-value)	Ratio	z-score	Molecules
Adenine and Adenosine Salvage I	2.27	0.5	NA	APRT
Thyroid Hormone Biosynthesis	2.09	0.333	NA	CTSD
Eumelanin Biosynthesis	1.97	0.25	NA	MIF
Huntington's Disease Signaling	1.63	0.0132	NA	CACNA1B,CTSD,TCERG1
GABA Receptor Signaling	1.6	0.022	NA	CACNA1B,GABRA1
RAN Signaling	1.4	0.0667	NA	KPNA2
Granzyme B Signaling	1.4	0.0667	NA	LMNB1
RhoA Signaling	1.39	0.0169	NA	NRP2,PIP4K2C
D-myo-inositol (1,4,5)-Trisphosphate Biosynthesis	1.18	0.04	NA	PIP4K2C
MIF-mediated Glucocorticoid Regulation	1.08	0.0312	NA	MIF
DNA Methylation and Transcriptional Repression Signaling	1.06	0.0294	NA	MTA2
Mechanisms of Viral Exit from Host Cells	1	0.0256	NA	LMNB1
mTOR Signaling	1	0.0101	NA	EIF4B,RPS24
MIF Regulation of Innate Immunity	0.987	0.025	NA	MIF
nNOS Signaling in Skeletal Muscle Cells	0.987	0.025	NA	CACNA1B
Opioid Signaling Pathway	0.866	0.0084	NA	CACNA1B,YES1
Glutamate Receptor Signaling	0.851	0.0179	NA	SLC1A3
Autophagy	0.836	0.0172	NA	CTSD
Mitotic Roles of Polo-Like Kinase	0.796	0.0156	NA	SMC3
Netrin Signaling	0.796	0.0156	NA	CACNA1B
Neuroinflammation Signaling Pathway	0.767	0.00727	NA	GABRA1,SLC1A3
Caveolar-mediated Endocytosis Signaling	0.757	0.0141	NA	FLNA
FcÎ³RIIB Signaling in B Lymphocytes	0.735	0.0133	NA	CACNA1B
Synaptogenesis Signaling Pathway	0.71	0.00667	NA	CACNA1B,YES1
VEGF Family Ligand-Receptor Interactions	0.699	0.0122	NA	NRP2
Ceramide Signaling	0.682	0.0116	NA	CTSD
Regulation of Actin-based Motility by Rho	0.682	0.0116	NA	PIP4K2C
CCR5 Signaling in Macrophages	0.664	0.0111	NA	CACNA1B
FcÎ³ Receptor-mediated Phagocytosis in Macrophages and Monocytes	0.656	0.0109	NA	YES1
ATM Signaling	0.642	0.0105	NA	SMC3
Virus Entry via Endocytic Pathways	0.616	0.0098	NA	FLNA
Rac Signaling	0.587	0.00909	NA	PIP4K2C
GPCR-Mediated Nutrient Sensing in Enteroendocrine Cells	0.587	0.00909	NA	CACNA1B
Role of Tissue Factor in Cancer	0.577	0.00885	NA	YES1
Endocannabinoid Developing Neuron Pathway	0.573	0.00877	NA	RAP1GAP
IL-15 Production	0.57	0.0087	NA	YES1
Protein Kinase A Signaling	0.57	0.00535	NA	FLNA,PTPN5
G Beta Gamma Signaling	0.556	0.00833	NA	CACNA1B
GÎ±i Signaling	0.547	0.00813	NA	RAP1GAP
Reelin Signaling in Neurons	0.538	0.00794	NA	YES1
Endocannabinoid Neuronal Synapse Pathway	0.535	0.00787	NA	CACNA1B
White Adipose Tissue Browning Pathway	0.535	0.00787	NA	CACNA1B
Androgen Signaling	0.52	0.00758	NA	CACNA1B
Aryl Hydrocarbon Receptor Signaling	0.51	0.00735	NA	CTSD
Type II Diabetes Mellitus Signaling	0.499	0.00714	NA	CACNA1B
Gustation Pathway	0.499	0.00714	NA	CACNA1B
Phagosome Maturation	0.499	0.00714	NA	CTSD
Corticotropin Releasing Hormone Signaling	0.496	0.00709	NA	CACNA1B
Epithelial Adherens Junction Signaling	0.487	0.0069	NA	YES1
Regulation of eIF4 and p70S6K Signaling	0.479	0.00676	NA	RPS24
PKCÎ¸ Signaling in T Lymphocytes	0.479	0.00676	NA	CACNA1B
D-myo-inositol-5-phosphate Metabolism	0.479	0.00676	NA	PIP4K2C
Aldosterone Signaling in Epithelial Cells	0.467	0.00654	NA	PIP4K2C
Tec Kinase Signaling	0.461	0.00641	NA	YES1
3-phosphoinositide Biosynthesis	0.458	0.00637	NA	PIP4K2C
GNRH Signaling	0.438	0.00599	NA	CACNA1B
RhoGDI Signaling	0.425	0.00578	NA	PIP4K2C
ILK Signaling	0.411	0.00556	NA	FLNA
Synaptic Long Term Depression	0.406	0.00546	NA	CACNA1B
Superpathway of Inositol Phosphate Compounds	0.395	0.00529	NA	PIP4K2C
Leukocyte Extravasation Signaling	0.391	0.00524	NA	RAP1GAP
Calcium Signaling	0.385	0.00513	NA	CACNA1B
CREB Signaling in Neurons	0.37	0.0049	NA	CACNA1B
Integrin Signaling	0.37	0.0049	NA	TSPAN2
EIF2 Signaling	0.369	0.00488	NA	RPS24
Actin Cytoskeleton Signaling	0.363	0.00478	NA	FLNA
Role of NFAT in Cardiac Hypertrophy	0.363	0.00478	NA	CACNA1B
Sperm Motility	0.36	0.00474	NA	YES1
cAMP-mediated signaling	0.349	0.00459	NA	RAP1GAP
Signaling by Rho Family GTPases	0.323	0.00424	NA	PIP4K2C
Systemic Lupus Erythematosus In B Cell Signaling Pathway	0.311	0.00407	NA	YES1
Protein Ubiquitination Pathway	0.292	0.00382	NA	UBE4A
G-Protein Coupled Receptor Signaling	0.286	0.00375	NA	RAP1GAP
Role of Macrophages, Fibroblasts and Endothelial Cells in Rheumatoid Arthritis	0.251	0.00332	NA	MIF
Systemic Lupus Erythematosus In T Cell Signaling Pathway	0.251	0.00332	NA	YES1
Axonal Guidance Signaling	0	0.00214	NA	NRP2

## Sheet: Table_2
Ingenuity Canonical Pathways	-log(p-value)	Ratio	z-score	Molecules
D-myo-inositol (1,4,5,6)-Tetrakisphosphate Biosynthesis	2.41	0.0376	-0.447	MTMR4,NUDT16,PTEN,PTPRC,UBLCP1
D-myo-inositol (3,4,5,6)-tetrakisphosphate Biosynthesis	2.41	0.0376	-0.447	MTMR4,NUDT16,PTEN,PTPRC,UBLCP1
3-phosphoinositide Degradation	2.22	0.034	-0.447	MTMR4,NUDT16,PTEN,PTPRC,UBLCP1
D-myo-inositol-5-phosphate Metabolism	2.21	0.0338	-0.447	MTMR4,NUDT16,PTEN,PTPRC,UBLCP1
3-phosphoinositide Biosynthesis	2.11	0.0318	-0.447	MTMR4,NUDT16,PTEN,PTPRC,UBLCP1
Superpathway of Inositol Phosphate Compounds	1.79	0.0265	-0.447	MTMR4,NUDT16,PTEN,PTPRC,UBLCP1
B Cell Development	1.7	0.0714	NA	Ighg2b,PTPRC
D-glucuronate Degradation I	1.63	0.333	NA	CRYL1
2-ketoglutarate Dehydrogenase Complex	1.51	0.25	NA	DHTKD1
Spermine and Spermidine Degradation I	1.51	0.25	NA	PAOX
Rapoport-Luebering Glycolytic Shunt	1.42	0.2	NA	TIGAR
Primary Immunodeficiency Signaling	1.39	0.0488	NA	Ighg2b,PTPRC
PI3K/AKT Signaling	1.34	0.0233	NA	EIF4EBP1,FOXO1,PPP2R2C,PTEN
Telomerase Signaling	1.33	0.0291	NA	PPP2R2C,TERF1,TERT
Role of Oct4 in Mammalian Embryonic Stem Cell Pluripotency	1.32	0.0444	NA	ASH2L,NR2F1
B Cell Receptor Signaling	1.32	0.0229	NA	FOXO1,Ighg2b,PTEN,PTPRC
Phosphatidylethanolamine Biosynthesis II	1.22	0.125	NA	ETNK1
FXR/RXR Activation	1.21	0.0261	NA	FOXO1,PKLR,SERPINA1
Glutamate Receptor Signaling	1.15	0.0357	NA	GRIA4,GRM8
14-3-3-mediated Signaling	1.13	0.024	NA	FOXO1,GFAP,STRADA
Cancer Drug Resistance By Drug Efflux	1.12	0.0345	NA	FOXO1,PTEN
AMPK Signaling	1.1	0.0192	NA	EIF4EBP1,FOXO1,PPP2R2C,STRADA
ErbB2-ErbB3 Signaling	1.05	0.0312	NA	FOXO1,PTEN
BER pathway	1.05	0.0833	NA	XRCC1
Insulin Receptor Signaling	1.04	0.0219	NA	EIF4EBP1,FOXO1,PTEN
Pregnenolone Biosynthesis	1.01	0.0769	NA	MICAL1
DNA Double-Strand Break Repair by Non-Homologous End Joining	0.983	0.0714	NA	XRCC1
Telomere Extension by Telomerase	0.983	0.0714	NA	TERF1
Epithelial Adherens Junction Signaling	0.979	0.0207	NA	ARPC1B,MYO7A,PTEN
Histidine Degradation VI	0.955	0.0667	NA	MICAL1
Hypoxia Signaling in the Cardiovascular System	0.943	0.027	NA	PTEN,SUMO1
Parkinson's Signaling	0.928	0.0625	NA	PRKN
IL-7 Signaling Pathway	0.917	0.026	NA	FOXO1,Ighg2b
Ubiquinol-10 Biosynthesis (Eukaryotic)	0.903	0.0588	NA	MICAL1
Mitochondrial Dysfunction	0.886	0.0187	NA	NDUFV3,PRKN,PSEN1
D-myo-inositol (1,3,4)-trisphosphate Biosynthesis	0.879	0.0556	NA	PTEN
Ceramide Signaling	0.839	0.0233	NA	PPP2R2C,S1PR5
Protein Ubiquitination Pathway	0.827	0.0153	NA	DNAJC6,DNAJC9,PRKN,USP22
Acute Myeloid Leukemia Signaling	0.821	0.0227	NA	EIF4EBP1,KIT
Maturity Onset Diabetes of Young (MODY) Signaling	0.818	0.0476	NA	PKLR
Prostate Cancer Signaling	0.799	0.022	NA	FOXO1,PTEN
FcÎ³ Receptor-mediated Phagocytosis in Macrophages and Monocytes	0.793	0.0217	NA	ARPC1B,PTEN
Superpathway of D-myo-inositol (1,4,5)-trisphosphate Metabolism	0.783	0.0435	NA	PTEN
TCA Cycle II (Eukaryotic)	0.783	0.0435	NA	DHTKD1
Glycolysis I	0.783	0.0435	NA	PKLR
p53 Signaling	0.777	0.0213	NA	PTEN,TIGAR
Neuregulin Signaling	0.77	0.0211	NA	PSEN1,PTEN
ATM Signaling	0.77	0.0211	NA	CBX1,PPP2R2C
Synaptic Long Term Depression	0.764	0.0164	NA	GRIA4,GRM8,PPP2R2C
Sumoylation Pathway	0.757	0.0206	NA	SENP6,SUMO1
Neuropathic Pain Signaling In Dorsal Horn Neurons	0.742	0.0202	NA	GRIA4,GRM8
iCOS-iCOSL Signaling in T Helper Cells	0.71	0.0192	NA	PTEN,PTPRC
Synaptogenesis Signaling Pathway	0.684	0.0133	NA	ARPC1B,EIF4EBP1,GRIA4,GRM8
CD28 Signaling in T Helper Cells	0.662	0.0179	NA	ARPC1B,PTPRC
Complement System	0.642	0.0303	NA	C1QA
Coagulation System	0.62	0.0286	NA	SERPINA1
Cell Cycle Regulation by BTG Family Proteins	0.62	0.0286	NA	PPP2R2C
Notch Signaling	0.609	0.0278	NA	PSEN1
GÎ±i Signaling	0.604	0.0163	NA	GRM8,HTR1A
Hematopoiesis from Pluripotent Stem Cells	0.599	0.027	NA	Ighg2b
PTEN Signaling	0.593	0.016	NA	FOXO1,PTEN
Docosahexaenoic Acid (DHA) Signaling	0.588	0.0263	NA	FOXO1
Autoimmune Thyroid Disease Signaling	0.588	0.0263	NA	Ighg2b
Synaptic Long Term Potentiation	0.583	0.0157	NA	GRIA4,GRM8
Serotonin Receptor Signaling	0.578	0.0256	NA	HTR1A
Role of PKR in Interferon Induction and Antiviral Response	0.57	0.025	NA	EIF2AK2
Human Embryonic Stem Cell Pluripotency	0.561	0.0152	NA	FOXO1,S1PR5
BAG2 Signaling Pathway	0.551	0.0238	NA	PRKN
PI3K Signaling in B Lymphocytes	0.542	0.0147	NA	PTEN,PTPRC
PFKFB4 Signaling Pathway	0.527	0.0222	NA	HK2
Role of Pattern Recognition Receptors in Recognition of Bacteria and Viruses	0.521	0.0142	NA	C1QA,EIF2AK2
T Cell Exhaustion Signaling Pathway	0.513	0.014	NA	FOXO1,PPP2R2C
Assembly of RNA Polymerase II Complex	0.503	0.0208	NA	TAF5
Amyloid Processing	0.496	0.0204	NA	PSEN1
Regulation of eIF4 and p70S6K Signaling	0.492	0.0135	NA	EIF4EBP1,PPP2R2C
Melanoma Signaling	0.489	0.02	NA	PTEN
UVB-Induced MAPK Signaling	0.481	0.0196	NA	EIF4EBP1
Senescence Pathway	0.48	0.0115	NA	EIF4EBP1,PPP2R2C,PTEN
Aldosterone Signaling in Epithelial Cells	0.474	0.0131	NA	DNAJC6,DNAJC9
HOTAIR Regulatory Pathway	0.47	0.013	NA	LAMTOR5,PTEN
Cell Cycle Control of Chromosomal Replication	0.469	0.0189	NA	CDK13
Role of CHK Proteins in Cell Cycle Checkpoint Control	0.455	0.0182	NA	PPP2R2C
Tight Junction Signaling	0.442	0.0123	NA	PPP2R2C,PTEN
Allograft Rejection Signaling	0.442	0.0175	NA	Ighg2b
Glioblastoma Multiforme Signaling	0.442	0.0123	NA	FOXO1,PTEN
PXR/RXR Activation	0.425	0.0167	NA	FOXO1
Endometrial Cancer Signaling	0.425	0.0167	NA	PTEN
IL-17A Signaling in Airway Cells	0.425	0.0167	NA	PTEN
Mitotic Roles of Polo-Like Kinase	0.403	0.0156	NA	PPP2R2C
Pyridoxal 5'-phosphate Salvage Pathway	0.403	0.0156	NA	EIF2AK2
Remodeling of Epithelial Adherens Junctions	0.403	0.0156	NA	ARPC1B
Cell Cycle: G1/S Checkpoint Regulation	0.403	0.0156	NA	FOXO1
Production of Nitric Oxide and Reactive Oxygen Species in Macrophages	0.401	0.0114	NA	PPP2R2C,SERPINA1
ErbB4 Signaling	0.394	0.0152	NA	PSEN1
NRF2-mediated Oxidative Stress Response	0.389	0.0112	NA	DNAJC6,DNAJC9
Sertoli Cell-Sertoli Cell Junction Signaling	0.389	0.0112	NA	MYO7A,PTEN
Actin Nucleation by ARP-WASP Complex	0.388	0.0149	NA	ARPC1B
Systemic Lupus Erythematosus Signaling	0.386	0.0111	NA	Ighg2b,PTPRC
ILK Signaling	0.386	0.0111	NA	PPP2R2C,PTEN
Clathrin-mediated Endocytosis Signaling	0.383	0.011	NA	ARPC1B,SERPINA1
ERK/MAPK Signaling	0.372	0.0108	NA	EIF4EBP1,PPP2R2C
Small Cell Lung Cancer Signaling	0.37	0.0141	NA	PTEN
Toll-like Receptor Signaling	0.365	0.0139	NA	EIF2AK2
Estrogen-Dependent Breast Cancer Signaling	0.361	0.0137	NA	TERT
Leptin Signaling in Obesity	0.361	0.0137	NA	FOXO1
RAR Activation	0.359	0.0105	NA	NR2F1,PTEN
Angiopoietin Signaling	0.356	0.0135	NA	FOXO1
Communication between Innate and Adaptive Immune Cells	0.356	0.0135	NA	Ighg2b
Dopamine Receptor Signaling	0.356	0.0135	NA	PPP2R2C
Agrin Interactions at Neuromuscular Junction	0.352	0.0133	NA	PKLR
Calcium Signaling	0.346	0.0103	NA	GRIA4,TRPC4
VDR/RXR Activation	0.339	0.0128	NA	FOXO1
IL-3 Signaling	0.339	0.0128	NA	FOXO1
Cyclins and Cell Cycle Regulation	0.339	0.0128	NA	PPP2R2C
mTOR Signaling	0.338	0.0101	NA	EIF4EBP1,PPP2R2C
FLT3 Signaling in Hematopoietic Progenitor Cells	0.335	0.0127	NA	EIF4EBP1
CTLA4 Signaling in Cytotoxic T Lymphocytes	0.327	0.0123	NA	PPP2R2C
CREB Signaling in Neurons	0.324	0.0098	NA	GRIA4,GRM8
Integrin Signaling	0.324	0.0098	NA	ARPC1B,PTEN
NF-ÎºB Activation by Viruses	0.323	0.0122	NA	EIF2AK2
HER-2 Signaling in Breast Cancer	0.323	0.0122	NA	FOXO1
HIPPO signaling	0.32	0.012	NA	PPP2R2C
Regulation of Actin-based Motility by Rho	0.309	0.0116	NA	ARPC1B
PDGF Signaling	0.309	0.0116	NA	EIF2AK2
Axonal Guidance Signaling	0.305	0.00857	NA	ADAM9,ARPC1B,MICAL1,ROBO1
cAMP-mediated signaling	0.293	0.00917	NA	GRM8,HTR1A
ErbB Signaling	0.292	0.011	NA	FOXO1
Salvage Pathways of Pyrimidine Ribonucleotides	0.292	0.011	NA	EIF2AK2
Melanocyte Development and Pigmentation Signaling	0.286	0.0108	NA	KIT
PD-1, PD-L1 cancer immunotherapy pathway	0.286	0.0108	NA	PTEN
FAK Signaling	0.282	0.0106	NA	PTEN
Amyotrophic Lateral Sclerosis Signaling	0.279	0.0105	NA	GRIA4
VEGF Signaling	0.276	0.0104	NA	FOXO1
Oxidative Phosphorylation	0.264	0.01	NA	NDUFV3
NER Pathway	0.264	0.01	NA	XRCC1
PPAR Signaling	0.259	0.0098	NA	NR2F1
IGF-1 Signaling	0.259	0.0098	NA	FOXO1
Signaling by Rho Family GTPases	0.258	0.00847	NA	ARPC1B,GFAP
T Cell Receptor Signaling	0.253	0.00962	NA	PTPRC
CDK5 Signaling	0.25	0.00952	NA	PPP2R2C
Molecular Mechanisms of Cancer	0.243	0.00789	NA	CDK13,FOXO1,PSEN1
Th1 Pathway	0.243	0.00926	NA	PSEN1
Glioma Signaling	0.24	0.00917	NA	PTEN
LXR/RXR Activation	0.237	0.00909	NA	SERPINA1
Rac Signaling	0.237	0.00909	NA	ARPC1B
Sphingosine-1-phosphate Signaling	0.235	0.00901	NA	S1PR5
Atherosclerosis Signaling	0.233	0.00893	NA	SERPINA1
fMLP Signaling in Neutrophils	0.23	0.00885	NA	ARPC1B
Role of Tissue Factor in Cancer	0.23	0.00885	NA	PTEN
Phagosome Formation	0.23	0.00885	NA	Ighg2b
IL-12 Signaling and Production in Macrophages	0.228	0.00877	NA	SERPINA1
IL-15 Production	0.225	0.0087	NA	KIT
GP6 Signaling Pathway	0.223	0.00862	NA	COL4A4
Inhibition of ARE-Mediated mRNA Degradation Pathway	0.223	0.00862	NA	PPP2R2C
RhoA Signaling	0.219	0.00847	NA	ARPC1B
Th2 Pathway	0.212	0.00826	NA	PSEN1
Reelin Signaling in Neurons	0.201	0.00794	NA	ARPC1B
p70S6K Signaling	0.199	0.00787	NA	PPP2R2C
Endocannabinoid Neuronal Synapse Pathway	0.199	0.00787	NA	GRIA4
Glucocorticoid Receptor Signaling	0	0.00635	NA	SUMO1,TAF5
Actin Cytoskeleton Signaling	0	0.00478	NA	ARPC1B
PPARÎ±/RXRÎ± Activation	0	0.00552	NA	NR2F1
Aryl Hydrocarbon Receptor Signaling	0	0.00735	NA	NR2F1
Acute Phase Response Signaling	0	0.00599	NA	SERPINA1
Hepatic Fibrosis / Hepatic Stellate Cell Activation	0	0.00559	NA	COL4A4
IL-8 Signaling	0	0.00524	NA	EIF4EBP1
Dendritic Cell Maturation	0	0.00629	NA	Ighg2b
Germ Cell-Sertoli Cell Junction Signaling	0	0.00617	NA	MYO7A
Type II Diabetes Mellitus Signaling	0	0.00714	NA	PKLR
Cdc42 Signaling	0	0.00741	NA	ARPC1B
EIF2 Signaling	0	0.00488	NA	EIF2AK2
Hereditary Breast Cancer Signaling	0	0.0073	NA	PTEN
Role of Osteoblasts, Osteoclasts and Chondrocytes in Rheumatoid Arthritis	0	0.00469	NA	FOXO1
Phospholipase C Signaling	0	0.0042	NA	Ighg2b
Ovarian Cancer Signaling	0	0.0073	NA	PTEN
Protein Kinase A Signaling	0	0.00535	NA	PTEN,PTPRC
Role of Macrophages, Fibroblasts and Endothelial Cells in Rheumatoid Arthritis	0	0.00332	NA	Ighg2b
Breast Cancer Regulation by Stathmin1	0	0.00518	NA	PPP2R2C
Dopamine-DARPP32 Feedback in cAMP Signaling	0	0.00629	NA	PPP2R2C
RhoGDI Signaling	0	0.00578	NA	ARPC1B
Gap Junction Signaling	0	0.00518	NA	GRIA4
Regulation of the Epithelial-Mesenchymal Transition Pathway	0	0.00526	NA	PSEN1
Sperm Motility	0	0.00474	NA	KIT
Adipogenesis pathway	0	0.00769	NA	FOXO1
Estrogen Receptor Signaling	0	0.00746	NA	TAF5
Cardiac Î²-adrenergic Signaling	0	0.00758	NA	PPP2R2C
Xenobiotic Metabolism Signaling	0	0.0076	NA	PPP2R2C,SUMO1
Wnt/Î²-catenin Signaling	0	0.00595	NA	PPP2R2C
NF-ÎºB Signaling	0	0.00585	NA	EIF2AK2
G-Protein Coupled Receptor Signaling	0	0.00749	NA	GRM8,HTR1A
Th1 and Th2 Activation Pathway	0	0.00649	NA	PSEN1
Sirtuin Signaling Pathway	0	0.00746	NA	FOXO1,NDUFV3
Neuroinflammation Signaling Pathway	0	0.00364	NA	PSEN1
Cardiac Hypertrophy Signaling (Enhanced)	0	0.00426	NA	EIF4EBP1,PTEN
Systemic Lupus Erythematosus In T Cell Signaling Pathway	0	0.00332	NA	PPP2R2C
Systemic Lupus Erythematosus In B Cell Signaling Pathway	0	0.00407	NA	FOXO1
Hepatic Fibrosis Signaling Pathway	0	0.00565	NA	FOXO1,PTEN
Ephrin Receptor Signaling	0	0.00565	NA	ARPC1B

## Sheet: Table_3
Ingenuity Canonical Pathways	-log(p-value)	Ratio	z-score	Molecules
cAMP-mediated signaling	1.82	0.0186	NA	AKAP12,BRAF,GABBR2,RAP1GAP
Cellular Effects of Sildenafil (Viagra)	1.77	0.0244	NA	KCNQ3,MYH10,PLCB1
Huntington's Disease Signaling	1.71	0.0172	NA	DNAJC5,HDAC5,PACSIN1,PLCB1
Protein Kinase A Signaling	1.62	0.0135	NA	AKAP12,BRAF,MTMR3,MYH10,PLCB1
UDP-N-acetyl-D-glucosamine Biosynthesis II	1.58	0.167	NA	PGM3
G-Protein Coupled Receptor Signaling	1.52	0.015	NA	BRAF,GABBR2,PLCB1,RAP1GAP
GABA Receptor Signaling	1.5	0.0317	NA	GABBR2,KCNQ3
GDP-glucose Biosynthesis	1.46	0.125	NA	PGM3
Melatonin Signaling	1.44	0.0294	NA	BRAF,PLCB1
Glucose and Glucose-1-phosphate Degradation	1.41	0.111	NA	PGM3
Glycogen Degradation II	1.32	0.0909	NA	PGM3
UDP-N-acetyl-D-galactosamine Biosynthesis II	1.32	0.0909	NA	PGM3
Glycogen Degradation III	1.25	0.0769	NA	PGM3
DNA Double-Strand Break Repair by Homologous Recombination	1.22	0.0714	NA	ATRX
Neuropathic Pain Signaling In Dorsal Horn Neurons	1.06	0.0179	NA	KCNQ3,PLCB1
Gai Signaling	1.02	0.0169	NA	GABBR2,RAP1GAP
D-myo-inositol (1,4,5)-Trisphosphate Biosynthesis	0.951	0.037	NA	PLCB1
Hereditary Breast Cancer Signaling	0.903	0.0144	NA	HDAC5,NPM1
Axonal Guidance Signaling	0.893	0.00911	NA	ABLIM1,PLCB1,RTN4,SHANK2
G Protein Signaling Mediated by Tubby	0.879	0.0312	NA	PLCB1
3-phosphoinositide Degradation	0.851	0.0133	NA	MTMR3,PPFIA2
D-myo-inositol-5-phosphate Metabolism	0.833	0.013	NA	PLCB1,PPFIA2
Netrin Signaling	0.81	0.0263	NA	ABLIM1
Thyroid Cancer Signaling	0.801	0.0256	NA	BRAF
Aldosterone Signaling in Epithelial Cells	0.796	0.0123	NA	DNAJC5,PLCB1
Role of p14/p19ARF in Tumor Suppression	0.78	0.0244	NA	NPM1
Gap Junction Signaling	0.775	0.012	NA	DBN1,PLCB1
Calcium Signaling	0.775	0.012	NA	HDAC5,MYH10
UVC-Induced MAPK Signaling	0.772	0.0238	NA	BRAF
Triacylglycerol Biosynthesis	0.762	0.0233	NA	PLPPR4
Endothelin-1 Signaling	0.721	0.011	NA	BRAF,PLCB1
Systemic Lupus Erythematosus Signaling	0.719	0.011	NA	HNRNPC,PRPF38A
Cancer Drug Resistance By Drug Efflux	0.71	0.0204	NA	BRAF
Role of NFAT in Cardiac Hypertrophy	0.701	0.0107	NA	HDAC5,PLCB1
Semaphorin Signaling in Neurons	0.695	0.0196	NA	DPYSL3
Melanoma Signaling	0.666	0.0182	NA	BRAF
Wnt/Ca+ pathway	0.652	0.0175	NA	PLCB1
Phospholipases	0.646	0.0172	NA	PLCB1
Cell Cycle: G1/S Checkpoint Regulation	0.627	0.0164	NA	HDAC5
Pyridoxal 5'-phosphate Salvage Pathway	0.609	0.0156	NA	BRAF
Chemokine Signaling	0.597	0.0152	NA	PLCB1
Phospholipase C Signaling	0.59	0.00897	NA	HDAC5,PLCB1
Superpathway of Inositol Phosphate Compounds	0.582	0.00885	NA	PLCB1,PPFIA2
GPCR-Mediated Integration of Enteroendocrine Signaling Exemplified by an L Cell	0.58	0.0145	NA	PLCB1
Antiproliferative Role of Somatostatin Receptor 2	0.55	0.0133	NA	BRAF
Cyclins and Cell Cycle Regulation	0.55	0.0133	NA	HDAC5
Protein Ubiquitination Pathway	0.533	0.00816	NA	DNAJC5,NEDD4L
GPCR-Mediated Nutrient Sensing in Enteroendocrine Cells	0.513	0.012	NA	PLCB1
Leptin Signaling in Obesity	0.509	0.0119	NA	PLCB1
Acute Myeloid Leukemia Signaling	0.484	0.0111	NA	BRAF
Salvage Pathways of Pyrimidine Ribonucleotides	0.484	0.0111	NA	BRAF
Reelin Signaling in Neurons	0.476	0.0109	NA	DCX
Cholecystokinin/Gastrin-mediated Signaling	0.457	0.0103	NA	PLCB1
Antioxidant Action of Vitamin C	0.453	0.0102	NA	PLCB1
UVA-Induced MAPK Signaling	0.444	0.0099	NA	PLCB1
Chronic Myeloid Leukemia Signaling	0.437	0.00971	NA	HDAC5
GÎ±s Signaling	0.427	0.00943	NA	BRAF
Corticotropin Releasing Hormone Signaling	0.424	0.00935	NA	BRAF
Telomerase Signaling	0.424	0.00935	NA	HDAC5
Phagosome Formation	0.405	0.00885	NA	PLCB1
Sperm Motility	0.394	0.00855	NA	PLCB1
PTEN Signaling	0.394	0.00855	NA	MCRS1
Synaptic Long Term Potentiation	0.39	0.00847	NA	PLCB1
fMLP Signaling in Neutrophils	0.39	0.00847	NA	PLCB1
Sphingosine-1-phosphate Signaling	0.387	0.0084	NA	PLCB1
Role of Tissue Factor in Cancer	0.387	0.0084	NA	PLCB1
CCR3 Signaling in Eosinophils	0.377	0.00813	NA	PLCB1
GNRH Signaling	0.375	0.00806	NA	PLCB1
PI3K Signaling in B Lymphocytes	0.369	0.00794	NA	PLCB1
14-3-3-mediated Signaling	0.364	0.00781	NA	PLCB1
p70S6K Signaling	0.362	0.00775	NA	PLCB1
P2Y Purigenic Receptor Signaling Pathway	0.359	0.00769	NA	PLCB1
Adipogenesis pathway	0.359	0.00769	NA	HDAC5
Cardiac Î²-adrenergic Signaling	0.359	0.00769	NA	AKAP12
Phagosome Maturation	0.349	0.00746	NA	DYNC1I1
D-myo-inositol (1,4,5,6)-Tetrakisphosphate Biosynthesis	0.345	0.00735	NA	PPFIA2
D-myo-inositol (3,4,5,6)-tetrakisphosphate Biosynthesis	0.345	0.00735	NA	PPFIA2
Epithelial Adherens Junction Signaling	0.335	0.00714	NA	MYH10
Synaptic Long Term Depression	0.333	0.00709	NA	PLCB1
Ovarian Cancer Signaling	0.331	0.00704	NA	BRAF
Relaxin Signaling	0.318	0.00676	NA	BRAF
Molecular Mechanisms of Cancer	0.318	0.00546	NA	BRAF,PLCB1
Glioblastoma Multiforme Signaling	0.3	0.00637	NA	PLCB1
GÎ±q Signaling	0.3	0.00637	NA	PLCB1
Dopamine-DARPP32 Feedback in cAMP Signaling	0.298	0.00633	NA	PLCB1
Tight Junction Signaling	0.292	0.00621	NA	MYH10
CXCR4 Signaling	0.291	0.00617	NA	PLCB1
Agranulocyte Adhesion and Diapedesis	0.289	0.00613	NA	MYH10
Dendritic Cell Maturation	0.283	0.00602	NA	PLCB1
PPARÎ±/RXRÎ± Activation	0.278	0.00592	NA	PLCB1
NF-ÎºB Signaling	0.272	0.00581	NA	BRAF
Role of NFAT in Regulation of the Immune Response	0.268	0.00571	NA	PLCB1
Hepatic Fibrosis / Hepatic Stellate Cell Activation	0.266	0.00568	NA	MYH10
CREB Signaling in Neurons	0.258	0.00552	NA	PLCB1
NRF2-mediated Oxidative Stress Response	0.255	0.00546	NA	DNAJC5
ILK Signaling	0.249	0.00535	NA	MYH10
Regulation of the Epithelial-Mesenchymal Transition Pathway	0.247	0.00532	NA	BRAF
IL-8 Signaling	0.245	0.00526	NA	BRAF
ERK/MAPK Signaling	0.243	0.00524	NA	BRAF
3-phosphoinositide Biosynthesis	0.242	0.00521	NA	PPFIA2
Breast Cancer Regulation by Stathmin1	0.236	0.0051	NA	PLCB1
Thrombin Signaling	0.232	0.00503	NA	PLCB1
Leukocyte Extravasation Signaling	0.225	0.0049	NA	RAP1GAP
Integrin Signaling	0.216	0.00474	NA	BRAF
Actin Cytoskeleton Signaling	0.206	0.00457	NA	MYH10
Cardiac Hypertrophy Signaling	0	0.00439	NA	PLCB1
Colorectal Cancer Metastasis Signaling	0	0.00412	NA	BRAF
Role of Macrophages, Fibroblasts and Endothelial Cells in Rheumatoid Arthritis	0	0.00334	NA	PLCB1
Xenobiotic Metabolism Signaling	0	0.00382	NA	HDAC5

## Sheet: Table_4
Ingenuity Canonical Pathways	-log(p-value)	Ratio	z-score	Molecules
Opioid Signaling Pathway	2.99	0.0366	0.333	ATF2,CACNA1E,CAMK2B,CAMK2G,PRKCE,RGS14,RGS8,RPS6KA3,SRC
Breast Cancer Regulation by Stathmin1	2.81	0.0379	NA	ARHGEF12,ARHGEF2,CAMK2B,CAMK2G,PPP1R11,PRKCE,RB1CC1,STMN1
Synaptic Long Term Potentiation	2.71	0.0476	0	ATF2,CAMK2B,CAMK2G,PLCL1,PPP1R11,PRKCE
Molecular Mechanisms of Cancer	2.58	0.0279	NA	ARHGEF12,ARHGEF2,BMPR2,CAMK2B,CAMK2G,CDK16,IKBKG,JAK2,PRKCE,RASGRF2,SRC
G-Protein Coupled Receptor Signaling	2.58	0.0319	NA	ADRB1,ATF2,CAMK2B,CAMK2G,IKBKG,NPY1R,PRKCE,RGS14,SRC
Neuregulin Signaling	2.57	0.0538	-1	DLG4,HSP90AB1,PRKCE,RPS6,SRC
PI3K Signaling in B Lymphocytes	2.55	0.0441	-0.816	ATF2,CAMK2B,CAMK2G,IKBKG,INPP5D,PLCL1
Thrombin Signaling	2.22	0.0333	-0.378	ARHGEF12,ARHGEF2,CAMK2B,CAMK2G,PLCL1,PRKCE,SRC
ERK5 Signaling	2.21	0.0563	0	ATF2,RPS6KA3,SRC,WNK1
Melatonin Signaling	2.19	0.0556	-2	CAMK2B,CAMK2G,PLCL1,PRKCE
Neuropathic Pain Signaling In Dorsal Horn Neurons	2.17	0.0435	-0.447	CAMK2B,CAMK2G,PLCL1,PRKCE,SRC
CREB Signaling in Neurons	2.13	0.0321	-0.447	ATF2,CACNA1E,CAMK2B,CAMK2G,PLCL1,POLR2A,PRKCE
Hypoxia Signaling in the Cardiovascular System	2.13	0.0533	NA	ATF2,BIRC6,HSP90AB1,IKBKG
GNRH Signaling	2.07	0.0351	-0.447	ATF2,CACNA1E,CAMK2B,CAMK2G,PRKCE,SRC
cAMP-mediated signaling	2.03	0.0307	-0.378	ADRB1,ATF2,CAMK2B,CAMK2G,NPY1R,RGS14,SRC
Sertoli Cell-Sertoli Cell Junction Signaling	1.92	0.0326	NA	AFDN,ATF2,MTMR2,SORBS1,SRC,TJP1
Erythropoietin Signaling	1.91	0.046	NA	IKBKG,JAK2,PRKCE,SRC
Phospholipase C Signaling	1.87	0.0286	-0.378	ARHGEF12,ARHGEF2,ATF2,PLA2G4A,PRKCE,RPS6KA3,SRC
14-3-3-mediated Signaling	1.87	0.0365	-1	AKT1S1,MAPT,PLCL1,PRKCE,SRC
p70S6K Signaling	1.85	0.0362	-1.342	MAPT,PLCL1,PRKCE,RPS6,SRC
FcÎ³ Receptor-mediated Phagocytosis in Macrophages and Monocytes	1.83	0.0435	-1	INPP5D,PRKCE,RAB11A,SRC
Reelin Signaling in Neurons	1.83	0.0435	NA	ARHGEF12,ARHGEF2,MAPT,SRC
Neuroinflammation Signaling Pathway	1.82	0.0257	-1.89	ATF2,BIRC6,BMPR2,IKBKG,JAK2,MAPT,PLA2G4A,SLC1A2
Semaphorin Signaling in Neurons	1.77	0.0566	NA	ARHGEF12,CRMP1,DPYSL2
Cardiomyocyte Differentiation via BMP Receptors	1.75	0.1	NA	ATF2,BMPR2
Gap Junction Signaling	1.75	0.0299	NA	ADRB1,DBN1,PLCL1,PRKCE,SRC,TJP1
Role of Macrophages, Fibroblasts and Endothelial Cells in Rheumatoid Arthritis	1.74	0.0249	NA	ATF2,CAMK2B,CAMK2G,IKBKG,JAK2,PLCL1,PRKCE,SRC
Epithelial Adherens Junction Signaling	1.71	0.0333	NA	AFDN,BMPR2,MYH9,SORBS1,SRC
Calcium Signaling	1.7	0.0291	-0.447	ATF2,ATP2B1,CACNA1E,CAMK2B,CAMK2G,MYH9
Clathrin-mediated Endocytosis Signaling	1.69	0.029	NA	AMPH,DNM3,PIP5K1C,RAB11A,SH3KBP1,SRC
Antioxidant Action of Vitamin C	1.6	0.037	1	IKBKG,JAK2,PLA2G4A,PLCL1
GÎ±s Signaling	1.57	0.0364	-1	ADD2,ADRB1,ATF2,SRC
Dopamine-DARPP32 Feedback in cAMP Signaling	1.57	0.0305	-1.342	ATF2,CACNA1E,PLCL1,PPP1R11,PRKCE
Role of NFAT in Cardiac Hypertrophy	1.54	0.0267	-0.816	CACNA1E,CAMK2B,CAMK2G,PLCL1,PRKCE,SRC
Tight Junction Signaling	1.54	0.0299	NA	AFDN,ARHGEF2,CPSF2,MYH9,TJP1
Nitric Oxide Signaling in the Cardiovascular System	1.53	0.0354	-1	ADRB1,CACNA1E,HSP90AB1,PRKCE
Remodeling of Epithelial Adherens Junctions	1.47	0.0435	NA	DNM3,Mapre2,SRC
p38 MAPK Signaling	1.46	0.0336	NA	ATF2,MAPT,PLA2G4A,RPS6KA3
RhoGDI Signaling	1.44	0.0282	0.447	ARHGEF12,ARHGEF2,CDH6,PIP5K1C,SRC
Germ Cell-Sertoli Cell Junction Signaling	1.42	0.0279	NA	AFDN,MTMR2,SORBS1,SRC,TJP1
Ephrin Receptor Signaling	1.42	0.0279	-2.236	ATF2,ITSN1,JAK2,SORBS1,SRC
iCOS-iCOSL Signaling in T Helper Cells	1.42	0.0325	0	CAMK2B,CAMK2G,IKBKG,INPP5D
Uracil Degradation II (Reductive)	1.39	0.25	NA	DPYSL2
Thymine Degradation	1.39	0.25	NA	DPYSL2
4-1BB Signaling in T Lymphocytes	1.37	0.0625	NA	ATF2,IKBKG
Renin-Angiotensin Signaling	1.37	0.0312	-1	ACE,ATF2,JAK2,PRKCE
PPARÎ±/RXRÎ± Activation	1.37	0.0269	1	BMPR2,HSP90AB1,IKBKG,JAK2,PLCL1
Huntington's Disease Signaling	1.35	0.024	NA	ATF2,DLG4,DNM3,POLR2A,PRKCE,PSMF1
Chemokine Signaling	1.35	0.039	NA	CAMK2B,CAMK2G,SRC
PI3K/AKT Signaling	1.35	0.0308	-1	HSP90AB1,IKBKG,INPP5D,JAK2
Signaling by Rho Family GTPases	1.34	0.0238	-0.816	ARHGEF12,ARHGEF2,CDH6,PIP5K1C,SEPTIN7,STMN1
Axonal Guidance Signaling	1.33	0.0197	NA	ABLIM2,ACE,ADAM22,ARHGEF12,DPYSL2,ITSN1,PLCL1,PRKCE,RTN4
GM-CSF Signaling	1.32	0.038	NA	CAMK2B,CAMK2G,JAK2
MIF-mediated Glucocorticoid Regulation	1.3	0.0571	NA	IKBKG,PLA2G4A
B Cell Receptor Signaling	1.3	0.0258	-0.447	ATF2,CAMK2B,CAMK2G,IKBKG,INPP5D
Androgen Signaling	1.28	0.0292	NA	CACNA1E,POLR2A,PRKCE,SRC
Growth Hormone Signaling	1.26	0.0357	NA	JAK2,PRKCE,RPS6KA3
Protein Kinase A Signaling	1.25	0.0199	0.378	ADD2,ATF2,CAMK2B,CAMK2G,IKBKG,PLCL1,PPP1R11,PRKCE
ERK/MAPK Signaling	1.23	0.0245	-0.447	ATF2,PLA2G4A,PPP1R11,PRKCE,SRC
IL-3 Signaling	1.2	0.0337	NA	INPP5D,JAK2,PRKCE
Role of PKR in Interferon Induction and Antiviral Response	1.18	0.0488	NA	ATF2,IKBKG
nNOS Signaling in Skeletal Muscle Cells	1.18	0.0488	NA	CACNA1E,SNTB2
Factors Promoting Cardiogenesis in Vertebrates	1.16	0.0326	NA	ATF2,BMPR2,PRKCE
LPS-stimulated MAPK Signaling	1.15	0.0323	NA	ATF2,IKBKG,PRKCE
FLT3 Signaling in Hematopoietic Progenitor Cells	1.15	0.0323	NA	ATF2,INPP5D,RPS6KA3
MIF Regulation of Innate Immunity	1.14	0.0465	NA	IKBKG,PLA2G4A
AMPK Signaling	1.14	0.0231	-2	ADRB1,AKT1S1,ATF2,RAB11A,SRC
Apoptosis Signaling	1.12	0.0312	NA	BIRC6,IKBKG,PRKCE
PDGF Signaling	1.12	0.0312	NA	INPP5D,JAK2,SRC
iNOS Signaling	1.11	0.0444	NA	IKBKG,JAK2
Role of IL-17F in Allergic Inflammatory Airway Diseases	1.09	0.0435	NA	ATF2,RPS6KA3
nNOS Signaling in Neurons	1.08	0.0426	NA	DLG4,PRKCE
Melanocyte Development and Pigmentation Signaling	1.05	0.0291	NA	ATF2,RPS6KA3,SRC
Prostate Cancer Signaling	1.05	0.0291	NA	ATF2,HSP90AB1,IKBKG
STAT3 Pathway	1.05	0.0291	NA	BMPR2,JAK2,SRC
UVC-Induced MAPK Signaling	1.05	0.0408	NA	PRKCE,SRC
PKCÎ¸ Signaling in T Lymphocytes	1.04	0.0242	NA	CACNA1E,CAMK2B,CAMK2G,IKBKG
Aldosterone Signaling in Epithelial Cells	1.02	0.0238	NA	HSP90AB1,PIP5K1C,PLCL1,PRKCE
Superpathway of Inositol Phosphate Compounds	1.02	0.0212	-0.447	INPP5D,MTMR2,PIP5K1C,PPFIA3,SRC
Amyloid Processing	1.02	0.0392	NaN	MAPT,PRKCE
Cholecystokinin/Gastrin-mediated Signaling	1.01	0.028	NA	ATF2,PRKCE,SRC
Calcium Transport I	1.01	0.1	NA	ATP2B1
Amyotrophic Lateral Sclerosis Signaling	0.975	0.027	NA	CACNA1E,NEFH,SLC1A2
GPCR-Mediated Nutrient Sensing in Enteroendocrine Cells	0.967	0.0268	NA	CACNA1E,PLCL1,PRKCE
Synaptic Long Term Depression	0.943	0.0222	-1	CACNA1E,PLA2G4A,PLCL1,PRKCE
Cleavage and Polyadenylation of Pre-mRNA	0.936	0.0833	NA	CPSF2
Glutamate Receptor Signaling	0.936	0.0351	NA	DLG4,SLC1A2
Virus Entry via Endocytic Pathways	0.932	0.0259	NA	ITSN1,PRKCE,SRC
Glioma Signaling	0.9	0.025	NA	CAMK2B,CAMK2G,PRKCE
G Beta Gamma Signaling	0.9	0.025	NA	CACNA1E,PRKCE,SRC
Phospholipases	0.876	0.0323	NA	PLA2G4A,PLCL1
GÎ±i Signaling	0.876	0.0244	NA	NPY1R,RGS14,SRC
autophagy	0.876	0.0323	NA	ACE,RB1CC1
RhoA Signaling	0.87	0.0242	NA	ARHGEF12,PIP5K1C,SEPTIN7
NGF Signaling	0.87	0.0242	NA	ATF2,IKBKG,RPS6KA3
PTEN Signaling	0.87	0.0242	NA	BMPR2,IKBKG,INPP5D
Fc Epsilon RI Signaling	0.863	0.024	NA	INPP5D,PLA2G4A,PRKCE
Activation of IRF by Cytosolic Pattern Recognition Receptors	0.863	0.0317	NA	ATF2,IKBKG
Wnt/Ca+ pathway	0.863	0.0317	NA	ATF2,PLCL1
Production of Nitric Oxide and Reactive Oxygen Species in Macrophages	0.857	0.0206	-1	IKBKG,JAK2,PPP1R11,PRKCE
Dendritic Cell Maturation	0.851	0.0205	-2	ATF2,IKBKG,JAK2,PLCL1
Sperm Motility	0.848	0.0236	NaN	PLA2G4A,PLCL1,PRKCE
Endocannabinoid Developing Neuron Pathway	0.848	0.0236	NaN	AKT1S1,ATF2,SRC
Endothelin-1 Signaling	0.845	0.0204	-1	PLA2G4A,PLCL1,PRKCE,SRC
Netrin Signaling	0.842	0.0308	NA	ABLIM2,CACNA1E
UVB-Induced MAPK Signaling	0.833	0.0303	NA	PRKCE,RPS6KA3
Role of Tissue Factor in Cancer	0.827	0.0231	NA	JAK2,RPS6KA3,SRC
Cellular Effects of Sildenafil (Viagra)	0.818	0.0229	NA	CACNA1E,MYH9,PLCL1
3-phosphoinositide Biosynthesis	0.818	0.0199	-1	MTMR2,PIP5K1C,PPFIA3,SRC
Phagosome Formation	0.812	0.0227	NA	INPP5D,PLCL1,PRKCE
CNTF Signaling	0.801	0.029	NA	JAK2,RPS6KA3
Role of IL-17A in Arthritis	0.801	0.029	NA	ATF2,IKBKG
mTOR Signaling	0.79	0.0194	1	AKT1S1,PRKCE,RPS6,RPS6KA3
Caveolar-mediated Endocytosis Signaling	0.783	0.0282	NA	ITSN1,SRC
Thrombopoietin Signaling	0.783	0.0282	NA	JAK2,PRKCE
Iron homeostasis signaling pathway	0.777	0.0219	NA	ATP6V1G2,BMPR2,JAK2
D-myo-inositol (1,4,5)-trisphosphate Degradation	0.772	0.0556	NA	INPP5D
Corticotropin Releasing Hormone Signaling	0.764	0.0216	NA	ATF2,CACNA1E,PRKCE
GPCR-Mediated Integration of Enteroendocrine Signaling Exemplified by an L Cell	0.764	0.0274	NA	ADRB1,PLCL1
P2Y Purigenic Receptor Signaling Pathway	0.759	0.0214	NA	ATF2,PLCL1,PRKCE
GÎ±12/13 Signaling	0.752	0.0213	NA	CDH6,IKBKG,SRC
Cardiac Î²-adrenergic Signaling	0.752	0.0213	NA	ADRB1,CACNA1E,PPP1R11
1D-myo-inositol Hexakisphosphate Biosynthesis II (Mammalian)	0.75	0.0526	NA	INPP5D
D-myo-inositol (1,3,4)-trisphosphate Biosynthesis	0.75	0.0526	NA	INPP5D
Aryl Hydrocarbon Receptor Signaling	0.747	0.0211	NA	HSP90AB1,NFIX,SRC
Insulin Receptor Signaling	0.724	0.0205	NA	INPP5D,JAK2,PPP1R11
Role of MAPK Signaling in the Pathogenesis of Influenza	0.719	0.0256	NA	ATF2,PLA2G4A
IL-17A Signaling in Airway Cells	0.719	0.0256	NA	IKBKG,JAK2
Maturity Onset Diabetes of Young (MODY) Signaling	0.71	0.0476	NaN	CACNA1E
Phagosome Maturation	0.71	0.0203	NA	ACE,ATP6V1G2,DYNC1LI1
Polyamine Regulation in Colon Cancer	0.693	0.0455	NA	PSMF1
BMP signaling pathway	0.686	0.0244	NA	ATF2,BMPR2
Type II Diabetes Mellitus Signaling	0.678	0.0195	NA	CACNA1E,IKBKG,PRKCE
FcÎ³RIIB Signaling in B Lymphocytes	0.664	0.0235	NA	CACNA1E,INPP5D
Endocannabinoid Cancer Inhibition Pathway	0.662	0.0191	NA	AKT1S1,ATF2,SRC
Role of JAK1, JAK2 and TYK2 in Interferon Signaling	0.66	0.0417	NA	JAK2
Superpathway of D-myo-inositol (1,4,5)-trisphosphate Metabolism	0.66	0.0417	NA	INPP5D
Estrogen-Dependent Breast Cancer Signaling	0.656	0.0233	NA	ATF2,SRC
Leptin Signaling in Obesity	0.656	0.0233	NA	JAK2,PLCL1
3-phosphoinositide Degradation	0.656	0.019	NA	INPP5D,MTMR2,PPFIA3
HIPPO signaling	0.65	0.023	NA	DLG4,PPP1R11
Macropinocytosis Signaling	0.65	0.023	NA	PRKCE,SRC
Role of JAK family kinases in IL-6-type Cytokine Signaling	0.644	0.04	NA	JAK2
Prolactin Signaling	0.635	0.0225	NA	JAK2,PRKCE
Crosstalk between Dendritic Cells and Natural Killer Cells	0.635	0.0225	NA	CAMK2B,CAMK2G
Cardiac Hypertrophy Signaling	0.629	0.0166	-2	ADRB1,ATF2,CACNA1E,PLCL1
IL-17 Signaling	0.62	0.022	NA	ATF2,JAK2
Th17 Activation Pathway	0.62	0.022	NA	HSP90AB1,JAK2
D-myo-inositol (1,4,5)-Trisphosphate Biosynthesis	0.614	0.037	NA	PIP5K1C
NF-ÎºB Activation by Viruses	0.607	0.0215	NA	IKBKG,PRKCE
IL-15 Production	0.6	0.0357	NA	JAK2
VEGF Family Ligand-Receptor Interactions	0.6	0.0213	NA	PLA2G4A,PRKCE
IL-4 Signaling	0.6	0.0213	NA	INPP5D,JAK2
Tec Kinase Signaling	0.595	0.0176	NA	JAK2,PRKCE,SRC
CCR5 Signaling in Macrophages	0.593	0.0211	NA	CACNA1E,PRKCE
Wnt/Î²-catenin Signaling	0.587	0.0174	NA	BMPR2,SRC,TLE4
TNFR2 Signaling	0.575	0.0333	NA	IKBKG
PPAR Signaling	0.556	0.0198	NA	HSP90AB1,IKBKG
G Protein Signaling Mediated by Tubby	0.551	0.0312	NA	JAK2
RANK Signaling in Osteoclasts	0.551	0.0196	NA	IKBKG,SRC
Protein Ubiquitination Pathway	0.539	0.0151	NA	BIRC6,HSP90AB1,USP14,USP43
CDK5 Signaling	0.533	0.019	NA	MAPT,PPP1R11
Circadian Rhythm Signaling	0.529	0.0294	NA	ATF2
DNA Methylation and Transcriptional Repression Signaling	0.529	0.0294	NA	DNMT1
Role of JAK2 in Hormone-like Cytokine Signaling	0.529	0.0294	NA	JAK2
TWEAK Signaling	0.519	0.0286	NA	IKBKG
IL-17A Signaling in Fibroblasts	0.519	0.0286	NA	IKBKG
Nucleotide Excision Repair Pathway	0.519	0.0286	NA	POLR2A
RAR Activation	0.51	0.0158	NA	JAK2,PRKCE,SRC
Interferon Signaling	0.509	0.0278	NA	JAK2
Type I Diabetes Mellitus Signaling	0.502	0.018	NA	IKBKG,JAK2
UVA-Induced MAPK Signaling	0.502	0.018	NA	PLCL1,RPS6KA3
Mouse Embryonic Stem Cell Pluripotency	0.496	0.0179	NA	BMPR2,JAK2
Apelin Cardiomyocyte Signaling Pathway	0.491	0.0177	NA	PLCL1,PRKCE
ILK Signaling	0.483	0.0152	NA	ATF2,MYH9,NACA
April Mediated Signaling	0.48	0.0256	NA	IKBKG
NRF2-mediated Oxidative Stress Response	0.472	0.015	NA	HACD3,PRKCE,USP14
Oncostatin M Signaling	0.471	0.025	NA	JAK2
B Cell Activating Factor Signaling	0.462	0.0244	NA	IKBKG
Mechanisms of Viral Exit from Host Cells	0.462	0.0244	NA	PRKCE
HGF Signaling	0.462	0.0168	NA	ATF2,PRKCE
IL-8 Signaling	0.461	0.0148	NA	IKBKG,PRKCE,SRC
Neuroprotective Role of THOP1 in Alzheimer's Disease	0.457	0.0167	NA	ACE,MAPT
Xenobiotic Metabolism Signaling	0.44	0.0135	NA	CAMK2B,CAMK2G,HSP90AB1,PRKCE
Role of RIG1-like Receptors in Antiviral Innate Immunity	0.438	0.0227	NA	IKBKG
Leukocyte Extravasation Signaling	0.434	0.0142	NA	AFDN,PRKCE,SRC
Natural Killer Cell Signaling	0.421	0.0156	NA	INPP5D,PRKCE
Role of NANOG in Mammalian Embryonic Stem Cell Pluripotency	0.421	0.0156	NA	BMPR2,JAK2
fMLP Signaling in Neutrophils	0.418	0.0155	NA	IKBKG,PRKCE
Estrogen Receptor Signaling	0.398	0.0149	NA	POLR2A,SRC
IL-6 Signaling	0.398	0.0149	NA	IKBKG,JAK2
Primary Immunodeficiency Signaling	0.395	0.02	NA	IKBKG
TNFR1 Signaling	0.395	0.02	NA	IKBKG
Assembly of RNA Polymerase II Complex	0.395	0.02	NA	POLR2A
CCR3 Signaling in Eosinophils	0.389	0.0147	NA	PLA2G4A,PRKCE
CD27 Signaling in Lymphocytes	0.376	0.0189	NA	IKBKG
Actin Cytoskeleton Signaling	0.368	0.0129	NA	ARHGEF12,MYH9,PIP5K1C
Role of Osteoblasts, Osteoclasts and Chondrocytes in Rheumatoid Arthritis	0.368	0.0129	NA	BMPR2,IKBKG,SRC
D-myo-inositol (1,4,5,6)-Tetrakisphosphate Biosynthesis	0.361	0.0139	NA	MTMR2,PPFIA3
D-myo-inositol (3,4,5,6)-tetrakisphosphate Biosynthesis	0.361	0.0139	NA	MTMR2,PPFIA3
Cell Cycle Control of Chromosomal Replication	0.358	0.0179	NA	CDK16
IL-12 Signaling and Production in Macrophages	0.354	0.0137	NA	IKBKG,PRKCE
Th2 Pathway	0.34	0.0133	NA	BMPR2,JAK2
Induction of Apoptosis by HIV1	0.331	0.0164	NA	IKBKG
PCP pathway	0.331	0.0164	NA	ATF2
Glucocorticoid Receptor Signaling	0.325	0.0116	NA	HSP90AB1,IKBKG,JAK2,POLR2A
Regulation of Cellular Mechanics by Calpain Protease	0.321	0.0159	NA	SRC
Pyridoxal 5'-phosphate Salvage Pathway	0.311	0.0154	NA	PRKCE
Hepatic Cholestasis	0.31	0.0125	NA	IKBKG,PRKCE
GÎ±q Signaling	0.307	0.0124	NA	IKBKG,PRKCE
Calcium-induced T Lymphocyte Apoptosis	0.306	0.0152	NA	PRKCE
Mitotic Roles of Polo-Like Kinase	0.306	0.0152	NA	HSP90AB1
D-myo-inositol-5-phosphate Metabolism	0.304	0.0123	NA	MTMR2,PPFIA3
Lymphotoxin Î² Receptor Signaling	0.302	0.0149	NA	IKBKG
Eicosanoid Signaling	0.302	0.0149	NA	PLA2G4A
EGF Signaling	0.298	0.0147	NA	SRC
IL-10 Signaling	0.292	0.0145	NA	IKBKG
Cdc42 Signaling	0.29	0.012	NA	ATF2,SRC
Glioblastoma Multiforme Signaling	0.287	0.0119	NA	PLCL1,SRC
CXCR4 Signaling	0.28	0.0117	NA	PRKCE,SRC
MSP-RON Signaling Pathway	0.28	0.0139	NA	JAK2
eNOS Signaling	0.277	0.0116	NA	HSP90AB1,PRKCE
Ephrin B Signaling	0.277	0.0137	NA	ITSN1
TREM1 Signaling	0.268	0.0133	NA	JAK2
Agrin Interactions at Neuromuscular Junction	0.268	0.0133	NA	SRC
Acute Phase Response Signaling	0.267	0.0114	NA	IKBKG,JAK2
Toll-like Receptor Signaling	0.264	0.0132	NA	IKBKG
Role of JAK1 and JAK3 in Î³c Cytokine Signaling	0.26	0.013	NA	JAK2
Dopamine Receptor Signaling	0.26	0.013	NA	PPP1R11
VDR/RXR Activation	0.257	0.0128	NA	PRKCE
ErbB4 Signaling	0.257	0.0128	NA	PRKCE
CD40 Signaling	0.253	0.0127	NA	IKBKG
Role of PI3K/AKT Signaling in the Pathogenesis of Influenza	0.253	0.0127	NA	IKBKG
SPINK1 General Cancer Pathway	0.253	0.0127	NA	JAK2
Antiproliferative Role of Somatostatin Receptor 2	0.246	0.0123	NA	SRC
Th1 and Th2 Activation Pathway	0.246	0.0108	NA	BMPR2,JAK2
IL-15 Signaling	0.243	0.0122	NA	JAK2
NF-ÎºB Signaling	0.241	0.0107	NA	BMPR2,IKBKG
Neurotrophin/TRK Signaling	0.24	0.012	NA	ATF2
Angiopoietin Signaling	0.237	0.0119	NA	IKBKG
Small Cell Lung Cancer Signaling	0.234	0.0118	NA	IKBKG
Role of NFAT in Regulation of the Immune Response	0.231	0.0104	NA	ATF2,IKBKG
Regulation of IL-2 Expression in Activated and Anergic T Lymphocytes	0.23	0.0116	NA	IKBKG
JAK/Stat Signaling	0.221	0.0112	NA	JAK2
Regulation of Actin-based Motility by Rho	0.218	0.0111	NA	PIP5K1C
OX40 Signaling Pathway	0.215	0.011	NA	IKBKG
FGF Signaling	0.215	0.011	NA	ATF2
IL-1 Signaling	0.213	0.0109	NA	IKBKG
Î±-Adrenergic Signaling	0.21	0.0108	NA	PRKCE
PEDF Signaling	0.21	0.0108	NA	IKBKG
Death Receptor Signaling	0.21	0.0108	NA	IKBKG
TGF-Î² Signaling	0.21	0.0108	NA	BMPR2
HER-2 Signaling in Breast Cancer	0.207	0.0106	NA	PRKCE
GABA Receptor Signaling	0.204	0.0105	NA	CACNA1E
Salvage Pathways of Pyrimidine Ribonucleotides	0.199	0.0103	NA	PRKCE
Hepatic Fibrosis / Hepatic Stellate Cell Activation	0	0.00535	NA	MYH9
TR/RXR Activation	0	0.0102	NA	ADRB1
Role of Pattern Recognition Receptors in Recognition of Bacteria and Viruses	0	0.0073	NA	PRKCE
CTLA4 Signaling in Cytotoxic T Lymphocytes	0	0.0101	NA	JAK2
CD28 Signaling in T Helper Cells	0	0.00758	NA	IKBKG
Relaxin Signaling	0	0.00633	NA	IKBKG
Human Embryonic Stem Cell Pluripotency	0	0.00699	NA	BMPR2
ATM Signaling	0	0.0102	NA	ATF2
Chronic Myeloid Leukemia Signaling	0	0.00893	NA	IKBKG
Colorectal Cancer Metastasis Signaling	0	0.00787	NA	JAK2,SRC
Pancreatic Adenocarcinoma Signaling	0	0.00833	NA	JAK2
Sphingosine-1-phosphate Signaling	0	0.008	NA	PLCL1
Systemic Lupus Erythematosus Signaling	0	0.00427	NA	INPP5D
FAK Signaling	0	0.00952	NA	SRC
EIF2 Signaling	0	0.00881	NA	EIF5,RPS6
Hereditary Breast Cancer Signaling	0	0.00667	NA	POLR2A
Rac Signaling	0	0.00813	NA	PIP5K1C
Ovarian Cancer Signaling	0	0.00671	NA	SRC
Atherosclerosis Signaling	0	0.00787	NA	PLA2G4A
Regulation of eIF4 and p70S6K Signaling	0	0.00613	NA	RPS6
Paxillin Signaling	0	0.0084	NA	SRC
Telomerase Signaling	0	0.00855	NA	HSP90AB1
ErbB Signaling	0	0.00962	NA	PRKCE
Agranulocyte Adhesion and Diapedesis	0	0.00518	NA	MYH9
Regulation of the Epithelial-Mesenchymal Transition Pathway	0	0.00513	NA	JAK2
Adipogenesis pathway	0	0.00746	NA	BMPR2
SAPK/JNK Signaling	0	0.00909	NA	ATF2
Integrin Signaling	0	0.00457	NA	SRC
IGF-1 Signaling	0	0.00901	NA	JAK2
VEGF Signaling	0	0.00917	NA	SRC
T Cell Receptor Signaling	0	0.0087	NA	IKBKG
Gustation Pathway	0	0.00649	NA	CACNA1E
Th1 Pathway	0	0.00741	NA	JAK2
Osteoarthritis Pathway	0	0.00943	NA	ATF2,BMPR2
GP6 Signaling Pathway	0	0.00746	NA	PRKCE
Sirtuin Signaling Pathway	0	0.00685	NA	NDRG1,TOMM20
Adrenomedullin signaling pathway	0	0.005	NA	PLCL1
NER Pathway	0	0.00971	NA	POLR2A
Apelin Endothelial Signaling Pathway	0	0.008	NA	PRKCE
